# Supplementary material for: Extreme conditions affect neuronal oscillations of cerebral cortices in humans in the China Space Station and on Earth
Source: Commun Biol. 2022 Sep 30;5:1041. doi: 10.1038/s42003-022-04018-z (PMC9525319; doi:10.1038/s42003-022-04018-z)
Supplement: Supplementary file 4 — Supplementary Data 1 [file 42003_2022_4018_MOESM4_ESM.xlsx]

## Sheet: a
Volunteer	I-2B Task	II-2B Task
1	0.84	0.845
2	0.84	0.79
3	0.85	0.8525
4	0.8575	0.8125
5	0.83	0.7975
6	0.87	0.78
7	0.865	0.7825
8	0.8725	0.795
9	0.835	0.9225
10	0.8525	0.82
11	0.865	0.7825
12	0.83	0.71
13	0.825	0.8325
14	0.86	0.805
15	0.87	0.815
16	0.8725	0.845
17	0.89	0.8975
18	0.855	0.8775
19	0.8825	0.8575
20	0.8475	0.795
21	0.8075	0.74
22	0.8575	0.7925
23	0.82	0.8425
24	0.835	0.775
25	0.84	0.7825
26	0.8525	0.8225
27	0.8725	0.725
28	0.8175	0.72
29	0.81	0.8525
30	0.875	0.83
31	0.805	0.84
32	0.87	0.7725
33	0.845	0.8
34	0.885	0.86
35	0.835	0.7775
36	0.88	0.7925
37	0.865	0.815
38	0.8575	0.825
39	0.8425	0.7925
40	0.8525	0.8225
41	0.89	0.8225
42	0.85	0.805
43	0.81	0.7975
44	0.8725	0.8025
45	0.7475	0.8
46	0.89	0.78
47	0.91	0.7575
48	0.8725	0.8675
49	0.8525	0.795
50	0.8575	0.7825
51	0.8675	0.8625
52	0.86	0.7925
53	0.83	0.78
54	0.89	0.765

## Sheet: b
Area1	Area2	Number
CPC	OPC	4952
CPC	R-FLC	4965
CPC	L-FLC	4948
CPC	CPC	14356
CPC	L-TPC	5704
CPC	R-TPC	5954
CPC	FCC	6094
FCC	R-TPC	13498
FCC	L-TPC	13672
FCC	CPC	4868
FCC	OPC	4657
FCC	R-FLC	4671
FCC	L-FLC	5066
FCC	FCC	5355
L-FLC	L-FLC	5248
L-FLC	R-FLC	5687
L-FLC	OPC	5709
L-FLC	CPC	5394
L-FLC	L-TPC	5518
L-FLC	R-TPC	5324
L-FLC	FCC	6132
L-TPC	CPC	5053
L-TPC	OPC	5005
L-TPC	R-FLC	5196
L-TPC	L-FLC	4894
L-TPC	L-TPC	13806
L-TPC	R-TPC	6090
L-TPC	FCC	6195
OPC	R-FLC	5083
OPC	L-FLC	5300
OPC	OPC	13748
OPC	CPC	6367
OPC	L-TPC	6320
OPC	R-TPC	5488
OPC	FCC	5520
R-FLC	L-FLC	5067
R-FLC	R-FLC	5545
R-FLC	OPC	5597
R-FLC	CPC	5112
R-FLC	L-TPC	5774
R-FLC	R-TPC	5388
R-FLC	FCC	5683
R-TPC	L-TPC	4752
R-TPC	CPC	4013
R-TPC	OPC	5136
R-TPC	R-FLC	4830
R-TPC	L-FLC	4467
R-TPC	R-TPC	13791
R-TPC	FCC	6244

## Sheet: c
Area1	Area2	Number
CPC	OPC	4835
CPC	R-FLC	5236
CPC	L-FLC	5028
CPC	CPC	14184
CPC	L-TPC	4572
CPC	R-TPC	5191
CPC	FCC	4880
FCC	R-TPC	5095
FCC	L-TPC	5156
FCC	CPC	4925
FCC	OPC	4501
FCC	R-FLC	4844
FCC	L-FLC	5366
FCC	FCC	4987
L-FLC	L-FLC	4719
L-FLC	R-FLC	5972
L-FLC	OPC	4855
L-FLC	CPC	5434
L-FLC	L-TPC	5368
L-FLC	R-TPC	4710
L-FLC	FCC	5411
L-TPC	CPC	5004
L-TPC	OPC	4900
L-TPC	R-FLC	5056
L-TPC	L-FLC	5219
L-TPC	L-TPC	13870
L-TPC	R-TPC	4904
L-TPC	FCC	4837
OPC	R-FLC	5105
OPC	L-FLC	5467
OPC	OPC	13556
OPC	CPC	5124
OPC	L-TPC	5107
OPC	R-TPC	5720
OPC	FCC	4994
R-FLC	L-FLC	5070
R-FLC	R-FLC	5015
R-FLC	OPC	5352
R-FLC	CPC	5111
R-FLC	L-TPC	5270
R-FLC	R-TPC	5427
R-FLC	FCC	5448
R-TPC	L-TPC	4800
R-TPC	CPC	4239
R-TPC	OPC	5067
R-TPC	R-FLC	4916
R-TPC	L-FLC	5253
R-TPC	R-TPC	13980
R-TPC	FCC	5079

## Sheet: d
Volunteer	Coupled	Decoupled
1	163	56
2	170	69
3	175	60
4	166	66
5	194	55
6	179	68
7	166	71
8	155	64
9	190	72
10	185	70
11	175	73
12	173	62
13	166	53
14	178	75
15	180	69
16	184	69
17	193	69
18	175	67
19	170	69
20	174	69
21	174	65
22	195	55
23	159	69
24	195	62
25	178	39
26	175	66
27	170	64
28	175	67
29	190	62
30	176	80
31	176	67
32	188	55
33	194	57
34	193	65
35	188	75
36	184	62
37	177	63
38	163	66
39	185	70
40	172	72
41	187	68
42	180	63
43	173	68
44	161	74
45	168	56
46	178	76
47	173	66
48	186	64
49	159	66
50	173	71
51	185	77
52	191	51
53	185	58
54	167	73

## Sheet: h
Volunteer	Bin1	Bin2	Bin3	Bin4	Bin5	Bin6	Bin7	Bin8	Bin9	Bin10	Bin11	Bin12	Bin13	Bin14	Bin15
1	0.06364	-0.0349	0.2098	0.04193	0.53879	-0.02595	-0.21751	-0.02789	-0.0427	-0.03372	-0.00204	-0.05824	-0.08062	-0.0945	-0.22168
2	0.04869	-0.0199	0.09099	0.43439	0.08881	-0.13936	0.00684	-0.16328	-0.19848	-0.0749	-0.07283	-0.08325	-0.06153	0.00728	-0.00714
3	0.07041	-0.00703	0.06638	0.46857	0.09684	-0.03953	0.000310763	-0.09605	-0.21022	-0.19593	-0.05311	-0.09431	-0.08691	-0.05942	0.00577
4	-0.0058	0.04635	0.10398	0.22964	0.44604	-0.0591	-0.01637	-0.22702	-0.00885	-0.04277	-0.1858	-0.16262	-0.08338	-0.07411	-0.0676
5	-0.00785	0.08724	0.11628	0.22083	0.53439	-0.02984	-0.105	-0.15207	-0.00883	-0.15635	-0.07367	-0.0829	-0.08453	-0.07958	-0.07411
6	-0.04141	-0.02574	0.5597	0.12625	0.09878	0.05337	0.000624314	-0.09621	-0.2021	-0.09206	-0.13198	0.00607	-0.11893	-0.06365	-0.05638
7	-0.00601	-0.14626	0.09979	0.15163	0.59566	0.06972	-0.00864	-0.05699	-0.000466657	-0.09587	-0.07133	-0.09997	-0.09336	-0.06239	-0.13087
8	-0.0362	0.04615	0.54851	0.22913	0.13742	-0.14975	-0.0065	-0.00045274	-0.02708	-0.15966	-0.03729	-0.07865	-0.07477	-0.06186	-0.17258
9	-0.00624	-0.00654	0.0194	0.43322	0.24506	0.04937	-0.19935	-0.2085	-0.06954	0.00586	-0.18483	-0.10481	-0.05836	-0.08435	-0.18072
10	0.00469	-0.02061	0.17967	0.47693	0.14677	-0.20921	0.08514	-0.2074	-0.07952	0.000805351	-0.08551	-0.01329	-0.09449	-0.06546	-0.15527
11	0.07903	-0.07141	0.06763	0.4909	0.08422	-0.01274	-0.01969	0.00587	-0.14514	-0.04954	-0.02969	-0.16026	-0.09125	-0.22025	-0.07548
12	-0.000511279	-0.02413	0.61862	0.08716	0.12746	0.06063	-0.13942	-0.18634	-0.09456	-0.09611	-0.00816	-0.09212	-0.05674	-0.06431	-0.05655
13	-0.00857	0.04363	0.61844	0.18575	0.08304	-0.00136	-0.15568	-0.09234	-0.18216	-0.00414	-0.08474	-0.14168	-0.0816	-0.21388	-0.07302
14	-0.11936	-0.00918	0.09471	0.50172	0.11544	-0.02771	0.08564	-0.06024	-0.08939	-0.18939	-0.21936	-0.05218	0.000576791	-0.01278	-0.09
15	-0.00388	-0.06597	0.12774	0.16258	0.56019	0.06872	-0.02737	-0.06948	-0.12698	-0.036	-0.10367	-0.09788	-0.04384	-0.01262	-0.08208
16	-0.00372	0.04469	0.47152	0.14924	0.0835	-0.13482	-0.00138	-0.00118	-0.10913	-0.065	-0.10091	-0.03439	-0.05585	-0.06919	-0.08432
17	-0.03197	-0.01697	0.42739	0.09494	0.25961	-0.00368	0.06548	-0.11454	-0.14185	-0.2041	-0.08087	-0.06012	0.01869	-0.08284	-0.05991
18	-0.02429	-0.01443	0.44296	0.05121	0.1816	0.05851	-0.0993	-0.22617	-0.08419	-0.000411374	-0.05944	-0.06886	-0.14389	-0.0468	-0.09815
19	0.066	-0.12391	0.24322	0.08177	0.5028	-0.00125	-0.02332	-0.07192	-0.04733	-0.13756	-0.0601	-0.2364	-0.09556	-0.00418	-0.10386
20	0.00133	-0.01691	0.09153	0.51957	0.06213	0.07507	-0.12605	-0.05966	-0.16485	-0.07749	0.01021	-0.05333	-0.19249	-0.07459	-0.16168
21	-0.14951	-0.01956	0.53337	0.2205	0.10533	0.06447	-0.0067	-0.13224	-0.08944	-0.06381	-0.09154	0.00061435	-0.06341	-0.17109	-0.14026
22	-0.1463	0.08006	0.18539	0.53485	0.19287	-0.00664	-0.00905	-0.11892	-0.20048	-0.05972	-0.04972	0.00375	-0.08234	-0.06217	-0.03787
23	-0.13817	-0.02085	0.50554	0.09004	0.09241	0.05044	-0.0053	-0.07563	-0.04875	-0.16548	-0.15521	0.00409	-0.17289	-0.07046	-0.06754
24	-0.02437	-0.14675	0.53498	0.1629	0.09094	0.0586	0.00697	-0.08763	-0.10724	-0.06342	-0.1044	-0.01407	-0.06292	0.000789992	-0.16544
25	0.00276	-0.000701733	0.59015	0.09394	0.16376	-0.20263	0.06767	-0.20706	-0.00316	-0.07223	-0.07082	-0.06886	-0.10007	-0.07235	-0.18061
26	-0.01983	-0.00402	0.10149	0.49014	0.20567	0.04694	-0.1124	-0.01951	-0.09154	-0.17363	0.000767958	-0.05499	-0.06071	-0.11962	-0.06235
27	-0.01999	0.07339	0.49309	0.19957	0.09836	-0.09059	0.00336	-0.00976	-0.03043	-0.21113	-0.08345	-0.0467	-0.06287	-0.08663	-0.16255
28	0.04731	-0.000248716	0.17753	0.08661	0.58211	-0.05081	-0.00952	-0.05373	0.01696	-0.13541	-0.07033	-0.09837	-0.08775	-0.04576	-0.07244
29	-0.0097	-0.20094	0.51435	0.21493	0.01381	0.04605	-0.00283	-0.02466	-0.19851	-0.08169	-0.07277	-0.12459	-0.05758	0.02164	-0.07802
30	-0.01025	0.03958	0.07958	0.21543	0.43105	-0.01007	-0.18775	-0.0818	-0.10028	-0.07865	0.00657	-0.10122	-0.17744	-0.09871	-0.07298
31	-0.00211	-0.18327	0.08669	0.52402	0.22303	-0.01755	0.05228	-0.000285695	-0.06101	-0.09165	-0.07519	-0.2395	-0.09205	-0.21698	-0.17035
32	-0.01743	-0.07496	0.08355	0.4183	0.11179	-0.000864325	0.06315	-0.05731	-0.08036	-0.16809	-0.08992	-0.08599	-0.000433167	-0.15066	-0.07474
33	0.002	-0.00938	0.07045	0.5394	0.23408	-0.1969	0.06768	-0.06857	-0.08966	-0.17384	-0.05687	-0.05478	-0.08562	0.00268	-0.12381
34	-0.013	0.07133	0.59216	0.08761	0.08095	-0.08849	-0.00597	-0.06424	-0.06719	0.00873	-0.12632	-0.11132	-0.18736	-0.08955	-0.08584
35	0.06055	-0.00963	0.18508	0.57595	0.01997	0.000265144	-0.18512	-0.11802	-0.14909	-0.10385	0.00939	-0.0708	-0.08507	-0.22524	-0.05279
36	0.00847	-0.17881	0.10662	0.40849	0.0946	-0.0092	0.06517	-0.06794	-0.07837	-0.17801	-0.08451	-0.00255	0.00544	-0.1964	-0.18258
37	-0.0218	0.07014	0.42726	0.24537	0.0969	-0.01994	-0.11192	-0.07148	-0.09084	-0.14061	-0.00783	-0.05899	-0.07929	-0.1692	-0.06615
38	-0.09918	-0.00543	0.08272	0.59642	0.19949	-0.00382	0.06202	-0.07712	-0.06897	-0.1854	-0.07268	0.0025	-0.05339	-0.17212	-0.06566
39	-0.13943	0.00548	0.55474	0.09359	0.09334	-0.0065	0.0321	-0.19512	-0.0822	-0.09332	-0.09857	0.00853	-0.06172	-0.07231	-0.19737
40	0.07934	-0.0121	0.17384	0.4127	0.08564	-0.00326	-0.00255	-0.06323	-0.02709	-0.02242	-0.23874	-0.06656	-0.07372	-0.01768	-0.16188
41	-0.03781	0.05364	0.13654	0.08762	0.41908	-0.00936	-0.01069	-0.12304	-0.06001	-0.08286	-0.19486	-0.00449	-0.05702	-0.20296	-0.0951
42	-0.01621	0.05861	0.09861	0.20622	0.41505	-0.09136	-0.000350272	-0.09133	-0.08784	-0.00569	-0.0688	-0.15667	-0.0298	-0.04372	-0.04472
43	0.00927	-0.01536	0.06989	0.54587	0.09463	-0.20312	0.04504	-0.0033	-0.06708	-0.04551	-0.09362	-0.22962	-0.11422	-0.06385	-0.20285
44	-0.00793	-0.16775	0.48582	0.13763	0.10423	0.05252	-0.01285	-0.07765	-0.05035	-0.05579	-0.12999	-0.02616	-0.07612	-0.1016	-0.00789
45	-0.03459	-0.11834	0.09148	0.44465	0.18177	-0.01419	0.07621	-0.08763	-0.10331	-0.23559	-0.04826	-0.05796	-0.04697	-0.01008	-0.06781
46	0.00261	-0.16342	0.07715	0.50097	0.27553	-0.00617	0.07545	-0.17234	-0.07624	-0.07723	-0.0759	-0.09226	-0.0965	-0.19899	-0.00204
47	0.07929	-0.00956	0.20495	0.47301	0.09131	-0.0033	-0.09614	-0.07606	-0.18014	-0.17211	0.01555	-0.07987	-0.07187	-0.19916	-0.08297
48	-0.00209	-0.01559	0.088	0.5988	0.24897	-0.15427	0.03848	-0.07303	-0.04485	-0.1775	-0.16454	-0.1548	-0.07022	0.00494	-0.11483
49	-0.00802	-0.0222	0.10662	0.48871	0.12525	-0.03097	0.06802	-0.12405	-0.05766	-0.04624	-0.08324	-0.03464	-0.05004	-0.17275	0.00549
50	-0.00877	0.04981	0.10888	0.07552	0.51084	-0.20291	-0.00939	-0.04093	-0.15738	-0.10137	-0.04036	-0.096	-0.08233	0.01033	-0.0676
51	0.00788	-0.01247	0.07887	0.48894	0.1934	-0.01428	0.07127	0.0177	-0.07093	-0.07042	-0.12341	-0.0538	-0.10564	-0.06877	-0.19138
52	-0.02383	0.04029	0.58915	0.15481	0.09647	-0.01068	-0.01665	0.000599147	-0.14154	-0.06963	-0.06546	-0.07042	-0.07958	-0.1992	-0.10297
53	0.01717	-0.00807	0.09001	0.50098	0.071	0.08552	-0.12249	-0.09081	-0.05512	-0.08734	-0.0054	-0.03498	-0.17673	-0.0803	-0.06659
54	0.0573	-0.01004	0.17602	0.58876	0.09403	-0.14441	-0.00381	-0.18993	-0.06508	0.00835	-0.15302	-0.10544	-0.11505	-0.0831	-0.06052

## Sheet: i
Volunteer	Bin1	Bin2	Bin3	Bin4	Bin5	Bin6	Bin7	Bin8	Bin9	Bin10	Bin11	Bin12	Bin13	Bin14	Bin15
1	-0.00982994	-0.0215984	0.0261028	-0.00183247	-0.0892144	0.0146235	0.013529	-0.038598	0.000213483	0.0217954	0.0181782	0.0629418	-0.0567203	0.0545675	0.0257574
2	-0.0456534	-0.000800164	-0.025566	-0.00633647	-0.0875098	0.025159	0.0159199	0.0571915	-0.0298955	0.00541934	0.0374828	0.0356932	0.0290097	0.0286428	-0.0233222
3	0.00596633	0.00807071	0.0240151	0.0195886	-0.00120279	0.0215409	-0.0266708	-0.0524357	0.033291	0.0574571	0.0364824	0.00904638	-0.0252193	-0.0490354	-0.0610898
4	-0.0295764	-0.0124757	0.00477991	0.00721182	-0.00544924	-0.0767763	-0.00540793	-0.025515	-0.032	0.00768449	0.0243785	0.0255855	0.0218474	0.0514744	0.0376082
5	-0.0276793	-0.0328104	0.047812	0.0301653	0.0282338	-0.0272374	0.0495595	0.00295905	-0.0907478	0.0400469	0.0019652	-0.0425774	0.0160026	0.0200146	0.000325186
6	-0.0300297	0.00725238	-0.068467	0.0400421	0.00790633	0.0467715	0.0219129	0.0205716	-0.031443	0.00431646	-0.025047	0.0408158	-0.00296879	0.0147648	-0.0388258
7	0.0434366	0.0335823	0.0465951	0.0613782	-0.00530613	0.0124406	-0.0519754	-0.0925134	-0.0463296	0.0228529	0.0182177	0.0126698	-0.0442511	-0.0212394	-0.00336477
8	-0.0291769	-0.0246228	0.00340289	0.0664486	0.0195422	0.0400723	-0.0406101	0.005483	0.0477651	0.0195736	-0.0262655	-0.0905602	-0.00420549	0.0045302	0.00867065
9	0.0460094	0.0040708	0.0117671	-0.0216186	0.0276675	-0.0473708	0.0168696	-0.00187757	0.00768459	0.0652743	-0.0690746	0.00859716	-0.0359842	0.0491955	-0.0608325
10	0.0205736	0.0359654	0.0159279	0.0600846	0.00816294	0.0405359	0.00326149	0.00528091	0.0520969	-0.0187685	-0.0434217	0.00501529	-0.0681924	-0.0332957	-0.0273735
11	0.0262142	0.0265514	-0.095257	0.00370601	-0.0216534	0.0377767	0.0530707	-0.0378374	-0.0382791	0.0124472	0.0445841	0.00632617	-0.0328715	0.0017237	0.00477511
12	0.017999	-0.0155673	-0.00657355	0.0541844	0.000330097	-0.0820451	0.055315	0.0380838	0.00227749	0.00887525	0.0172591	0.00584635	-0.0498463	-0.057168	-0.0172845
13	0.0310058	0.0403957	0.0708342	-0.0286748	0.00208623	0.0336583	-0.0670642	-0.0409879	-0.0409485	-0.0293058	0.0217322	0.0232484	0.0195733	-0.00732259	-0.0189272
14	0.0451721	-0.0226984	0.0102182	0.00316451	-0.0616123	0.0491796	0.0243486	0.0456107	-0.0039527	-0.0343981	0.0241298	-0.0131514	0.00523783	-0.0707762	0.0297757
15	-0.0388216	0.0127131	0.00919241	0.0582209	0.0126109	-0.0439352	0.0404669	-0.0196476	0.000588937	-0.0866038	0.000838814	-0.0104681	0.0590667	-0.0374951	0.0287124
16	0.0343069	0.0143085	-0.00860675	0.00566083	-0.0383358	0.0267586	-0.00940487	0.0625845	0.0500838	-0.0384177	-0.082865	-0.0339407	0.0406453	0.00137822	0.00885958
17	0.0311128	0.0359782	-0.00418451	0.0279984	-0.0312619	0.00788434	-0.00965184	-0.0894625	-0.0399427	0.0639659	0.0260453	-0.0261573	0.00166773	0.0235876	-0.0356244
18	0.0294961	-0.0258286	0.0523339	-0.0247147	0.0057027	0.0242294	-0.030398	0.00189101	-0.0291043	0.0428574	-0.0846489	0.000842468	0.0581867	-0.00601655	0.0117857
19	-0.0165075	0.0188722	0.00108354	-0.0706442	-0.0376244	0.00570284	-0.0448875	0.0422939	0.0275961	0.0352399	0.000969141	0.0355297	0.0166707	-0.0364368	0.0300067
20	0.00672	0.0355135	-0.0162459	-0.0391258	-0.0199264	-0.0842709	0.00713321	-0.00877601	0.00589128	0.0234027	-0.0441902	0.0621838	0.00694508	0.0403324	0.0400112
21	0.000894525	-0.0256206	-0.0215743	0.0242809	-0.0562284	0.0340898	-0.0318322	0.000811511	-0.0614095	0.0509624	0.00703647	-0.00088799	0.01962	0.00688503	0.0468067
22	0.0596065	0.00704299	-0.08064	0.00246975	0.0226472	0.0258684	0.0098084	0.0316602	0.0326578	-0.0249176	-0.0130143	-0.0209354	0.00740126	-0.0430451	-0.0450669
23	-0.0389029	-0.0837797	0.00593136	0.00175527	0.0306218	0.00523414	0.02846	0.0303089	-0.0345297	0.0387806	-0.0219512	0.0340716	0.0051256	-0.0237196	0.0170723
24	-0.0396885	0.0293572	0.0362377	0.0363233	0.00560058	-0.0361405	-0.037401	-0.000630536	0.0556074	-0.0337671	0.0182161	0.0413377	-0.0716769	0.0104787	0.00642173
25	-0.0609427	0.00295237	0.0198903	0.0515271	-0.0110733	-0.00321512	-0.00584711	0.0398507	0.0493065	0.0125714	-0.00752984	-0.0382775	-0.0634839	-0.0106463	0.0136399
26	0.0234889	-0.0351238	0.0391323	-0.00417582	-0.0259538	-0.0372329	0.00640164	-0.0714841	0.0285187	-0.0284317	-0.00303063	0.0470183	0.00969878	0.0110306	0.0469408
27	0.0417829	0.0149639	0.040811	-0.0149625	-0.033056	0.0540836	0.0261731	-0.065596	0.0153835	-0.0449767	-0.045264	0.0236515	-0.0316071	0.0214137	0.00153065
28	0.000470504	0.0202615	-0.0417314	0.0376207	-0.0387467	-0.0216895	-0.0455033	0.026371	-0.0641161	0.0181695	0.0386916	0.0179615	0.00874691	0.0421827	0.00490315
29	-0.0198889	-0.0951144	0.0303869	0.031266	-0.00819259	0.0359826	-0.0398143	0.00786771	-0.00550762	-0.0346026	-0.0107625	0.0440812	0.0253409	-0.00173602	0.0602102
30	0.00907825	0.0437131	0.0346554	-0.0698535	0.00740939	-0.0164332	0.0027738	-0.0201241	0.0346125	0.0483964	0.016589	-0.00459604	-0.0318364	-0.0219672	-0.0404893
31	0.0197737	0.0317602	-0.0230532	0.0278229	-0.0276409	-0.00547206	0.0148675	-0.0187669	0.0307221	-0.0344194	0.0172032	0.0331165	0.0398165	-0.0669498	0.00681602
32	-0.0371909	-0.0163422	-0.0308841	-0.0445651	0.00427069	0.0254186	0.024652	0.0407227	0.0277006	0.00982955	0.0062647	0.0461004	-0.0774251	0.0442256	0.00323869
33	0.0144914	0.0462956	0.00630322	0.0612602	0.00906708	-0.00012574	-0.0487079	0.0392173	-0.0242063	-0.00032342	-0.0245237	-0.0493865	-0.0832801	0.0335432	0.0229925
34	-0.00925593	0.016885	0.0434143	-0.0160363	0.0222989	0.048068	0.0210331	-0.0727206	0.0411692	-0.000516227	0.0215894	0.00405137	-0.021584	-0.0284356	-0.0346081
35	0.0140693	-0.0768214	-0.00413461	-0.0407676	-0.0297542	0.00249746	0.0176451	0.0111481	0.00764101	0.0380247	0.0175137	-0.0196468	-0.0329725	0.0240625	0.0493578
36	0.0067285	0.000863895	0.00492741	0.0307075	0.0655476	0.0115011	-0.0059928	0.00297974	-0.071865	-0.0504464	0.0519362	-0.0413011	-0.0262199	0.0209099	-0.0258658
37	-0.0226325	0.020093	0.0193309	0.0201472	-0.0311457	0.0332559	0.0341376	0.019517	-0.0441465	-0.0176585	-0.0717033	-0.00448004	0.0231077	0.0131613	0.0410172
38	0.0166306	0.0579949	0.0498158	-0.0359755	0.000599937	0.00370076	-0.0436456	0.00873167	0.0208506	0.00861391	0.00401267	0.0516525	-0.0627322	-0.0324723	-0.0371246
39	0.0241285	-0.00195794	-0.0499313	0.00315971	0.0172007	0.0524089	-0.0848945	0.0310548	-0.0344444	-0.014261	0.0109236	0.00170177	0.0462322	-0.0037217	-0.0298314
40	0.00393667	-0.0725552	-0.0285088	-0.0107749	0.000865679	0.0176376	0.0382409	0.0397304	0.0228254	-0.0287398	0.00881299	0.0183094	0.00713006	-0.0212191	0.0310441
41	0.0386972	-0.0614336	-0.0440424	-0.0168278	-0.00255538	0.0427931	-0.0194676	0.00139761	0.0189807	0.0231346	-0.0370275	0.0214599	0.0342869	0.0400378	-0.00348758
42	-0.0352797	-0.000640208	0.0516736	-0.0233596	-0.0318292	0.0208438	-0.0707794	0.0176722	-0.0157346	-0.00754774	0.00862879	0.0438754	0.0420037	0.0127901	0.000433764
43	0.0214847	-0.0372378	0.0599892	-0.008478	-0.0715925	-0.00778435	0.0613316	-0.0459151	0.0240416	0.0365856	-0.00337412	0.0153888	-0.028855	-0.0468471	0.0371994
44	0.0547025	0.0287511	0.0322666	0.0276023	-0.0461119	-0.0361794	0.0488494	-0.0734966	0.0044445	-0.0227042	0.00883376	-0.0180903	0.0254199	0.0116673	-0.00952591
45	0.0270461	0.0212161	0.0055663	-0.100158	-0.0258766	0.0383247	-0.0323238	-0.0461871	0.0141956	0.0237017	0.012226	0.0469175	0.0540165	-0.0598313	-0.00179897
46	0.00458457	0.0320431	-0.0356194	-0.0321665	0.00882153	0.037314	0.00244801	-0.0381722	-0.00241432	0.00720666	0.0133623	0.047626	-0.0370526	0.0278631	-0.0691974
47	0.00599747	0.0143546	-0.0439839	-0.0186694	0.00752855	-0.0354642	-0.0003638	0.0482737	0.0279151	0.00476851	0.0283184	0.0450806	-0.0503695	-0.0578781	0.0285437
48	-0.0104096	0.0220346	-0.0793996	-0.0460572	-0.0356892	0.0377379	0.0261891	-0.0244858	-0.0316106	0.0180079	0.00400919	-0.0173963	0.0104188	0.0581512	0.035202
49	0.0136897	-0.0328145	-0.0769061	0.00886504	0.0227362	0.0368825	-0.0334602	0.00105968	-0.00052947	0.0626342	0.0399768	0.0186869	-0.0508834	-0.0430139	-0.00436227
50	0.00779064	-0.0177162	0.0681345	0.0113159	-0.0671432	0.0473166	0.00929299	0.00238041	-0.0464931	0.0117674	-0.0334645	0.0048603	-0.0511687	0.00798208	0.0345799
51	0.00587316	-0.0198819	0.000810925	-0.0268399	-0.039854	-0.0618553	0.0145499	0.00042857	-0.0423691	0.059635	0.0250358	0.0351558	-0.0680063	0.0147189	0.0553306
52	0.0550282	0.0465635	-0.0679896	-0.00936856	-0.00462072	0.0519265	0.0100232	-0.0418748	-0.0286	-0.0306265	0.0103985	0.00520191	-0.0126618	0.00363684	0.0194297
53	0.0273783	0.0088186	-0.0471169	0.00330849	0.0313862	0.011787	0.0440322	-0.0578461	-0.0347954	-0.000421124	0.0160509	-0.0133833	0.0381713	-0.0473892	0.0192848
54	0.0161335	-0.000524099	0.00582821	0.0371511	-0.0865933	0.0434573	0.00830199	0.0338675	-0.00304924	-0.0354493	0.0142881	0.0349286	-0.029725	-0.0170751	-0.0423258
