# Supplementary material for: Extreme conditions affect neuronal oscillations of cerebral cortices in humans in the China Space Station and on Earth
Source: Commun Biol. 2022 Sep 30;5:1041. doi: 10.1038/s42003-022-04018-z (PMC9525319; doi:10.1038/s42003-022-04018-z)
Supplement: Supplementary file 5 — Supplementary Data 2 [file 42003_2022_4018_MOESM5_ESM.xlsx]

## Sheet: a-i-Coulped Position
Volunteer	Coupling Position	Time	Volunteer	Coupling Position	Time	Volunteer	Coupling Position	Time	Volunteer	Coupling Position	Time	Volunteer	Coupling Position	Time	Volunteer	Coupling Position	Time	Volunteer	Coupling Position	Time	Volunteer	Coupling Position	Time	Volunteer	Coupling Position	Time
Subject54	1	Time1	Subject54	1	Time2	Subject54	2	Time3	Subject54	2	Time4	Subject54	1	Time5	Subject54	2	Time6	Subject54	5	Time7	Subject54	3	Time8	Subject54	2	Time9
Subject54	2	Time1	Subject54	2	Time2	Subject54	4	Time3	Subject54	3	Time4	Subject54	2	Time5	Subject54	3	Time6	Subject54	7	Time7	Subject54	5	Time8	Subject54	8	Time9
Subject54	3	Time1	Subject54	3	Time2	Subject54	6	Time3	Subject54	4	Time4	Subject54	3	Time5	Subject54	4	Time6	Subject54	10	Time7	Subject54	6	Time8	Subject54	10	Time9
Subject54	4	Time1	Subject54	6	Time2	Subject54	7	Time3	Subject54	5	Time4	Subject54	4	Time5	Subject54	5	Time6	Subject54	13	Time7	Subject54	7	Time8	Subject54	14	Time9
Subject54	5	Time1	Subject54	7	Time2	Subject54	8	Time3	Subject54	7	Time4	Subject54	5	Time5	Subject54	6	Time6	Subject54	14	Time7	Subject54	8	Time8	Subject54	21	Time9
Subject54	7	Time1	Subject54	8	Time2	Subject54	9	Time3	Subject54	8	Time4	Subject54	6	Time5	Subject54	7	Time6	Subject54	15	Time7	Subject54	10	Time8	Subject54	30	Time9
Subject54	8	Time1	Subject54	9	Time2	Subject54	17	Time3	Subject54	9	Time4	Subject54	8	Time5	Subject54	8	Time6	Subject54	16	Time7	Subject54	12	Time8	Subject54	33	Time9
Subject54	9	Time1	Subject54	12	Time2	Subject54	18	Time3	Subject54	11	Time4	Subject54	9	Time5	Subject54	9	Time6	Subject54	18	Time7	Subject54	13	Time8	Subject54	35	Time9
Subject54	11	Time1	Subject54	14	Time2	Subject54	19	Time3	Subject54	12	Time4	Subject54	10	Time5	Subject54	11	Time6	Subject54	23	Time7	Subject54	15	Time8	Subject54	52	Time9
Subject54	12	Time1	Subject54	18	Time2	Subject54	20	Time3	Subject54	13	Time4	Subject54	12	Time5	Subject54	12	Time6	Subject54	25	Time7	Subject54	17	Time8	Subject54	58	Time9
Subject54	16	Time1	Subject54	19	Time2	Subject54	24	Time3	Subject54	14	Time4	Subject54	13	Time5	Subject54	13	Time6	Subject54	27	Time7	Subject54	18	Time8	Subject54	61	Time9
Subject54	17	Time1	Subject54	20	Time2	Subject54	27	Time3	Subject54	15	Time4	Subject54	15	Time5	Subject54	15	Time6	Subject54	29	Time7	Subject54	21	Time8	Subject54	66	Time9
Subject54	22	Time1	Subject54	21	Time2	Subject54	29	Time3	Subject54	17	Time4	Subject54	16	Time5	Subject54	17	Time6	Subject54	40	Time7	Subject54	22	Time8	Subject54	77	Time9
Subject54	23	Time1	Subject54	22	Time2	Subject54	32	Time3	Subject54	18	Time4	Subject54	18	Time5	Subject54	19	Time6	Subject54	42	Time7	Subject54	24	Time8	Subject54	79	Time9
Subject54	24	Time1	Subject54	24	Time2	Subject54	36	Time3	Subject54	19	Time4	Subject54	21	Time5	Subject54	20	Time6	Subject54	43	Time7	Subject54	27	Time8	Subject54	82	Time9
Subject54	25	Time1	Subject54	28	Time2	Subject54	39	Time3	Subject54	20	Time4	Subject54	24	Time5	Subject54	22	Time6	Subject54	46	Time7	Subject54	29	Time8	Subject54	83	Time9
Subject54	32	Time1	Subject54	30	Time2	Subject54	42	Time3	Subject54	21	Time4	Subject54	25	Time5	Subject54	24	Time6	Subject54	51	Time7	Subject54	30	Time8	Subject54	92	Time9
Subject54	35	Time1	Subject54	31	Time2	Subject54	43	Time3	Subject54	23	Time4	Subject54	27	Time5	Subject54	27	Time6	Subject54	53	Time7	Subject54	33	Time8	Subject54	95	Time9
Subject54	38	Time1	Subject54	32	Time2	Subject54	44	Time3	Subject54	26	Time4	Subject54	29	Time5	Subject54	28	Time6	Subject54	54	Time7	Subject54	34	Time8	Subject54	103	Time9
Subject54	39	Time1	Subject54	36	Time2	Subject54	46	Time3	Subject54	27	Time4	Subject54	30	Time5	Subject54	30	Time6	Subject54	55	Time7	Subject54	35	Time8	Subject54	104	Time9
Subject54	48	Time1	Subject54	37	Time2	Subject54	47	Time3	Subject54	28	Time4	Subject54	32	Time5	Subject54	32	Time6	Subject54	61	Time7	Subject54	36	Time8	Subject54	107	Time9
Subject54	49	Time1	Subject54	39	Time2	Subject54	48	Time3	Subject54	29	Time4	Subject54	33	Time5	Subject54	34	Time6	Subject54	63	Time7	Subject54	38	Time8	Subject54	115	Time9
Subject54	50	Time1	Subject54	43	Time2	Subject54	52	Time3	Subject54	30	Time4	Subject54	35	Time5	Subject54	35	Time6	Subject54	65	Time7	Subject54	42	Time8	Subject54	116	Time9
Subject54	55	Time1	Subject54	44	Time2	Subject54	60	Time3	Subject54	31	Time4	Subject54	36	Time5	Subject54	38	Time6	Subject54	66	Time7	Subject54	43	Time8	Subject54	119	Time9
Subject54	56	Time1	Subject54	46	Time2	Subject54	62	Time3	Subject54	33	Time4	Subject54	38	Time5	Subject54	40	Time6	Subject54	67	Time7	Subject54	44	Time8	Subject54	125	Time9
Subject54	57	Time1	Subject54	47	Time2	Subject54	67	Time3	Subject54	36	Time4	Subject54	39	Time5	Subject54	41	Time6	Subject54	69	Time7	Subject54	45	Time8	Subject54	126	Time9
Subject54	58	Time1	Subject54	49	Time2	Subject54	68	Time3	Subject54	38	Time4	Subject54	40	Time5	Subject54	42	Time6	Subject54	71	Time7	Subject54	46	Time8	Subject54	127	Time9
Subject54	60	Time1	Subject54	51	Time2	Subject54	69	Time3	Subject54	39	Time4	Subject54	42	Time5	Subject54	43	Time6	Subject54	72	Time7	Subject54	47	Time8	Subject54	128	Time9
Subject54	62	Time1	Subject54	52	Time2	Subject54	70	Time3	Subject54	40	Time4	Subject54	43	Time5	Subject54	44	Time6	Subject54	73	Time7	Subject54	48	Time8	Subject54	134	Time9
Subject54	64	Time1	Subject54	53	Time2	Subject54	73	Time3	Subject54	41	Time4	Subject54	44	Time5	Subject54	45	Time6	Subject54	77	Time7	Subject54	50	Time8	Subject54	141	Time9
Subject54	65	Time1	Subject54	55	Time2	Subject54	74	Time3	Subject54	44	Time4	Subject54	46	Time5	Subject54	47	Time6	Subject54	80	Time7	Subject54	51	Time8	Subject54	146	Time9
Subject54	68	Time1	Subject54	56	Time2	Subject54	77	Time3	Subject54	47	Time4	Subject54	48	Time5	Subject54	49	Time6	Subject54	83	Time7	Subject54	56	Time8	Subject54	147	Time9
Subject54	69	Time1	Subject54	59	Time2	Subject54	79	Time3	Subject54	49	Time4	Subject54	50	Time5	Subject54	50	Time6	Subject54	84	Time7	Subject54	57	Time8	Subject54	149	Time9
Subject54	72	Time1	Subject54	60	Time2	Subject54	81	Time3	Subject54	50	Time4	Subject54	51	Time5	Subject54	51	Time6	Subject54	86	Time7	Subject54	58	Time8	Subject54	150	Time9
Subject54	78	Time1	Subject54	61	Time2	Subject54	82	Time3	Subject54	51	Time4	Subject54	53	Time5	Subject54	53	Time6	Subject54	91	Time7	Subject54	60	Time8	Subject54	153	Time9
Subject54	83	Time1	Subject54	62	Time2	Subject54	88	Time3	Subject54	52	Time4	Subject54	54	Time5	Subject54	55	Time6	Subject54	93	Time7	Subject54	66	Time8	Subject54	172	Time9
Subject54	84	Time1	Subject54	66	Time2	Subject54	89	Time3	Subject54	56	Time4	Subject54	55	Time5	Subject54	56	Time6	Subject54	97	Time7	Subject54	72	Time8	Subject54	179	Time9
Subject54	85	Time1	Subject54	67	Time2	Subject54	90	Time3	Subject54	57	Time4	Subject54	56	Time5	Subject54	57	Time6	Subject54	102	Time7	Subject54	73	Time8	Subject54	187	Time9
Subject54	90	Time1	Subject54	69	Time2	Subject54	91	Time3	Subject54	60	Time4	Subject54	57	Time5	Subject54	58	Time6	Subject54	104	Time7	Subject54	76	Time8	Subject54	190	Time9
Subject54	93	Time1	Subject54	70	Time2	Subject54	93	Time3	Subject54	63	Time4	Subject54	59	Time5	Subject54	61	Time6	Subject54	106	Time7	Subject54	77	Time8	Subject54	192	Time9
Subject54	97	Time1	Subject54	73	Time2	Subject54	94	Time3	Subject54	64	Time4	Subject54	60	Time5	Subject54	62	Time6	Subject54	107	Time7	Subject54	78	Time8	Subject54	195	Time9
Subject54	100	Time1	Subject54	76	Time2	Subject54	95	Time3	Subject54	67	Time4	Subject54	62	Time5	Subject54	64	Time6	Subject54	109	Time7	Subject54	79	Time8	Subject54	202	Time9
Subject54	101	Time1	Subject54	77	Time2	Subject54	96	Time3	Subject54	68	Time4	Subject54	63	Time5	Subject54	66	Time6	Subject54	110	Time7	Subject54	80	Time8	Subject54	204	Time9
Subject54	103	Time1	Subject54	78	Time2	Subject54	97	Time3	Subject54	69	Time4	Subject54	64	Time5	Subject54	67	Time6	Subject54	112	Time7	Subject54	81	Time8	Subject54	215	Time9
Subject54	105	Time1	Subject54	79	Time2	Subject54	99	Time3	Subject54	71	Time4	Subject54	65	Time5	Subject54	68	Time6	Subject54	118	Time7	Subject54	84	Time8	Subject54	217	Time9
Subject54	106	Time1	Subject54	80	Time2	Subject54	101	Time3	Subject54	72	Time4	Subject54	68	Time5	Subject54	70	Time6	Subject54	119	Time7	Subject54	87	Time8	Subject54	225	Time9
Subject54	108	Time1	Subject54	82	Time2	Subject54	102	Time3	Subject54	75	Time4	Subject54	69	Time5	Subject54	72	Time6	Subject54	122	Time7	Subject54	88	Time8	Subject54	233	Time9
Subject54	109	Time1	Subject54	84	Time2	Subject54	104	Time3	Subject54	77	Time4	Subject54	71	Time5	Subject54	73	Time6	Subject54	124	Time7	Subject54	90	Time8	Subject54	237	Time9
Subject54	114	Time1	Subject54	85	Time2	Subject54	105	Time3	Subject54	78	Time4	Subject54	72	Time5	Subject54	74	Time6	Subject54	127	Time7	Subject54	91	Time8	Subject54	239	Time9
Subject54	115	Time1	Subject54	86	Time2	Subject54	106	Time3	Subject54	79	Time4	Subject54	76	Time5	Subject54	75	Time6	Subject54	128	Time7	Subject54	92	Time8	Subject54	240	Time9
Subject54	116	Time1	Subject54	87	Time2	Subject54	107	Time3	Subject54	81	Time4	Subject54	77	Time5	Subject54	76	Time6	Subject54	130	Time7	Subject54	93	Time8	Subject54	243	Time9
Subject54	121	Time1	Subject54	88	Time2	Subject54	108	Time3	Subject54	82	Time4	Subject54	79	Time5	Subject54	77	Time6	Subject54	131	Time7	Subject54	94	Time8	Subject54	255	Time9
Subject54	126	Time1	Subject54	89	Time2	Subject54	109	Time3	Subject54	85	Time4	Subject54	80	Time5	Subject54	80	Time6	Subject54	132	Time7	Subject54	95	Time8	Subject54	258	Time9
Subject54	127	Time1	Subject54	90	Time2	Subject54	110	Time3	Subject54	86	Time4	Subject54	81	Time5	Subject54	81	Time6	Subject54	133	Time7	Subject54	96	Time8	Subject53	2	Time9
Subject54	130	Time1	Subject54	91	Time2	Subject54	111	Time3	Subject54	88	Time4	Subject54	83	Time5	Subject54	82	Time6	Subject54	138	Time7	Subject54	98	Time8	Subject53	4	Time9
Subject54	131	Time1	Subject54	92	Time2	Subject54	112	Time3	Subject54	89	Time4	Subject54	84	Time5	Subject54	84	Time6	Subject54	142	Time7	Subject54	100	Time8	Subject53	9	Time9
Subject54	136	Time1	Subject54	94	Time2	Subject54	115	Time3	Subject54	90	Time4	Subject54	86	Time5	Subject54	86	Time6	Subject54	144	Time7	Subject54	101	Time8	Subject53	20	Time9
Subject54	137	Time1	Subject54	95	Time2	Subject54	117	Time3	Subject54	91	Time4	Subject54	89	Time5	Subject54	87	Time6	Subject54	145	Time7	Subject54	102	Time8	Subject53	28	Time9
Subject54	143	Time1	Subject54	99	Time2	Subject54	119	Time3	Subject54	92	Time4	Subject54	90	Time5	Subject54	88	Time6	Subject54	146	Time7	Subject54	106	Time8	Subject53	31	Time9
Subject54	144	Time1	Subject54	100	Time2	Subject54	120	Time3	Subject54	93	Time4	Subject54	91	Time5	Subject54	89	Time6	Subject54	147	Time7	Subject54	107	Time8	Subject53	32	Time9
Subject54	145	Time1	Subject54	101	Time2	Subject54	121	Time3	Subject54	94	Time4	Subject54	92	Time5	Subject54	90	Time6	Subject54	149	Time7	Subject54	110	Time8	Subject53	33	Time9
Subject54	149	Time1	Subject54	103	Time2	Subject54	124	Time3	Subject54	95	Time4	Subject54	93	Time5	Subject54	91	Time6	Subject54	150	Time7	Subject54	112	Time8	Subject53	34	Time9
Subject54	151	Time1	Subject54	104	Time2	Subject54	127	Time3	Subject54	97	Time4	Subject54	95	Time5	Subject54	92	Time6	Subject54	151	Time7	Subject54	113	Time8	Subject53	37	Time9
Subject54	152	Time1	Subject54	105	Time2	Subject54	128	Time3	Subject54	99	Time4	Subject54	96	Time5	Subject54	93	Time6	Subject54	152	Time7	Subject54	114	Time8	Subject53	40	Time9
Subject54	154	Time1	Subject54	106	Time2	Subject54	129	Time3	Subject54	100	Time4	Subject54	97	Time5	Subject54	96	Time6	Subject54	153	Time7	Subject54	116	Time8	Subject53	41	Time9
Subject54	156	Time1	Subject54	108	Time2	Subject54	132	Time3	Subject54	102	Time4	Subject54	98	Time5	Subject54	97	Time6	Subject54	158	Time7	Subject54	117	Time8	Subject53	44	Time9
Subject54	159	Time1	Subject54	109	Time2	Subject54	133	Time3	Subject54	103	Time4	Subject54	99	Time5	Subject54	98	Time6	Subject54	162	Time7	Subject54	122	Time8	Subject53	50	Time9
Subject54	167	Time1	Subject54	110	Time2	Subject54	134	Time3	Subject54	104	Time4	Subject54	100	Time5	Subject54	100	Time6	Subject54	163	Time7	Subject54	124	Time8	Subject53	52	Time9
Subject54	169	Time1	Subject54	111	Time2	Subject54	135	Time3	Subject54	105	Time4	Subject54	103	Time5	Subject54	102	Time6	Subject54	164	Time7	Subject54	126	Time8	Subject53	54	Time9
Subject54	170	Time1	Subject54	112	Time2	Subject54	146	Time3	Subject54	107	Time4	Subject54	104	Time5	Subject54	104	Time6	Subject54	166	Time7	Subject54	127	Time8	Subject53	55	Time9
Subject54	171	Time1	Subject54	115	Time2	Subject54	149	Time3	Subject54	108	Time4	Subject54	111	Time5	Subject54	106	Time6	Subject54	168	Time7	Subject54	128	Time8	Subject53	60	Time9
Subject54	172	Time1	Subject54	117	Time2	Subject54	150	Time3	Subject54	109	Time4	Subject54	112	Time5	Subject54	107	Time6	Subject54	169	Time7	Subject54	129	Time8	Subject53	61	Time9
Subject54	174	Time1	Subject54	118	Time2	Subject54	151	Time3	Subject54	110	Time4	Subject54	115	Time5	Subject54	108	Time6	Subject54	177	Time7	Subject54	130	Time8	Subject53	83	Time9
Subject54	175	Time1	Subject54	119	Time2	Subject54	157	Time3	Subject54	111	Time4	Subject54	119	Time5	Subject54	110	Time6	Subject54	178	Time7	Subject54	131	Time8	Subject53	84	Time9
Subject54	177	Time1	Subject54	120	Time2	Subject54	158	Time3	Subject54	112	Time4	Subject54	120	Time5	Subject54	112	Time6	Subject54	179	Time7	Subject54	132	Time8	Subject53	85	Time9
Subject54	178	Time1	Subject54	121	Time2	Subject54	160	Time3	Subject54	113	Time4	Subject54	121	Time5	Subject54	113	Time6	Subject54	180	Time7	Subject54	133	Time8	Subject53	94	Time9
Subject54	179	Time1	Subject54	123	Time2	Subject54	161	Time3	Subject54	114	Time4	Subject54	125	Time5	Subject54	114	Time6	Subject54	184	Time7	Subject54	134	Time8	Subject53	95	Time9
Subject54	186	Time1	Subject54	126	Time2	Subject54	162	Time3	Subject54	115	Time4	Subject54	126	Time5	Subject54	116	Time6	Subject54	185	Time7	Subject54	135	Time8	Subject53	99	Time9
Subject54	187	Time1	Subject54	129	Time2	Subject54	165	Time3	Subject54	116	Time4	Subject54	127	Time5	Subject54	119	Time6	Subject54	186	Time7	Subject54	136	Time8	Subject53	100	Time9
Subject54	189	Time1	Subject54	133	Time2	Subject54	166	Time3	Subject54	119	Time4	Subject54	128	Time5	Subject54	120	Time6	Subject54	187	Time7	Subject54	137	Time8	Subject53	101	Time9
Subject54	190	Time1	Subject54	134	Time2	Subject54	167	Time3	Subject54	120	Time4	Subject54	132	Time5	Subject54	124	Time6	Subject54	189	Time7	Subject54	138	Time8	Subject53	107	Time9
Subject54	191	Time1	Subject54	135	Time2	Subject54	169	Time3	Subject54	122	Time4	Subject54	133	Time5	Subject54	125	Time6	Subject54	193	Time7	Subject54	140	Time8	Subject53	108	Time9
Subject54	193	Time1	Subject54	136	Time2	Subject54	171	Time3	Subject54	123	Time4	Subject54	134	Time5	Subject54	126	Time6	Subject54	199	Time7	Subject54	144	Time8	Subject53	112	Time9
Subject54	194	Time1	Subject54	137	Time2	Subject54	172	Time3	Subject54	124	Time4	Subject54	135	Time5	Subject54	127	Time6	Subject54	200	Time7	Subject54	145	Time8	Subject53	118	Time9
Subject54	196	Time1	Subject54	139	Time2	Subject54	174	Time3	Subject54	125	Time4	Subject54	136	Time5	Subject54	129	Time6	Subject54	203	Time7	Subject54	147	Time8	Subject53	128	Time9
Subject54	198	Time1	Subject54	140	Time2	Subject54	178	Time3	Subject54	126	Time4	Subject54	138	Time5	Subject54	131	Time6	Subject54	205	Time7	Subject54	148	Time8	Subject53	129	Time9
Subject54	201	Time1	Subject54	142	Time2	Subject54	180	Time3	Subject54	130	Time4	Subject54	139	Time5	Subject54	133	Time6	Subject54	209	Time7	Subject54	149	Time8	Subject53	130	Time9
Subject54	202	Time1	Subject54	143	Time2	Subject54	181	Time3	Subject54	131	Time4	Subject54	140	Time5	Subject54	135	Time6	Subject54	210	Time7	Subject54	151	Time8	Subject53	132	Time9
Subject54	205	Time1	Subject54	144	Time2	Subject54	184	Time3	Subject54	132	Time4	Subject54	141	Time5	Subject54	136	Time6	Subject54	211	Time7	Subject54	154	Time8	Subject53	137	Time9
Subject54	209	Time1	Subject54	149	Time2	Subject54	185	Time3	Subject54	133	Time4	Subject54	142	Time5	Subject54	137	Time6	Subject54	213	Time7	Subject54	158	Time8	Subject53	141	Time9
Subject54	210	Time1	Subject54	151	Time2	Subject54	188	Time3	Subject54	134	Time4	Subject54	143	Time5	Subject54	141	Time6	Subject54	214	Time7	Subject54	159	Time8	Subject53	144	Time9
Subject54	211	Time1	Subject54	152	Time2	Subject54	189	Time3	Subject54	135	Time4	Subject54	144	Time5	Subject54	142	Time6	Subject54	215	Time7	Subject54	162	Time8	Subject53	146	Time9
Subject54	213	Time1	Subject54	153	Time2	Subject54	191	Time3	Subject54	137	Time4	Subject54	145	Time5	Subject54	143	Time6	Subject54	216	Time7	Subject54	163	Time8	Subject53	152	Time9
Subject54	214	Time1	Subject54	155	Time2	Subject54	192	Time3	Subject54	138	Time4	Subject54	147	Time5	Subject54	144	Time6	Subject54	217	Time7	Subject54	164	Time8	Subject53	155	Time9
Subject54	218	Time1	Subject54	157	Time2	Subject54	193	Time3	Subject54	141	Time4	Subject54	150	Time5	Subject54	148	Time6	Subject54	221	Time7	Subject54	165	Time8	Subject53	163	Time9
Subject54	224	Time1	Subject54	160	Time2	Subject54	194	Time3	Subject54	142	Time4	Subject54	151	Time5	Subject54	149	Time6	Subject54	222	Time7	Subject54	166	Time8	Subject53	164	Time9
Subject54	225	Time1	Subject54	161	Time2	Subject54	195	Time3	Subject54	145	Time4	Subject54	153	Time5	Subject54	151	Time6	Subject54	223	Time7	Subject54	168	Time8	Subject53	173	Time9
Subject54	228	Time1	Subject54	163	Time2	Subject54	197	Time3	Subject54	147	Time4	Subject54	157	Time5	Subject54	152	Time6	Subject54	225	Time7	Subject54	169	Time8	Subject53	181	Time9
Subject54	236	Time1	Subject54	164	Time2	Subject54	199	Time3	Subject54	149	Time4	Subject54	158	Time5	Subject54	153	Time6	Subject54	226	Time7	Subject54	171	Time8	Subject53	186	Time9
Subject54	241	Time1	Subject54	166	Time2	Subject54	200	Time3	Subject54	150	Time4	Subject54	159	Time5	Subject54	154	Time6	Subject54	227	Time7	Subject54	174	Time8	Subject53	189	Time9
Subject54	242	Time1	Subject54	171	Time2	Subject54	201	Time3	Subject54	151	Time4	Subject54	160	Time5	Subject54	156	Time6	Subject54	228	Time7	Subject54	175	Time8	Subject53	194	Time9
Subject54	244	Time1	Subject54	172	Time2	Subject54	202	Time3	Subject54	152	Time4	Subject54	161	Time5	Subject54	157	Time6	Subject54	229	Time7	Subject54	176	Time8	Subject53	198	Time9
Subject54	249	Time1	Subject54	174	Time2	Subject54	203	Time3	Subject54	153	Time4	Subject54	163	Time5	Subject54	160	Time6	Subject54	230	Time7	Subject54	177	Time8	Subject53	204	Time9
Subject54	250	Time1	Subject54	176	Time2	Subject54	205	Time3	Subject54	154	Time4	Subject54	167	Time5	Subject54	161	Time6	Subject54	231	Time7	Subject54	179	Time8	Subject53	206	Time9
Subject54	251	Time1	Subject54	182	Time2	Subject54	206	Time3	Subject54	155	Time4	Subject54	168	Time5	Subject54	162	Time6	Subject54	232	Time7	Subject54	180	Time8	Subject53	207	Time9
Subject54	252	Time1	Subject54	183	Time2	Subject54	209	Time3	Subject54	156	Time4	Subject54	169	Time5	Subject54	163	Time6	Subject54	234	Time7	Subject54	181	Time8	Subject53	219	Time9
Subject54	253	Time1	Subject54	185	Time2	Subject54	215	Time3	Subject54	157	Time4	Subject54	170	Time5	Subject54	164	Time6	Subject54	235	Time7	Subject54	183	Time8	Subject53	220	Time9
Subject54	259	Time1	Subject54	192	Time2	Subject54	216	Time3	Subject54	158	Time4	Subject54	171	Time5	Subject54	165	Time6	Subject54	236	Time7	Subject54	184	Time8	Subject53	225	Time9
Subject53	1	Time1	Subject54	193	Time2	Subject54	217	Time3	Subject54	159	Time4	Subject54	172	Time5	Subject54	166	Time6	Subject54	246	Time7	Subject54	186	Time8	Subject53	227	Time9
Subject53	3	Time1	Subject54	195	Time2	Subject54	219	Time3	Subject54	160	Time4	Subject54	174	Time5	Subject54	170	Time6	Subject54	247	Time7	Subject54	187	Time8	Subject53	240	Time9
Subject53	4	Time1	Subject54	197	Time2	Subject54	220	Time3	Subject54	162	Time4	Subject54	175	Time5	Subject54	171	Time6	Subject54	248	Time7	Subject54	189	Time8	Subject53	245	Time9
Subject53	5	Time1	Subject54	198	Time2	Subject54	222	Time3	Subject54	163	Time4	Subject54	176	Time5	Subject54	172	Time6	Subject54	249	Time7	Subject54	191	Time8	Subject53	247	Time9
Subject53	6	Time1	Subject54	199	Time2	Subject54	223	Time3	Subject54	164	Time4	Subject54	179	Time5	Subject54	173	Time6	Subject54	252	Time7	Subject54	193	Time8	Subject53	251	Time9
Subject53	8	Time1	Subject54	200	Time2	Subject54	224	Time3	Subject54	165	Time4	Subject54	180	Time5	Subject54	175	Time6	Subject54	254	Time7	Subject54	194	Time8	Subject53	259	Time9
Subject53	9	Time1	Subject54	204	Time2	Subject54	229	Time3	Subject54	166	Time4	Subject54	181	Time5	Subject54	176	Time6	Subject54	257	Time7	Subject54	195	Time8	Subject52	3	Time9
Subject53	10	Time1	Subject54	205	Time2	Subject54	232	Time3	Subject54	167	Time4	Subject54	182	Time5	Subject54	177	Time6	Subject53	2	Time7	Subject54	198	Time8	Subject52	4	Time9
Subject53	14	Time1	Subject54	206	Time2	Subject54	233	Time3	Subject54	168	Time4	Subject54	183	Time5	Subject54	178	Time6	Subject53	4	Time7	Subject54	200	Time8	Subject52	5	Time9
Subject53	17	Time1	Subject54	207	Time2	Subject54	236	Time3	Subject54	169	Time4	Subject54	184	Time5	Subject54	179	Time6	Subject53	9	Time7	Subject54	201	Time8	Subject52	17	Time9
Subject53	19	Time1	Subject54	209	Time2	Subject54	238	Time3	Subject54	171	Time4	Subject54	185	Time5	Subject54	180	Time6	Subject53	10	Time7	Subject54	202	Time8	Subject52	18	Time9
Subject53	20	Time1	Subject54	210	Time2	Subject54	239	Time3	Subject54	172	Time4	Subject54	187	Time5	Subject54	181	Time6	Subject53	11	Time7	Subject54	204	Time8	Subject52	23	Time9
Subject53	21	Time1	Subject54	212	Time2	Subject54	242	Time3	Subject54	173	Time4	Subject54	188	Time5	Subject54	184	Time6	Subject53	12	Time7	Subject54	205	Time8	Subject52	28	Time9
Subject53	22	Time1	Subject54	216	Time2	Subject54	243	Time3	Subject54	174	Time4	Subject54	190	Time5	Subject54	188	Time6	Subject53	14	Time7	Subject54	207	Time8	Subject52	29	Time9
Subject53	23	Time1	Subject54	218	Time2	Subject54	248	Time3	Subject54	175	Time4	Subject54	191	Time5	Subject54	190	Time6	Subject53	23	Time7	Subject54	208	Time8	Subject52	30	Time9
Subject53	25	Time1	Subject54	219	Time2	Subject54	249	Time3	Subject54	177	Time4	Subject54	193	Time5	Subject54	192	Time6	Subject53	24	Time7	Subject54	209	Time8	Subject52	31	Time9
Subject53	27	Time1	Subject54	221	Time2	Subject54	250	Time3	Subject54	179	Time4	Subject54	194	Time5	Subject54	193	Time6	Subject53	26	Time7	Subject54	210	Time8	Subject52	35	Time9
Subject53	29	Time1	Subject54	222	Time2	Subject54	251	Time3	Subject54	180	Time4	Subject54	196	Time5	Subject54	196	Time6	Subject53	27	Time7	Subject54	212	Time8	Subject52	37	Time9
Subject53	32	Time1	Subject54	226	Time2	Subject54	252	Time3	Subject54	181	Time4	Subject54	197	Time5	Subject54	197	Time6	Subject53	28	Time7	Subject54	213	Time8	Subject52	44	Time9
Subject53	33	Time1	Subject54	227	Time2	Subject54	254	Time3	Subject54	182	Time4	Subject54	199	Time5	Subject54	200	Time6	Subject53	31	Time7	Subject54	214	Time8	Subject52	45	Time9
Subject53	39	Time1	Subject54	229	Time2	Subject54	259	Time3	Subject54	183	Time4	Subject54	201	Time5	Subject54	201	Time6	Subject53	32	Time7	Subject54	215	Time8	Subject52	50	Time9
Subject53	43	Time1	Subject54	230	Time2	Subject53	1	Time3	Subject54	185	Time4	Subject54	202	Time5	Subject54	207	Time6	Subject53	34	Time7	Subject54	220	Time8	Subject52	51	Time9
Subject53	45	Time1	Subject54	235	Time2	Subject53	2	Time3	Subject54	187	Time4	Subject54	203	Time5	Subject54	208	Time6	Subject53	39	Time7	Subject54	222	Time8	Subject52	66	Time9
Subject53	46	Time1	Subject54	238	Time2	Subject53	4	Time3	Subject54	188	Time4	Subject54	207	Time5	Subject54	209	Time6	Subject53	46	Time7	Subject54	223	Time8	Subject52	67	Time9
Subject53	48	Time1	Subject54	240	Time2	Subject53	9	Time3	Subject54	189	Time4	Subject54	208	Time5	Subject54	210	Time6	Subject53	47	Time7	Subject54	226	Time8	Subject52	72	Time9
Subject53	50	Time1	Subject54	243	Time2	Subject53	10	Time3	Subject54	191	Time4	Subject54	210	Time5	Subject54	211	Time6	Subject53	48	Time7	Subject54	227	Time8	Subject52	73	Time9
Subject53	51	Time1	Subject54	244	Time2	Subject53	11	Time3	Subject54	192	Time4	Subject54	211	Time5	Subject54	214	Time6	Subject53	51	Time7	Subject54	229	Time8	Subject52	79	Time9
Subject53	52	Time1	Subject54	246	Time2	Subject53	12	Time3	Subject54	194	Time4	Subject54	215	Time5	Subject54	215	Time6	Subject53	56	Time7	Subject54	230	Time8	Subject52	99	Time9
Subject53	53	Time1	Subject54	248	Time2	Subject53	14	Time3	Subject54	195	Time4	Subject54	216	Time5	Subject54	216	Time6	Subject53	57	Time7	Subject54	232	Time8	Subject52	101	Time9
Subject53	62	Time1	Subject54	249	Time2	Subject53	15	Time3	Subject54	196	Time4	Subject54	217	Time5	Subject54	218	Time6	Subject53	59	Time7	Subject54	233	Time8	Subject52	103	Time9
Subject53	65	Time1	Subject54	250	Time2	Subject53	16	Time3	Subject54	198	Time4	Subject54	218	Time5	Subject54	219	Time6	Subject53	60	Time7	Subject54	234	Time8	Subject52	106	Time9
Subject53	68	Time1	Subject54	251	Time2	Subject53	18	Time3	Subject54	199	Time4	Subject54	219	Time5	Subject54	220	Time6	Subject53	62	Time7	Subject54	235	Time8	Subject52	107	Time9
Subject53	69	Time1	Subject54	252	Time2	Subject53	19	Time3	Subject54	201	Time4	Subject54	220	Time5	Subject54	221	Time6	Subject53	65	Time7	Subject54	236	Time8	Subject52	115	Time9
Subject53	70	Time1	Subject54	253	Time2	Subject53	21	Time3	Subject54	205	Time4	Subject54	221	Time5	Subject54	222	Time6	Subject53	66	Time7	Subject54	239	Time8	Subject52	121	Time9
Subject53	77	Time1	Subject54	258	Time2	Subject53	24	Time3	Subject54	206	Time4	Subject54	222	Time5	Subject54	223	Time6	Subject53	67	Time7	Subject54	241	Time8	Subject52	124	Time9
Subject53	79	Time1	Subject54	260	Time2	Subject53	25	Time3	Subject54	207	Time4	Subject54	224	Time5	Subject54	224	Time6	Subject53	72	Time7	Subject54	242	Time8	Subject52	129	Time9
Subject53	80	Time1	Subject53	6	Time2	Subject53	26	Time3	Subject54	208	Time4	Subject54	225	Time5	Subject54	225	Time6	Subject53	75	Time7	Subject54	243	Time8	Subject52	134	Time9
Subject53	83	Time1	Subject53	8	Time2	Subject53	27	Time3	Subject54	209	Time4	Subject54	226	Time5	Subject54	227	Time6	Subject53	76	Time7	Subject54	245	Time8	Subject52	146	Time9
Subject53	84	Time1	Subject53	9	Time2	Subject53	28	Time3	Subject54	210	Time4	Subject54	227	Time5	Subject54	230	Time6	Subject53	78	Time7	Subject54	247	Time8	Subject52	150	Time9
Subject53	87	Time1	Subject53	10	Time2	Subject53	29	Time3	Subject54	211	Time4	Subject54	228	Time5	Subject54	232	Time6	Subject53	79	Time7	Subject54	248	Time8	Subject52	152	Time9
Subject53	89	Time1	Subject53	11	Time2	Subject53	32	Time3	Subject54	212	Time4	Subject54	230	Time5	Subject54	233	Time6	Subject53	81	Time7	Subject54	249	Time8	Subject52	158	Time9
Subject53	91	Time1	Subject53	13	Time2	Subject53	33	Time3	Subject54	216	Time4	Subject54	231	Time5	Subject54	236	Time6	Subject53	82	Time7	Subject54	250	Time8	Subject52	162	Time9
Subject53	93	Time1	Subject53	14	Time2	Subject53	36	Time3	Subject54	217	Time4	Subject54	232	Time5	Subject54	237	Time6	Subject53	85	Time7	Subject54	255	Time8	Subject52	170	Time9
Subject53	94	Time1	Subject53	16	Time2	Subject53	39	Time3	Subject54	218	Time4	Subject54	233	Time5	Subject54	238	Time6	Subject53	88	Time7	Subject54	256	Time8	Subject52	179	Time9
Subject53	100	Time1	Subject53	17	Time2	Subject53	44	Time3	Subject54	219	Time4	Subject54	234	Time5	Subject54	239	Time6	Subject53	91	Time7	Subject54	257	Time8	Subject52	180	Time9
Subject53	101	Time1	Subject53	19	Time2	Subject53	47	Time3	Subject54	220	Time4	Subject54	236	Time5	Subject54	240	Time6	Subject53	95	Time7	Subject54	258	Time8	Subject52	182	Time9
Subject53	104	Time1	Subject53	22	Time2	Subject53	51	Time3	Subject54	221	Time4	Subject54	241	Time5	Subject54	241	Time6	Subject53	96	Time7	Subject53	1	Time8	Subject52	188	Time9
Subject53	105	Time1	Subject53	23	Time2	Subject53	52	Time3	Subject54	222	Time4	Subject54	244	Time5	Subject54	242	Time6	Subject53	99	Time7	Subject53	4	Time8	Subject52	190	Time9
Subject53	107	Time1	Subject53	25	Time2	Subject53	55	Time3	Subject54	225	Time4	Subject54	245	Time5	Subject54	244	Time6	Subject53	103	Time7	Subject53	9	Time8	Subject52	205	Time9
Subject53	108	Time1	Subject53	26	Time2	Subject53	56	Time3	Subject54	226	Time4	Subject54	248	Time5	Subject54	245	Time6	Subject53	107	Time7	Subject53	10	Time8	Subject52	208	Time9
Subject53	111	Time1	Subject53	27	Time2	Subject53	57	Time3	Subject54	227	Time4	Subject54	249	Time5	Subject54	246	Time6	Subject53	108	Time7	Subject53	11	Time8	Subject52	211	Time9
Subject53	115	Time1	Subject53	29	Time2	Subject53	59	Time3	Subject54	228	Time4	Subject54	250	Time5	Subject54	247	Time6	Subject53	110	Time7	Subject53	12	Time8	Subject52	220	Time9
Subject53	118	Time1	Subject53	36	Time2	Subject53	63	Time3	Subject54	229	Time4	Subject54	251	Time5	Subject54	249	Time6	Subject53	113	Time7	Subject53	13	Time8	Subject52	223	Time9
Subject53	119	Time1	Subject53	38	Time2	Subject53	64	Time3	Subject54	230	Time4	Subject54	254	Time5	Subject54	251	Time6	Subject53	114	Time7	Subject53	14	Time8	Subject52	226	Time9
Subject53	121	Time1	Subject53	39	Time2	Subject53	69	Time3	Subject54	232	Time4	Subject54	255	Time5	Subject54	253	Time6	Subject53	118	Time7	Subject53	15	Time8	Subject52	227	Time9
Subject53	122	Time1	Subject53	43	Time2	Subject53	70	Time3	Subject54	234	Time4	Subject54	256	Time5	Subject54	255	Time6	Subject53	120	Time7	Subject53	18	Time8	Subject52	231	Time9
Subject53	123	Time1	Subject53	44	Time2	Subject53	74	Time3	Subject54	237	Time4	Subject54	258	Time5	Subject54	258	Time6	Subject53	121	Time7	Subject53	19	Time8	Subject52	235	Time9
Subject53	125	Time1	Subject53	45	Time2	Subject53	75	Time3	Subject54	242	Time4	Subject54	259	Time5	Subject54	259	Time6	Subject53	123	Time7	Subject53	26	Time8	Subject52	237	Time9
Subject53	126	Time1	Subject53	47	Time2	Subject53	78	Time3	Subject54	243	Time4	Subject54	260	Time5	Subject53	1	Time6	Subject53	124	Time7	Subject53	29	Time8	Subject52	239	Time9
Subject53	127	Time1	Subject53	50	Time2	Subject53	79	Time3	Subject54	247	Time4	Subject53	1	Time5	Subject53	2	Time6	Subject53	126	Time7	Subject53	30	Time8	Subject52	243	Time9
Subject53	129	Time1	Subject53	52	Time2	Subject53	80	Time3	Subject54	248	Time4	Subject53	3	Time5	Subject53	4	Time6	Subject53	127	Time7	Subject53	31	Time8	Subject52	244	Time9
Subject53	131	Time1	Subject53	54	Time2	Subject53	81	Time3	Subject54	250	Time4	Subject53	4	Time5	Subject53	5	Time6	Subject53	131	Time7	Subject53	32	Time8	Subject51	1	Time9
Subject53	132	Time1	Subject53	55	Time2	Subject53	83	Time3	Subject54	251	Time4	Subject53	6	Time5	Subject53	6	Time6	Subject53	134	Time7	Subject53	33	Time8	Subject51	3	Time9
Subject53	133	Time1	Subject53	60	Time2	Subject53	84	Time3	Subject54	252	Time4	Subject53	7	Time5	Subject53	8	Time6	Subject53	135	Time7	Subject53	35	Time8	Subject51	5	Time9
Subject53	134	Time1	Subject53	63	Time2	Subject53	85	Time3	Subject54	253	Time4	Subject53	8	Time5	Subject53	11	Time6	Subject53	138	Time7	Subject53	39	Time8	Subject51	8	Time9
Subject53	135	Time1	Subject53	64	Time2	Subject53	88	Time3	Subject54	254	Time4	Subject53	11	Time5	Subject53	13	Time6	Subject53	140	Time7	Subject53	40	Time8	Subject51	11	Time9
Subject53	136	Time1	Subject53	65	Time2	Subject53	89	Time3	Subject54	255	Time4	Subject53	12	Time5	Subject53	14	Time6	Subject53	146	Time7	Subject53	42	Time8	Subject51	18	Time9
Subject53	137	Time1	Subject53	66	Time2	Subject53	92	Time3	Subject54	257	Time4	Subject53	13	Time5	Subject53	17	Time6	Subject53	147	Time7	Subject53	44	Time8	Subject51	28	Time9
Subject53	139	Time1	Subject53	68	Time2	Subject53	93	Time3	Subject54	258	Time4	Subject53	14	Time5	Subject53	19	Time6	Subject53	149	Time7	Subject53	47	Time8	Subject51	29	Time9
Subject53	143	Time1	Subject53	69	Time2	Subject53	97	Time3	Subject54	259	Time4	Subject53	15	Time5	Subject53	21	Time6	Subject53	150	Time7	Subject53	48	Time8	Subject51	30	Time9
Subject53	144	Time1	Subject53	74	Time2	Subject53	99	Time3	Subject53	1	Time4	Subject53	17	Time5	Subject53	22	Time6	Subject53	152	Time7	Subject53	50	Time8	Subject51	40	Time9
Subject53	146	Time1	Subject53	78	Time2	Subject53	100	Time3	Subject53	2	Time4	Subject53	19	Time5	Subject53	23	Time6	Subject53	157	Time7	Subject53	51	Time8	Subject51	42	Time9
Subject53	150	Time1	Subject53	81	Time2	Subject53	101	Time3	Subject53	3	Time4	Subject53	20	Time5	Subject53	24	Time6	Subject53	159	Time7	Subject53	57	Time8	Subject51	43	Time9
Subject53	153	Time1	Subject53	82	Time2	Subject53	103	Time3	Subject53	4	Time4	Subject53	21	Time5	Subject53	27	Time6	Subject53	163	Time7	Subject53	59	Time8	Subject51	45	Time9
Subject53	156	Time1	Subject53	83	Time2	Subject53	108	Time3	Subject53	5	Time4	Subject53	22	Time5	Subject53	28	Time6	Subject53	164	Time7	Subject53	60	Time8	Subject51	50	Time9
Subject53	157	Time1	Subject53	84	Time2	Subject53	110	Time3	Subject53	7	Time4	Subject53	23	Time5	Subject53	29	Time6	Subject53	165	Time7	Subject53	61	Time8	Subject51	51	Time9
Subject53	158	Time1	Subject53	85	Time2	Subject53	112	Time3	Subject53	8	Time4	Subject53	28	Time5	Subject53	30	Time6	Subject53	168	Time7	Subject53	62	Time8	Subject51	53	Time9
Subject53	159	Time1	Subject53	87	Time2	Subject53	113	Time3	Subject53	12	Time4	Subject53	29	Time5	Subject53	31	Time6	Subject53	170	Time7	Subject53	63	Time8	Subject51	56	Time9
Subject53	160	Time1	Subject53	89	Time2	Subject53	117	Time3	Subject53	15	Time4	Subject53	30	Time5	Subject53	33	Time6	Subject53	171	Time7	Subject53	64	Time8	Subject51	58	Time9
Subject53	161	Time1	Subject53	95	Time2	Subject53	121	Time3	Subject53	16	Time4	Subject53	31	Time5	Subject53	34	Time6	Subject53	174	Time7	Subject53	67	Time8	Subject51	60	Time9
Subject53	163	Time1	Subject53	96	Time2	Subject53	123	Time3	Subject53	18	Time4	Subject53	32	Time5	Subject53	35	Time6	Subject53	175	Time7	Subject53	70	Time8	Subject51	63	Time9
Subject53	167	Time1	Subject53	97	Time2	Subject53	127	Time3	Subject53	22	Time4	Subject53	34	Time5	Subject53	36	Time6	Subject53	179	Time7	Subject53	71	Time8	Subject51	65	Time9
Subject53	169	Time1	Subject53	98	Time2	Subject53	128	Time3	Subject53	24	Time4	Subject53	35	Time5	Subject53	37	Time6	Subject53	180	Time7	Subject53	72	Time8	Subject51	67	Time9
Subject53	171	Time1	Subject53	103	Time2	Subject53	132	Time3	Subject53	25	Time4	Subject53	36	Time5	Subject53	38	Time6	Subject53	181	Time7	Subject53	73	Time8	Subject51	71	Time9
Subject53	172	Time1	Subject53	104	Time2	Subject53	133	Time3	Subject53	26	Time4	Subject53	37	Time5	Subject53	39	Time6	Subject53	182	Time7	Subject53	74	Time8	Subject51	72	Time9
Subject53	173	Time1	Subject53	107	Time2	Subject53	134	Time3	Subject53	29	Time4	Subject53	38	Time5	Subject53	40	Time6	Subject53	186	Time7	Subject53	75	Time8	Subject51	77	Time9
Subject53	175	Time1	Subject53	108	Time2	Subject53	135	Time3	Subject53	30	Time4	Subject53	40	Time5	Subject53	42	Time6	Subject53	187	Time7	Subject53	76	Time8	Subject51	78	Time9
Subject53	176	Time1	Subject53	109	Time2	Subject53	136	Time3	Subject53	32	Time4	Subject53	42	Time5	Subject53	43	Time6	Subject53	188	Time7	Subject53	78	Time8	Subject51	81	Time9
Subject53	178	Time1	Subject53	110	Time2	Subject53	143	Time3	Subject53	33	Time4	Subject53	43	Time5	Subject53	47	Time6	Subject53	189	Time7	Subject53	82	Time8	Subject51	84	Time9
Subject53	181	Time1	Subject53	113	Time2	Subject53	145	Time3	Subject53	36	Time4	Subject53	44	Time5	Subject53	48	Time6	Subject53	190	Time7	Subject53	84	Time8	Subject51	85	Time9
Subject53	183	Time1	Subject53	114	Time2	Subject53	146	Time3	Subject53	37	Time4	Subject53	45	Time5	Subject53	50	Time6	Subject53	191	Time7	Subject53	85	Time8	Subject51	87	Time9
Subject53	184	Time1	Subject53	116	Time2	Subject53	150	Time3	Subject53	38	Time4	Subject53	48	Time5	Subject53	51	Time6	Subject53	193	Time7	Subject53	87	Time8	Subject51	88	Time9
Subject53	187	Time1	Subject53	117	Time2	Subject53	151	Time3	Subject53	40	Time4	Subject53	49	Time5	Subject53	53	Time6	Subject53	194	Time7	Subject53	89	Time8	Subject51	93	Time9
Subject53	188	Time1	Subject53	118	Time2	Subject53	153	Time3	Subject53	41	Time4	Subject53	50	Time5	Subject53	55	Time6	Subject53	199	Time7	Subject53	90	Time8	Subject51	96	Time9
Subject53	190	Time1	Subject53	120	Time2	Subject53	155	Time3	Subject53	44	Time4	Subject53	51	Time5	Subject53	56	Time6	Subject53	202	Time7	Subject53	93	Time8	Subject51	97	Time9
Subject53	191	Time1	Subject53	122	Time2	Subject53	159	Time3	Subject53	46	Time4	Subject53	55	Time5	Subject53	58	Time6	Subject53	208	Time7	Subject53	94	Time8	Subject51	102	Time9
Subject53	197	Time1	Subject53	123	Time2	Subject53	160	Time3	Subject53	47	Time4	Subject53	57	Time5	Subject53	59	Time6	Subject53	210	Time7	Subject53	96	Time8	Subject51	103	Time9
Subject53	199	Time1	Subject53	124	Time2	Subject53	161	Time3	Subject53	48	Time4	Subject53	58	Time5	Subject53	60	Time6	Subject53	211	Time7	Subject53	97	Time8	Subject51	105	Time9
Subject53	200	Time1	Subject53	125	Time2	Subject53	167	Time3	Subject53	49	Time4	Subject53	59	Time5	Subject53	61	Time6	Subject53	212	Time7	Subject53	99	Time8	Subject51	112	Time9
Subject53	205	Time1	Subject53	127	Time2	Subject53	169	Time3	Subject53	50	Time4	Subject53	60	Time5	Subject53	63	Time6	Subject53	214	Time7	Subject53	100	Time8	Subject51	113	Time9
Subject53	210	Time1	Subject53	130	Time2	Subject53	171	Time3	Subject53	51	Time4	Subject53	65	Time5	Subject53	65	Time6	Subject53	215	Time7	Subject53	102	Time8	Subject51	114	Time9
Subject53	212	Time1	Subject53	132	Time2	Subject53	175	Time3	Subject53	52	Time4	Subject53	66	Time5	Subject53	66	Time6	Subject53	217	Time7	Subject53	104	Time8	Subject51	119	Time9
Subject53	213	Time1	Subject53	135	Time2	Subject53	178	Time3	Subject53	55	Time4	Subject53	72	Time5	Subject53	67	Time6	Subject53	218	Time7	Subject53	106	Time8	Subject51	121	Time9
Subject53	214	Time1	Subject53	137	Time2	Subject53	180	Time3	Subject53	56	Time4	Subject53	73	Time5	Subject53	70	Time6	Subject53	220	Time7	Subject53	107	Time8	Subject51	124	Time9
Subject53	218	Time1	Subject53	141	Time2	Subject53	181	Time3	Subject53	57	Time4	Subject53	74	Time5	Subject53	71	Time6	Subject53	221	Time7	Subject53	108	Time8	Subject51	126	Time9
Subject53	221	Time1	Subject53	142	Time2	Subject53	182	Time3	Subject53	60	Time4	Subject53	75	Time5	Subject53	72	Time6	Subject53	222	Time7	Subject53	111	Time8	Subject51	128	Time9
Subject53	226	Time1	Subject53	144	Time2	Subject53	184	Time3	Subject53	61	Time4	Subject53	76	Time5	Subject53	75	Time6	Subject53	225	Time7	Subject53	112	Time8	Subject51	132	Time9
Subject53	227	Time1	Subject53	151	Time2	Subject53	185	Time3	Subject53	63	Time4	Subject53	77	Time5	Subject53	77	Time6	Subject53	229	Time7	Subject53	114	Time8	Subject51	134	Time9
Subject53	228	Time1	Subject53	152	Time2	Subject53	188	Time3	Subject53	68	Time4	Subject53	78	Time5	Subject53	78	Time6	Subject53	235	Time7	Subject53	115	Time8	Subject51	136	Time9
Subject53	231	Time1	Subject53	155	Time2	Subject53	191	Time3	Subject53	69	Time4	Subject53	79	Time5	Subject53	79	Time6	Subject53	236	Time7	Subject53	116	Time8	Subject51	140	Time9
Subject53	233	Time1	Subject53	157	Time2	Subject53	192	Time3	Subject53	70	Time4	Subject53	80	Time5	Subject53	81	Time6	Subject53	237	Time7	Subject53	117	Time8	Subject51	143	Time9
Subject53	236	Time1	Subject53	158	Time2	Subject53	193	Time3	Subject53	71	Time4	Subject53	81	Time5	Subject53	82	Time6	Subject53	239	Time7	Subject53	119	Time8	Subject51	144	Time9
Subject53	238	Time1	Subject53	159	Time2	Subject53	194	Time3	Subject53	73	Time4	Subject53	82	Time5	Subject53	83	Time6	Subject53	240	Time7	Subject53	120	Time8	Subject51	148	Time9
Subject53	239	Time1	Subject53	160	Time2	Subject53	198	Time3	Subject53	75	Time4	Subject53	84	Time5	Subject53	84	Time6	Subject53	241	Time7	Subject53	121	Time8	Subject51	154	Time9
Subject53	240	Time1	Subject53	161	Time2	Subject53	201	Time3	Subject53	76	Time4	Subject53	85	Time5	Subject53	85	Time6	Subject53	242	Time7	Subject53	127	Time8	Subject51	155	Time9
Subject53	244	Time1	Subject53	164	Time2	Subject53	202	Time3	Subject53	77	Time4	Subject53	86	Time5	Subject53	86	Time6	Subject53	244	Time7	Subject53	131	Time8	Subject51	156	Time9
Subject53	246	Time1	Subject53	165	Time2	Subject53	203	Time3	Subject53	80	Time4	Subject53	87	Time5	Subject53	87	Time6	Subject53	247	Time7	Subject53	132	Time8	Subject51	157	Time9
Subject53	247	Time1	Subject53	168	Time2	Subject53	204	Time3	Subject53	82	Time4	Subject53	89	Time5	Subject53	89	Time6	Subject53	250	Time7	Subject53	134	Time8	Subject51	164	Time9
Subject53	249	Time1	Subject53	169	Time2	Subject53	206	Time3	Subject53	84	Time4	Subject53	90	Time5	Subject53	90	Time6	Subject53	253	Time7	Subject53	138	Time8	Subject51	170	Time9
Subject53	252	Time1	Subject53	170	Time2	Subject53	208	Time3	Subject53	85	Time4	Subject53	91	Time5	Subject53	92	Time6	Subject53	255	Time7	Subject53	141	Time8	Subject51	172	Time9
Subject53	253	Time1	Subject53	171	Time2	Subject53	210	Time3	Subject53	86	Time4	Subject53	92	Time5	Subject53	93	Time6	Subject53	256	Time7	Subject53	142	Time8	Subject51	179	Time9
Subject53	254	Time1	Subject53	172	Time2	Subject53	218	Time3	Subject53	87	Time4	Subject53	94	Time5	Subject53	94	Time6	Subject53	258	Time7	Subject53	145	Time8	Subject51	181	Time9
Subject53	255	Time1	Subject53	173	Time2	Subject53	220	Time3	Subject53	89	Time4	Subject53	97	Time5	Subject53	95	Time6	Subject53	260	Time7	Subject53	146	Time8	Subject51	182	Time9
Subject53	258	Time1	Subject53	174	Time2	Subject53	224	Time3	Subject53	90	Time4	Subject53	99	Time5	Subject53	96	Time6	Subject52	1	Time7	Subject53	147	Time8	Subject51	184	Time9
Subject53	259	Time1	Subject53	175	Time2	Subject53	232	Time3	Subject53	91	Time4	Subject53	101	Time5	Subject53	97	Time6	Subject52	2	Time7	Subject53	148	Time8	Subject51	186	Time9
Subject52	2	Time1	Subject53	177	Time2	Subject53	234	Time3	Subject53	93	Time4	Subject53	102	Time5	Subject53	98	Time6	Subject52	5	Time7	Subject53	151	Time8	Subject51	192	Time9
Subject52	3	Time1	Subject53	180	Time2	Subject53	235	Time3	Subject53	98	Time4	Subject53	103	Time5	Subject53	99	Time6	Subject52	6	Time7	Subject53	152	Time8	Subject51	199	Time9
Subject52	7	Time1	Subject53	181	Time2	Subject53	237	Time3	Subject53	100	Time4	Subject53	104	Time5	Subject53	100	Time6	Subject52	8	Time7	Subject53	154	Time8	Subject51	200	Time9
Subject52	8	Time1	Subject53	182	Time2	Subject53	238	Time3	Subject53	101	Time4	Subject53	105	Time5	Subject53	101	Time6	Subject52	10	Time7	Subject53	155	Time8	Subject51	203	Time9
Subject52	9	Time1	Subject53	184	Time2	Subject53	239	Time3	Subject53	104	Time4	Subject53	108	Time5	Subject53	104	Time6	Subject52	11	Time7	Subject53	156	Time8	Subject51	216	Time9
Subject52	10	Time1	Subject53	185	Time2	Subject53	240	Time3	Subject53	105	Time4	Subject53	110	Time5	Subject53	106	Time6	Subject52	14	Time7	Subject53	157	Time8	Subject51	221	Time9
Subject52	12	Time1	Subject53	186	Time2	Subject53	241	Time3	Subject53	106	Time4	Subject53	111	Time5	Subject53	107	Time6	Subject52	16	Time7	Subject53	158	Time8	Subject51	223	Time9
Subject52	14	Time1	Subject53	187	Time2	Subject53	242	Time3	Subject53	107	Time4	Subject53	114	Time5	Subject53	108	Time6	Subject52	17	Time7	Subject53	159	Time8	Subject51	225	Time9
Subject52	15	Time1	Subject53	188	Time2	Subject53	243	Time3	Subject53	108	Time4	Subject53	115	Time5	Subject53	110	Time6	Subject52	18	Time7	Subject53	160	Time8	Subject51	227	Time9
Subject52	16	Time1	Subject53	190	Time2	Subject53	246	Time3	Subject53	112	Time4	Subject53	116	Time5	Subject53	111	Time6	Subject52	24	Time7	Subject53	161	Time8	Subject51	230	Time9
Subject52	17	Time1	Subject53	194	Time2	Subject53	247	Time3	Subject53	113	Time4	Subject53	117	Time5	Subject53	115	Time6	Subject52	25	Time7	Subject53	164	Time8	Subject51	231	Time9
Subject52	18	Time1	Subject53	195	Time2	Subject53	252	Time3	Subject53	116	Time4	Subject53	119	Time5	Subject53	118	Time6	Subject52	26	Time7	Subject53	166	Time8	Subject51	242	Time9
Subject52	20	Time1	Subject53	201	Time2	Subject53	253	Time3	Subject53	117	Time4	Subject53	120	Time5	Subject53	121	Time6	Subject52	27	Time7	Subject53	167	Time8	Subject51	243	Time9
Subject52	21	Time1	Subject53	202	Time2	Subject53	256	Time3	Subject53	119	Time4	Subject53	122	Time5	Subject53	122	Time6	Subject52	30	Time7	Subject53	168	Time8	Subject51	246	Time9
Subject52	22	Time1	Subject53	203	Time2	Subject53	260	Time3	Subject53	122	Time4	Subject53	123	Time5	Subject53	123	Time6	Subject52	32	Time7	Subject53	171	Time8	Subject51	251	Time9
Subject52	32	Time1	Subject53	206	Time2	Subject52	2	Time3	Subject53	123	Time4	Subject53	124	Time5	Subject53	124	Time6	Subject52	33	Time7	Subject53	173	Time8	Subject51	254	Time9
Subject52	33	Time1	Subject53	207	Time2	Subject52	3	Time3	Subject53	124	Time4	Subject53	125	Time5	Subject53	125	Time6	Subject52	36	Time7	Subject53	176	Time8	Subject51	255	Time9
Subject52	35	Time1	Subject53	211	Time2	Subject52	4	Time3	Subject53	125	Time4	Subject53	126	Time5	Subject53	126	Time6	Subject52	37	Time7	Subject53	177	Time8	Subject51	257	Time9
Subject52	36	Time1	Subject53	212	Time2	Subject52	5	Time3	Subject53	127	Time4	Subject53	127	Time5	Subject53	127	Time6	Subject52	38	Time7	Subject53	178	Time8	Subject51	258	Time9
Subject52	37	Time1	Subject53	213	Time2	Subject52	6	Time3	Subject53	129	Time4	Subject53	128	Time5	Subject53	129	Time6	Subject52	39	Time7	Subject53	180	Time8	Subject51	260	Time9
Subject52	38	Time1	Subject53	214	Time2	Subject52	13	Time3	Subject53	132	Time4	Subject53	131	Time5	Subject53	130	Time6	Subject52	42	Time7	Subject53	184	Time8	Subject50	1	Time9
Subject52	39	Time1	Subject53	216	Time2	Subject52	14	Time3	Subject53	134	Time4	Subject53	132	Time5	Subject53	131	Time6	Subject52	43	Time7	Subject53	187	Time8	Subject50	3	Time9
Subject52	41	Time1	Subject53	217	Time2	Subject52	16	Time3	Subject53	140	Time4	Subject53	133	Time5	Subject53	133	Time6	Subject52	45	Time7	Subject53	188	Time8	Subject50	10	Time9
Subject52	42	Time1	Subject53	220	Time2	Subject52	17	Time3	Subject53	142	Time4	Subject53	134	Time5	Subject53	134	Time6	Subject52	46	Time7	Subject53	189	Time8	Subject50	11	Time9
Subject52	43	Time1	Subject53	221	Time2	Subject52	18	Time3	Subject53	143	Time4	Subject53	136	Time5	Subject53	136	Time6	Subject52	47	Time7	Subject53	190	Time8	Subject50	14	Time9
Subject52	45	Time1	Subject53	223	Time2	Subject52	21	Time3	Subject53	145	Time4	Subject53	137	Time5	Subject53	137	Time6	Subject52	48	Time7	Subject53	191	Time8	Subject50	18	Time9
Subject52	49	Time1	Subject53	225	Time2	Subject52	24	Time3	Subject53	146	Time4	Subject53	138	Time5	Subject53	140	Time6	Subject52	49	Time7	Subject53	192	Time8	Subject50	19	Time9
Subject52	51	Time1	Subject53	226	Time2	Subject52	26	Time3	Subject53	150	Time4	Subject53	139	Time5	Subject53	141	Time6	Subject52	50	Time7	Subject53	193	Time8	Subject50	22	Time9
Subject52	52	Time1	Subject53	227	Time2	Subject52	27	Time3	Subject53	151	Time4	Subject53	140	Time5	Subject53	142	Time6	Subject52	52	Time7	Subject53	195	Time8	Subject50	26	Time9
Subject52	54	Time1	Subject53	232	Time2	Subject52	28	Time3	Subject53	152	Time4	Subject53	143	Time5	Subject53	144	Time6	Subject52	55	Time7	Subject53	197	Time8	Subject50	29	Time9
Subject52	55	Time1	Subject53	233	Time2	Subject52	31	Time3	Subject53	153	Time4	Subject53	144	Time5	Subject53	145	Time6	Subject52	57	Time7	Subject53	198	Time8	Subject50	34	Time9
Subject52	61	Time1	Subject53	234	Time2	Subject52	33	Time3	Subject53	154	Time4	Subject53	145	Time5	Subject53	147	Time6	Subject52	58	Time7	Subject53	201	Time8	Subject50	36	Time9
Subject52	63	Time1	Subject53	235	Time2	Subject52	42	Time3	Subject53	155	Time4	Subject53	146	Time5	Subject53	148	Time6	Subject52	59	Time7	Subject53	203	Time8	Subject50	42	Time9
Subject52	68	Time1	Subject53	236	Time2	Subject52	44	Time3	Subject53	157	Time4	Subject53	148	Time5	Subject53	149	Time6	Subject52	62	Time7	Subject53	204	Time8	Subject50	43	Time9
Subject52	69	Time1	Subject53	237	Time2	Subject52	45	Time3	Subject53	159	Time4	Subject53	149	Time5	Subject53	155	Time6	Subject52	66	Time7	Subject53	205	Time8	Subject50	46	Time9
Subject52	70	Time1	Subject53	238	Time2	Subject52	46	Time3	Subject53	162	Time4	Subject53	151	Time5	Subject53	156	Time6	Subject52	68	Time7	Subject53	206	Time8	Subject50	49	Time9
Subject52	71	Time1	Subject53	239	Time2	Subject52	47	Time3	Subject53	163	Time4	Subject53	152	Time5	Subject53	158	Time6	Subject52	70	Time7	Subject53	209	Time8	Subject50	59	Time9
Subject52	72	Time1	Subject53	243	Time2	Subject52	51	Time3	Subject53	164	Time4	Subject53	154	Time5	Subject53	160	Time6	Subject52	71	Time7	Subject53	213	Time8	Subject50	60	Time9
Subject52	74	Time1	Subject53	245	Time2	Subject52	52	Time3	Subject53	165	Time4	Subject53	155	Time5	Subject53	161	Time6	Subject52	72	Time7	Subject53	218	Time8	Subject50	63	Time9
Subject52	82	Time1	Subject53	249	Time2	Subject52	56	Time3	Subject53	167	Time4	Subject53	156	Time5	Subject53	163	Time6	Subject52	77	Time7	Subject53	220	Time8	Subject50	71	Time9
Subject52	85	Time1	Subject53	250	Time2	Subject52	57	Time3	Subject53	168	Time4	Subject53	158	Time5	Subject53	164	Time6	Subject52	79	Time7	Subject53	221	Time8	Subject50	75	Time9
Subject52	88	Time1	Subject53	255	Time2	Subject52	58	Time3	Subject53	172	Time4	Subject53	159	Time5	Subject53	165	Time6	Subject52	80	Time7	Subject53	226	Time8	Subject50	76	Time9
Subject52	90	Time1	Subject53	259	Time2	Subject52	59	Time3	Subject53	173	Time4	Subject53	162	Time5	Subject53	166	Time6	Subject52	81	Time7	Subject53	229	Time8	Subject50	78	Time9
Subject52	92	Time1	Subject53	260	Time2	Subject52	60	Time3	Subject53	174	Time4	Subject53	163	Time5	Subject53	167	Time6	Subject52	82	Time7	Subject53	231	Time8	Subject50	82	Time9
Subject52	94	Time1	Subject52	1	Time2	Subject52	61	Time3	Subject53	175	Time4	Subject53	164	Time5	Subject53	169	Time6	Subject52	85	Time7	Subject53	232	Time8	Subject50	84	Time9
Subject52	95	Time1	Subject52	2	Time2	Subject52	63	Time3	Subject53	176	Time4	Subject53	167	Time5	Subject53	170	Time6	Subject52	88	Time7	Subject53	233	Time8	Subject50	88	Time9
Subject52	98	Time1	Subject52	4	Time2	Subject52	64	Time3	Subject53	177	Time4	Subject53	169	Time5	Subject53	173	Time6	Subject52	91	Time7	Subject53	237	Time8	Subject50	91	Time9
Subject52	101	Time1	Subject52	7	Time2	Subject52	66	Time3	Subject53	180	Time4	Subject53	170	Time5	Subject53	175	Time6	Subject52	92	Time7	Subject53	238	Time8	Subject50	95	Time9
Subject52	102	Time1	Subject52	9	Time2	Subject52	68	Time3	Subject53	181	Time4	Subject53	172	Time5	Subject53	176	Time6	Subject52	95	Time7	Subject53	239	Time8	Subject50	101	Time9
Subject52	107	Time1	Subject52	10	Time2	Subject52	69	Time3	Subject53	182	Time4	Subject53	173	Time5	Subject53	178	Time6	Subject52	96	Time7	Subject53	240	Time8	Subject50	105	Time9
Subject52	109	Time1	Subject52	11	Time2	Subject52	70	Time3	Subject53	183	Time4	Subject53	174	Time5	Subject53	179	Time6	Subject52	97	Time7	Subject53	243	Time8	Subject50	115	Time9
Subject52	110	Time1	Subject52	12	Time2	Subject52	71	Time3	Subject53	184	Time4	Subject53	175	Time5	Subject53	180	Time6	Subject52	99	Time7	Subject53	245	Time8	Subject50	132	Time9
Subject52	111	Time1	Subject52	13	Time2	Subject52	72	Time3	Subject53	185	Time4	Subject53	176	Time5	Subject53	181	Time6	Subject52	105	Time7	Subject53	247	Time8	Subject50	133	Time9
Subject52	113	Time1	Subject52	14	Time2	Subject52	74	Time3	Subject53	186	Time4	Subject53	177	Time5	Subject53	182	Time6	Subject52	108	Time7	Subject53	249	Time8	Subject50	134	Time9
Subject52	114	Time1	Subject52	17	Time2	Subject52	77	Time3	Subject53	189	Time4	Subject53	178	Time5	Subject53	183	Time6	Subject52	109	Time7	Subject53	250	Time8	Subject50	137	Time9
Subject52	115	Time1	Subject52	21	Time2	Subject52	78	Time3	Subject53	190	Time4	Subject53	179	Time5	Subject53	185	Time6	Subject52	112	Time7	Subject53	252	Time8	Subject50	140	Time9
Subject52	118	Time1	Subject52	28	Time2	Subject52	79	Time3	Subject53	192	Time4	Subject53	180	Time5	Subject53	186	Time6	Subject52	117	Time7	Subject53	253	Time8	Subject50	141	Time9
Subject52	124	Time1	Subject52	29	Time2	Subject52	80	Time3	Subject53	196	Time4	Subject53	182	Time5	Subject53	188	Time6	Subject52	120	Time7	Subject53	254	Time8	Subject50	150	Time9
Subject52	125	Time1	Subject52	30	Time2	Subject52	85	Time3	Subject53	200	Time4	Subject53	184	Time5	Subject53	189	Time6	Subject52	121	Time7	Subject53	255	Time8	Subject50	151	Time9
Subject52	126	Time1	Subject52	31	Time2	Subject52	86	Time3	Subject53	201	Time4	Subject53	185	Time5	Subject53	190	Time6	Subject52	127	Time7	Subject53	256	Time8	Subject50	153	Time9
Subject52	128	Time1	Subject52	32	Time2	Subject52	89	Time3	Subject53	202	Time4	Subject53	186	Time5	Subject53	192	Time6	Subject52	130	Time7	Subject53	258	Time8	Subject50	157	Time9
Subject52	129	Time1	Subject52	33	Time2	Subject52	90	Time3	Subject53	203	Time4	Subject53	187	Time5	Subject53	193	Time6	Subject52	132	Time7	Subject53	259	Time8	Subject50	158	Time9
Subject52	131	Time1	Subject52	34	Time2	Subject52	92	Time3	Subject53	205	Time4	Subject53	191	Time5	Subject53	194	Time6	Subject52	135	Time7	Subject53	260	Time8	Subject50	161	Time9
Subject52	132	Time1	Subject52	35	Time2	Subject52	94	Time3	Subject53	206	Time4	Subject53	192	Time5	Subject53	196	Time6	Subject52	136	Time7	Subject52	2	Time8	Subject50	165	Time9
Subject52	136	Time1	Subject52	37	Time2	Subject52	95	Time3	Subject53	208	Time4	Subject53	193	Time5	Subject53	200	Time6	Subject52	138	Time7	Subject52	4	Time8	Subject50	171	Time9
Subject52	139	Time1	Subject52	38	Time2	Subject52	96	Time3	Subject53	209	Time4	Subject53	196	Time5	Subject53	201	Time6	Subject52	141	Time7	Subject52	6	Time8	Subject50	176	Time9
Subject52	141	Time1	Subject52	41	Time2	Subject52	97	Time3	Subject53	210	Time4	Subject53	200	Time5	Subject53	202	Time6	Subject52	145	Time7	Subject52	8	Time8	Subject50	179	Time9
Subject52	144	Time1	Subject52	42	Time2	Subject52	101	Time3	Subject53	211	Time4	Subject53	202	Time5	Subject53	203	Time6	Subject52	146	Time7	Subject52	9	Time8	Subject50	184	Time9
Subject52	147	Time1	Subject52	44	Time2	Subject52	102	Time3	Subject53	212	Time4	Subject53	203	Time5	Subject53	205	Time6	Subject52	150	Time7	Subject52	10	Time8	Subject50	185	Time9
Subject52	148	Time1	Subject52	45	Time2	Subject52	103	Time3	Subject53	214	Time4	Subject53	204	Time5	Subject53	206	Time6	Subject52	153	Time7	Subject52	11	Time8	Subject50	187	Time9
Subject52	152	Time1	Subject52	47	Time2	Subject52	107	Time3	Subject53	215	Time4	Subject53	206	Time5	Subject53	207	Time6	Subject52	158	Time7	Subject52	12	Time8	Subject50	194	Time9
Subject52	156	Time1	Subject52	49	Time2	Subject52	109	Time3	Subject53	218	Time4	Subject53	209	Time5	Subject53	208	Time6	Subject52	160	Time7	Subject52	13	Time8	Subject50	200	Time9
Subject52	162	Time1	Subject52	51	Time2	Subject52	110	Time3	Subject53	219	Time4	Subject53	214	Time5	Subject53	210	Time6	Subject52	163	Time7	Subject52	16	Time8	Subject50	208	Time9
Subject52	163	Time1	Subject52	52	Time2	Subject52	114	Time3	Subject53	221	Time4	Subject53	215	Time5	Subject53	211	Time6	Subject52	164	Time7	Subject52	18	Time8	Subject50	213	Time9
Subject52	166	Time1	Subject52	53	Time2	Subject52	115	Time3	Subject53	223	Time4	Subject53	216	Time5	Subject53	213	Time6	Subject52	166	Time7	Subject52	19	Time8	Subject50	220	Time9
Subject52	168	Time1	Subject52	54	Time2	Subject52	117	Time3	Subject53	226	Time4	Subject53	217	Time5	Subject53	214	Time6	Subject52	169	Time7	Subject52	26	Time8	Subject50	225	Time9
Subject52	172	Time1	Subject52	57	Time2	Subject52	119	Time3	Subject53	228	Time4	Subject53	218	Time5	Subject53	215	Time6	Subject52	170	Time7	Subject52	28	Time8	Subject50	232	Time9
Subject52	173	Time1	Subject52	58	Time2	Subject52	121	Time3	Subject53	229	Time4	Subject53	219	Time5	Subject53	216	Time6	Subject52	172	Time7	Subject52	31	Time8	Subject50	246	Time9
Subject52	176	Time1	Subject52	59	Time2	Subject52	122	Time3	Subject53	230	Time4	Subject53	220	Time5	Subject53	217	Time6	Subject52	173	Time7	Subject52	33	Time8	Subject50	250	Time9
Subject52	177	Time1	Subject52	61	Time2	Subject52	123	Time3	Subject53	232	Time4	Subject53	221	Time5	Subject53	220	Time6	Subject52	177	Time7	Subject52	36	Time8	Subject50	255	Time9
Subject52	179	Time1	Subject52	68	Time2	Subject52	124	Time3	Subject53	234	Time4	Subject53	222	Time5	Subject53	221	Time6	Subject52	179	Time7	Subject52	37	Time8	Subject50	258	Time9
Subject52	182	Time1	Subject52	70	Time2	Subject52	125	Time3	Subject53	235	Time4	Subject53	223	Time5	Subject53	222	Time6	Subject52	181	Time7	Subject52	38	Time8	Subject49	1	Time9
Subject52	185	Time1	Subject52	71	Time2	Subject52	126	Time3	Subject53	236	Time4	Subject53	224	Time5	Subject53	223	Time6	Subject52	184	Time7	Subject52	41	Time8	Subject49	3	Time9
Subject52	190	Time1	Subject52	72	Time2	Subject52	128	Time3	Subject53	238	Time4	Subject53	226	Time5	Subject53	225	Time6	Subject52	185	Time7	Subject52	43	Time8	Subject49	4	Time9
Subject52	191	Time1	Subject52	73	Time2	Subject52	130	Time3	Subject53	239	Time4	Subject53	228	Time5	Subject53	227	Time6	Subject52	186	Time7	Subject52	45	Time8	Subject49	6	Time9
Subject52	193	Time1	Subject52	75	Time2	Subject52	132	Time3	Subject53	240	Time4	Subject53	230	Time5	Subject53	228	Time6	Subject52	187	Time7	Subject52	47	Time8	Subject49	8	Time9
Subject52	194	Time1	Subject52	76	Time2	Subject52	133	Time3	Subject53	241	Time4	Subject53	231	Time5	Subject53	229	Time6	Subject52	188	Time7	Subject52	48	Time8	Subject49	14	Time9
Subject52	196	Time1	Subject52	78	Time2	Subject52	134	Time3	Subject53	242	Time4	Subject53	232	Time5	Subject53	230	Time6	Subject52	190	Time7	Subject52	49	Time8	Subject49	17	Time9
Subject52	198	Time1	Subject52	79	Time2	Subject52	137	Time3	Subject53	243	Time4	Subject53	233	Time5	Subject53	231	Time6	Subject52	191	Time7	Subject52	51	Time8	Subject49	18	Time9
Subject52	203	Time1	Subject52	80	Time2	Subject52	138	Time3	Subject53	244	Time4	Subject53	237	Time5	Subject53	233	Time6	Subject52	192	Time7	Subject52	52	Time8	Subject49	21	Time9
Subject52	206	Time1	Subject52	83	Time2	Subject52	143	Time3	Subject53	245	Time4	Subject53	238	Time5	Subject53	235	Time6	Subject52	193	Time7	Subject52	54	Time8	Subject49	24	Time9
Subject52	207	Time1	Subject52	85	Time2	Subject52	145	Time3	Subject53	246	Time4	Subject53	240	Time5	Subject53	236	Time6	Subject52	197	Time7	Subject52	57	Time8	Subject49	25	Time9
Subject52	210	Time1	Subject52	86	Time2	Subject52	146	Time3	Subject53	248	Time4	Subject53	241	Time5	Subject53	237	Time6	Subject52	201	Time7	Subject52	58	Time8	Subject49	37	Time9
Subject52	211	Time1	Subject52	89	Time2	Subject52	147	Time3	Subject53	249	Time4	Subject53	242	Time5	Subject53	239	Time6	Subject52	202	Time7	Subject52	60	Time8	Subject49	38	Time9
Subject52	212	Time1	Subject52	91	Time2	Subject52	150	Time3	Subject53	250	Time4	Subject53	244	Time5	Subject53	240	Time6	Subject52	203	Time7	Subject52	62	Time8	Subject49	41	Time9
Subject52	213	Time1	Subject52	94	Time2	Subject52	153	Time3	Subject53	251	Time4	Subject53	245	Time5	Subject53	241	Time6	Subject52	205	Time7	Subject52	66	Time8	Subject49	44	Time9
Subject52	214	Time1	Subject52	95	Time2	Subject52	154	Time3	Subject53	252	Time4	Subject53	246	Time5	Subject53	242	Time6	Subject52	207	Time7	Subject52	67	Time8	Subject49	51	Time9
Subject52	216	Time1	Subject52	96	Time2	Subject52	158	Time3	Subject53	255	Time4	Subject53	248	Time5	Subject53	243	Time6	Subject52	209	Time7	Subject52	68	Time8	Subject49	55	Time9
Subject52	218	Time1	Subject52	98	Time2	Subject52	159	Time3	Subject53	256	Time4	Subject53	249	Time5	Subject53	245	Time6	Subject52	218	Time7	Subject52	74	Time8	Subject49	59	Time9
Subject52	219	Time1	Subject52	102	Time2	Subject52	160	Time3	Subject53	257	Time4	Subject53	251	Time5	Subject53	246	Time6	Subject52	220	Time7	Subject52	76	Time8	Subject49	68	Time9
Subject52	220	Time1	Subject52	103	Time2	Subject52	161	Time3	Subject53	259	Time4	Subject53	252	Time5	Subject53	247	Time6	Subject52	226	Time7	Subject52	77	Time8	Subject49	71	Time9
Subject52	221	Time1	Subject52	106	Time2	Subject52	162	Time3	Subject53	260	Time4	Subject53	254	Time5	Subject53	248	Time6	Subject52	228	Time7	Subject52	81	Time8	Subject49	81	Time9
Subject52	222	Time1	Subject52	108	Time2	Subject52	163	Time3	Subject52	3	Time4	Subject53	255	Time5	Subject53	250	Time6	Subject52	229	Time7	Subject52	82	Time8	Subject49	85	Time9
Subject52	223	Time1	Subject52	109	Time2	Subject52	168	Time3	Subject52	4	Time4	Subject53	256	Time5	Subject53	251	Time6	Subject52	231	Time7	Subject52	83	Time8	Subject49	88	Time9
Subject52	225	Time1	Subject52	112	Time2	Subject52	170	Time3	Subject52	6	Time4	Subject53	257	Time5	Subject53	253	Time6	Subject52	233	Time7	Subject52	84	Time8	Subject49	93	Time9
Subject52	228	Time1	Subject52	113	Time2	Subject52	173	Time3	Subject52	10	Time4	Subject53	258	Time5	Subject53	255	Time6	Subject52	234	Time7	Subject52	85	Time8	Subject49	98	Time9
Subject52	230	Time1	Subject52	118	Time2	Subject52	175	Time3	Subject52	11	Time4	Subject53	259	Time5	Subject53	256	Time6	Subject52	235	Time7	Subject52	86	Time8	Subject49	102	Time9
Subject52	232	Time1	Subject52	120	Time2	Subject52	176	Time3	Subject52	14	Time4	Subject52	1	Time5	Subject53	257	Time6	Subject52	237	Time7	Subject52	87	Time8	Subject49	103	Time9
Subject52	233	Time1	Subject52	121	Time2	Subject52	177	Time3	Subject52	16	Time4	Subject52	2	Time5	Subject52	1	Time6	Subject52	240	Time7	Subject52	90	Time8	Subject49	106	Time9
Subject52	234	Time1	Subject52	123	Time2	Subject52	178	Time3	Subject52	17	Time4	Subject52	5	Time5	Subject52	5	Time6	Subject52	243	Time7	Subject52	92	Time8	Subject49	109	Time9
Subject52	240	Time1	Subject52	126	Time2	Subject52	179	Time3	Subject52	20	Time4	Subject52	6	Time5	Subject52	9	Time6	Subject52	244	Time7	Subject52	93	Time8	Subject49	116	Time9
Subject52	241	Time1	Subject52	127	Time2	Subject52	181	Time3	Subject52	22	Time4	Subject52	7	Time5	Subject52	10	Time6	Subject52	247	Time7	Subject52	94	Time8	Subject49	123	Time9
Subject52	243	Time1	Subject52	129	Time2	Subject52	182	Time3	Subject52	24	Time4	Subject52	9	Time5	Subject52	11	Time6	Subject52	248	Time7	Subject52	95	Time8	Subject49	124	Time9
Subject52	244	Time1	Subject52	130	Time2	Subject52	183	Time3	Subject52	26	Time4	Subject52	11	Time5	Subject52	12	Time6	Subject52	249	Time7	Subject52	97	Time8	Subject49	125	Time9
Subject52	245	Time1	Subject52	132	Time2	Subject52	184	Time3	Subject52	28	Time4	Subject52	12	Time5	Subject52	14	Time6	Subject52	251	Time7	Subject52	98	Time8	Subject49	135	Time9
Subject52	248	Time1	Subject52	133	Time2	Subject52	186	Time3	Subject52	30	Time4	Subject52	13	Time5	Subject52	16	Time6	Subject52	253	Time7	Subject52	99	Time8	Subject49	149	Time9
Subject52	249	Time1	Subject52	135	Time2	Subject52	188	Time3	Subject52	31	Time4	Subject52	14	Time5	Subject52	20	Time6	Subject52	256	Time7	Subject52	101	Time8	Subject49	152	Time9
Subject52	256	Time1	Subject52	136	Time2	Subject52	189	Time3	Subject52	32	Time4	Subject52	15	Time5	Subject52	26	Time6	Subject52	258	Time7	Subject52	108	Time8	Subject49	155	Time9
Subject52	258	Time1	Subject52	137	Time2	Subject52	192	Time3	Subject52	34	Time4	Subject52	16	Time5	Subject52	27	Time6	Subject51	1	Time7	Subject52	110	Time8	Subject49	157	Time9
Subject52	259	Time1	Subject52	139	Time2	Subject52	195	Time3	Subject52	35	Time4	Subject52	17	Time5	Subject52	30	Time6	Subject51	2	Time7	Subject52	112	Time8	Subject49	158	Time9
Subject51	6	Time1	Subject52	141	Time2	Subject52	196	Time3	Subject52	36	Time4	Subject52	21	Time5	Subject52	31	Time6	Subject51	5	Time7	Subject52	114	Time8	Subject49	160	Time9
Subject51	14	Time1	Subject52	143	Time2	Subject52	197	Time3	Subject52	40	Time4	Subject52	23	Time5	Subject52	32	Time6	Subject51	10	Time7	Subject52	116	Time8	Subject49	171	Time9
Subject51	20	Time1	Subject52	144	Time2	Subject52	200	Time3	Subject52	41	Time4	Subject52	24	Time5	Subject52	33	Time6	Subject51	12	Time7	Subject52	118	Time8	Subject49	172	Time9
Subject51	21	Time1	Subject52	145	Time2	Subject52	201	Time3	Subject52	42	Time4	Subject52	25	Time5	Subject52	34	Time6	Subject51	16	Time7	Subject52	119	Time8	Subject49	180	Time9
Subject51	24	Time1	Subject52	146	Time2	Subject52	205	Time3	Subject52	45	Time4	Subject52	26	Time5	Subject52	36	Time6	Subject51	17	Time7	Subject52	125	Time8	Subject49	182	Time9
Subject51	27	Time1	Subject52	147	Time2	Subject52	206	Time3	Subject52	46	Time4	Subject52	27	Time5	Subject52	38	Time6	Subject51	20	Time7	Subject52	126	Time8	Subject49	184	Time9
Subject51	28	Time1	Subject52	148	Time2	Subject52	208	Time3	Subject52	48	Time4	Subject52	29	Time5	Subject52	40	Time6	Subject51	21	Time7	Subject52	128	Time8	Subject49	187	Time9
Subject51	29	Time1	Subject52	149	Time2	Subject52	210	Time3	Subject52	50	Time4	Subject52	31	Time5	Subject52	41	Time6	Subject51	23	Time7	Subject52	129	Time8	Subject49	191	Time9
Subject51	30	Time1	Subject52	150	Time2	Subject52	211	Time3	Subject52	51	Time4	Subject52	32	Time5	Subject52	42	Time6	Subject51	27	Time7	Subject52	130	Time8	Subject49	193	Time9
Subject51	31	Time1	Subject52	151	Time2	Subject52	212	Time3	Subject52	52	Time4	Subject52	33	Time5	Subject52	43	Time6	Subject51	29	Time7	Subject52	131	Time8	Subject49	194	Time9
Subject51	34	Time1	Subject52	155	Time2	Subject52	214	Time3	Subject52	54	Time4	Subject52	34	Time5	Subject52	44	Time6	Subject51	30	Time7	Subject52	132	Time8	Subject49	195	Time9
Subject51	35	Time1	Subject52	158	Time2	Subject52	218	Time3	Subject52	55	Time4	Subject52	39	Time5	Subject52	48	Time6	Subject51	31	Time7	Subject52	135	Time8	Subject49	199	Time9
Subject51	37	Time1	Subject52	160	Time2	Subject52	219	Time3	Subject52	56	Time4	Subject52	40	Time5	Subject52	50	Time6	Subject51	32	Time7	Subject52	136	Time8	Subject49	214	Time9
Subject51	39	Time1	Subject52	162	Time2	Subject52	220	Time3	Subject52	58	Time4	Subject52	41	Time5	Subject52	51	Time6	Subject51	33	Time7	Subject52	137	Time8	Subject49	218	Time9
Subject51	41	Time1	Subject52	168	Time2	Subject52	221	Time3	Subject52	59	Time4	Subject52	42	Time5	Subject52	52	Time6	Subject51	34	Time7	Subject52	138	Time8	Subject49	232	Time9
Subject51	43	Time1	Subject52	172	Time2	Subject52	222	Time3	Subject52	60	Time4	Subject52	44	Time5	Subject52	53	Time6	Subject51	36	Time7	Subject52	141	Time8	Subject49	236	Time9
Subject51	46	Time1	Subject52	174	Time2	Subject52	223	Time3	Subject52	61	Time4	Subject52	46	Time5	Subject52	54	Time6	Subject51	44	Time7	Subject52	143	Time8	Subject49	238	Time9
Subject51	47	Time1	Subject52	176	Time2	Subject52	226	Time3	Subject52	62	Time4	Subject52	47	Time5	Subject52	57	Time6	Subject51	49	Time7	Subject52	144	Time8	Subject49	240	Time9
Subject51	48	Time1	Subject52	177	Time2	Subject52	228	Time3	Subject52	64	Time4	Subject52	48	Time5	Subject52	60	Time6	Subject51	50	Time7	Subject52	145	Time8	Subject49	247	Time9
Subject51	52	Time1	Subject52	178	Time2	Subject52	231	Time3	Subject52	65	Time4	Subject52	49	Time5	Subject52	61	Time6	Subject51	51	Time7	Subject52	146	Time8	Subject49	254	Time9
Subject51	54	Time1	Subject52	179	Time2	Subject52	234	Time3	Subject52	67	Time4	Subject52	51	Time5	Subject52	66	Time6	Subject51	54	Time7	Subject52	148	Time8	Subject49	255	Time9
Subject51	56	Time1	Subject52	181	Time2	Subject52	239	Time3	Subject52	68	Time4	Subject52	52	Time5	Subject52	67	Time6	Subject51	57	Time7	Subject52	149	Time8	Subject48	5	Time9
Subject51	60	Time1	Subject52	182	Time2	Subject52	241	Time3	Subject52	69	Time4	Subject52	55	Time5	Subject52	68	Time6	Subject51	58	Time7	Subject52	152	Time8	Subject48	9	Time9
Subject51	62	Time1	Subject52	183	Time2	Subject52	243	Time3	Subject52	70	Time4	Subject52	56	Time5	Subject52	72	Time6	Subject51	64	Time7	Subject52	154	Time8	Subject48	11	Time9
Subject51	64	Time1	Subject52	185	Time2	Subject52	244	Time3	Subject52	74	Time4	Subject52	59	Time5	Subject52	73	Time6	Subject51	65	Time7	Subject52	157	Time8	Subject48	13	Time9
Subject51	68	Time1	Subject52	186	Time2	Subject52	246	Time3	Subject52	75	Time4	Subject52	62	Time5	Subject52	76	Time6	Subject51	67	Time7	Subject52	158	Time8	Subject48	18	Time9
Subject51	75	Time1	Subject52	190	Time2	Subject52	248	Time3	Subject52	76	Time4	Subject52	63	Time5	Subject52	78	Time6	Subject51	70	Time7	Subject52	159	Time8	Subject48	24	Time9
Subject51	76	Time1	Subject52	191	Time2	Subject52	250	Time3	Subject52	78	Time4	Subject52	65	Time5	Subject52	79	Time6	Subject51	72	Time7	Subject52	160	Time8	Subject48	30	Time9
Subject51	79	Time1	Subject52	198	Time2	Subject52	252	Time3	Subject52	80	Time4	Subject52	66	Time5	Subject52	81	Time6	Subject51	75	Time7	Subject52	162	Time8	Subject48	36	Time9
Subject51	81	Time1	Subject52	199	Time2	Subject52	253	Time3	Subject52	81	Time4	Subject52	67	Time5	Subject52	83	Time6	Subject51	76	Time7	Subject52	163	Time8	Subject48	42	Time9
Subject51	85	Time1	Subject52	201	Time2	Subject52	258	Time3	Subject52	82	Time4	Subject52	69	Time5	Subject52	84	Time6	Subject51	77	Time7	Subject52	164	Time8	Subject48	44	Time9
Subject51	87	Time1	Subject52	202	Time2	Subject52	260	Time3	Subject52	83	Time4	Subject52	70	Time5	Subject52	85	Time6	Subject51	79	Time7	Subject52	170	Time8	Subject48	46	Time9
Subject51	88	Time1	Subject52	203	Time2	Subject51	1	Time3	Subject52	90	Time4	Subject52	71	Time5	Subject52	86	Time6	Subject51	83	Time7	Subject52	171	Time8	Subject48	47	Time9
Subject51	89	Time1	Subject52	204	Time2	Subject51	3	Time3	Subject52	91	Time4	Subject52	73	Time5	Subject52	87	Time6	Subject51	85	Time7	Subject52	172	Time8	Subject48	49	Time9
Subject51	90	Time1	Subject52	205	Time2	Subject51	5	Time3	Subject52	93	Time4	Subject52	74	Time5	Subject52	91	Time6	Subject51	89	Time7	Subject52	174	Time8	Subject48	54	Time9
Subject51	91	Time1	Subject52	206	Time2	Subject51	7	Time3	Subject52	95	Time4	Subject52	75	Time5	Subject52	92	Time6	Subject51	93	Time7	Subject52	176	Time8	Subject48	57	Time9
Subject51	93	Time1	Subject52	209	Time2	Subject51	8	Time3	Subject52	97	Time4	Subject52	76	Time5	Subject52	95	Time6	Subject51	95	Time7	Subject52	177	Time8	Subject48	58	Time9
Subject51	95	Time1	Subject52	211	Time2	Subject51	11	Time3	Subject52	98	Time4	Subject52	78	Time5	Subject52	98	Time6	Subject51	97	Time7	Subject52	179	Time8	Subject48	65	Time9
Subject51	97	Time1	Subject52	214	Time2	Subject51	12	Time3	Subject52	103	Time4	Subject52	80	Time5	Subject52	99	Time6	Subject51	98	Time7	Subject52	180	Time8	Subject48	73	Time9
Subject51	99	Time1	Subject52	216	Time2	Subject51	13	Time3	Subject52	104	Time4	Subject52	81	Time5	Subject52	102	Time6	Subject51	99	Time7	Subject52	181	Time8	Subject48	78	Time9
Subject51	101	Time1	Subject52	217	Time2	Subject51	14	Time3	Subject52	105	Time4	Subject52	83	Time5	Subject52	104	Time6	Subject51	100	Time7	Subject52	182	Time8	Subject48	81	Time9
Subject51	103	Time1	Subject52	221	Time2	Subject51	16	Time3	Subject52	106	Time4	Subject52	84	Time5	Subject52	107	Time6	Subject51	102	Time7	Subject52	183	Time8	Subject48	83	Time9
Subject51	105	Time1	Subject52	222	Time2	Subject51	19	Time3	Subject52	108	Time4	Subject52	86	Time5	Subject52	110	Time6	Subject51	105	Time7	Subject52	184	Time8	Subject48	89	Time9
Subject51	107	Time1	Subject52	224	Time2	Subject51	20	Time3	Subject52	109	Time4	Subject52	88	Time5	Subject52	113	Time6	Subject51	107	Time7	Subject52	186	Time8	Subject48	92	Time9
Subject51	108	Time1	Subject52	226	Time2	Subject51	21	Time3	Subject52	112	Time4	Subject52	91	Time5	Subject52	115	Time6	Subject51	109	Time7	Subject52	188	Time8	Subject48	100	Time9
Subject51	109	Time1	Subject52	227	Time2	Subject51	22	Time3	Subject52	113	Time4	Subject52	92	Time5	Subject52	117	Time6	Subject51	110	Time7	Subject52	190	Time8	Subject48	110	Time9
Subject51	116	Time1	Subject52	229	Time2	Subject51	23	Time3	Subject52	114	Time4	Subject52	93	Time5	Subject52	119	Time6	Subject51	114	Time7	Subject52	191	Time8	Subject48	119	Time9
Subject51	117	Time1	Subject52	230	Time2	Subject51	25	Time3	Subject52	115	Time4	Subject52	95	Time5	Subject52	121	Time6	Subject51	117	Time7	Subject52	192	Time8	Subject48	131	Time9
Subject51	119	Time1	Subject52	231	Time2	Subject51	27	Time3	Subject52	117	Time4	Subject52	96	Time5	Subject52	123	Time6	Subject51	119	Time7	Subject52	193	Time8	Subject48	134	Time9
Subject51	120	Time1	Subject52	232	Time2	Subject51	33	Time3	Subject52	119	Time4	Subject52	98	Time5	Subject52	127	Time6	Subject51	120	Time7	Subject52	196	Time8	Subject48	136	Time9
Subject51	122	Time1	Subject52	234	Time2	Subject51	34	Time3	Subject52	120	Time4	Subject52	100	Time5	Subject52	128	Time6	Subject51	124	Time7	Subject52	199	Time8	Subject48	141	Time9
Subject51	127	Time1	Subject52	235	Time2	Subject51	36	Time3	Subject52	122	Time4	Subject52	101	Time5	Subject52	129	Time6	Subject51	129	Time7	Subject52	203	Time8	Subject48	142	Time9
Subject51	128	Time1	Subject52	238	Time2	Subject51	37	Time3	Subject52	123	Time4	Subject52	103	Time5	Subject52	131	Time6	Subject51	131	Time7	Subject52	209	Time8	Subject48	153	Time9
Subject51	131	Time1	Subject52	239	Time2	Subject51	38	Time3	Subject52	124	Time4	Subject52	104	Time5	Subject52	132	Time6	Subject51	133	Time7	Subject52	210	Time8	Subject48	154	Time9
Subject51	137	Time1	Subject52	240	Time2	Subject51	39	Time3	Subject52	126	Time4	Subject52	105	Time5	Subject52	133	Time6	Subject51	135	Time7	Subject52	213	Time8	Subject48	167	Time9
Subject51	138	Time1	Subject52	242	Time2	Subject51	41	Time3	Subject52	127	Time4	Subject52	107	Time5	Subject52	134	Time6	Subject51	136	Time7	Subject52	216	Time8	Subject48	171	Time9
Subject51	139	Time1	Subject52	244	Time2	Subject51	43	Time3	Subject52	128	Time4	Subject52	108	Time5	Subject52	135	Time6	Subject51	138	Time7	Subject52	217	Time8	Subject48	172	Time9
Subject51	141	Time1	Subject52	245	Time2	Subject51	45	Time3	Subject52	129	Time4	Subject52	109	Time5	Subject52	136	Time6	Subject51	141	Time7	Subject52	218	Time8	Subject48	180	Time9
Subject51	142	Time1	Subject52	246	Time2	Subject51	46	Time3	Subject52	131	Time4	Subject52	111	Time5	Subject52	138	Time6	Subject51	142	Time7	Subject52	221	Time8	Subject48	182	Time9
Subject51	147	Time1	Subject52	249	Time2	Subject51	47	Time3	Subject52	133	Time4	Subject52	112	Time5	Subject52	140	Time6	Subject51	143	Time7	Subject52	223	Time8	Subject48	187	Time9
Subject51	148	Time1	Subject52	253	Time2	Subject51	49	Time3	Subject52	134	Time4	Subject52	115	Time5	Subject52	142	Time6	Subject51	145	Time7	Subject52	225	Time8	Subject48	194	Time9
Subject51	150	Time1	Subject52	254	Time2	Subject51	53	Time3	Subject52	136	Time4	Subject52	117	Time5	Subject52	143	Time6	Subject51	146	Time7	Subject52	226	Time8	Subject48	195	Time9
Subject51	151	Time1	Subject52	257	Time2	Subject51	56	Time3	Subject52	137	Time4	Subject52	121	Time5	Subject52	147	Time6	Subject51	147	Time7	Subject52	227	Time8	Subject48	196	Time9
Subject51	152	Time1	Subject52	258	Time2	Subject51	58	Time3	Subject52	138	Time4	Subject52	122	Time5	Subject52	150	Time6	Subject51	149	Time7	Subject52	231	Time8	Subject48	197	Time9
Subject51	155	Time1	Subject51	1	Time2	Subject51	59	Time3	Subject52	139	Time4	Subject52	123	Time5	Subject52	152	Time6	Subject51	150	Time7	Subject52	232	Time8	Subject48	203	Time9
Subject51	156	Time1	Subject51	2	Time2	Subject51	60	Time3	Subject52	141	Time4	Subject52	124	Time5	Subject52	155	Time6	Subject51	153	Time7	Subject52	235	Time8	Subject48	208	Time9
Subject51	159	Time1	Subject51	4	Time2	Subject51	61	Time3	Subject52	142	Time4	Subject52	125	Time5	Subject52	157	Time6	Subject51	154	Time7	Subject52	239	Time8	Subject48	209	Time9
Subject51	160	Time1	Subject51	5	Time2	Subject51	62	Time3	Subject52	144	Time4	Subject52	126	Time5	Subject52	159	Time6	Subject51	158	Time7	Subject52	240	Time8	Subject48	215	Time9
Subject51	163	Time1	Subject51	8	Time2	Subject51	63	Time3	Subject52	145	Time4	Subject52	129	Time5	Subject52	160	Time6	Subject51	159	Time7	Subject52	242	Time8	Subject48	219	Time9
Subject51	164	Time1	Subject51	11	Time2	Subject51	64	Time3	Subject52	147	Time4	Subject52	131	Time5	Subject52	161	Time6	Subject51	163	Time7	Subject52	243	Time8	Subject48	224	Time9
Subject51	167	Time1	Subject51	12	Time2	Subject51	65	Time3	Subject52	148	Time4	Subject52	135	Time5	Subject52	162	Time6	Subject51	165	Time7	Subject52	245	Time8	Subject48	225	Time9
Subject51	168	Time1	Subject51	15	Time2	Subject51	66	Time3	Subject52	149	Time4	Subject52	137	Time5	Subject52	163	Time6	Subject51	166	Time7	Subject52	247	Time8	Subject48	229	Time9
Subject51	169	Time1	Subject51	17	Time2	Subject51	67	Time3	Subject52	150	Time4	Subject52	140	Time5	Subject52	166	Time6	Subject51	170	Time7	Subject52	249	Time8	Subject48	234	Time9
Subject51	170	Time1	Subject51	19	Time2	Subject51	68	Time3	Subject52	152	Time4	Subject52	141	Time5	Subject52	169	Time6	Subject51	172	Time7	Subject52	250	Time8	Subject48	237	Time9
Subject51	175	Time1	Subject51	21	Time2	Subject51	69	Time3	Subject52	154	Time4	Subject52	142	Time5	Subject52	173	Time6	Subject51	173	Time7	Subject52	252	Time8	Subject48	250	Time9
Subject51	181	Time1	Subject51	22	Time2	Subject51	70	Time3	Subject52	155	Time4	Subject52	144	Time5	Subject52	174	Time6	Subject51	175	Time7	Subject52	254	Time8	Subject48	256	Time9
Subject51	182	Time1	Subject51	24	Time2	Subject51	72	Time3	Subject52	156	Time4	Subject52	147	Time5	Subject52	179	Time6	Subject51	177	Time7	Subject52	256	Time8	Subject47	1	Time9
Subject51	184	Time1	Subject51	25	Time2	Subject51	73	Time3	Subject52	157	Time4	Subject52	149	Time5	Subject52	180	Time6	Subject51	178	Time7	Subject52	257	Time8	Subject47	8	Time9
Subject51	188	Time1	Subject51	26	Time2	Subject51	74	Time3	Subject52	158	Time4	Subject52	152	Time5	Subject52	181	Time6	Subject51	179	Time7	Subject52	260	Time8	Subject47	12	Time9
Subject51	193	Time1	Subject51	27	Time2	Subject51	75	Time3	Subject52	160	Time4	Subject52	156	Time5	Subject52	182	Time6	Subject51	185	Time7	Subject51	2	Time8	Subject47	13	Time9
Subject51	195	Time1	Subject51	28	Time2	Subject51	76	Time3	Subject52	161	Time4	Subject52	157	Time5	Subject52	183	Time6	Subject51	186	Time7	Subject51	3	Time8	Subject47	15	Time9
Subject51	196	Time1	Subject51	32	Time2	Subject51	77	Time3	Subject52	162	Time4	Subject52	158	Time5	Subject52	184	Time6	Subject51	187	Time7	Subject51	7	Time8	Subject47	19	Time9
Subject51	197	Time1	Subject51	33	Time2	Subject51	81	Time3	Subject52	163	Time4	Subject52	159	Time5	Subject52	185	Time6	Subject51	190	Time7	Subject51	9	Time8	Subject47	28	Time9
Subject51	202	Time1	Subject51	35	Time2	Subject51	82	Time3	Subject52	164	Time4	Subject52	160	Time5	Subject52	186	Time6	Subject51	191	Time7	Subject51	10	Time8	Subject47	32	Time9
Subject51	204	Time1	Subject51	42	Time2	Subject51	84	Time3	Subject52	165	Time4	Subject52	162	Time5	Subject52	187	Time6	Subject51	196	Time7	Subject51	11	Time8	Subject47	37	Time9
Subject51	208	Time1	Subject51	47	Time2	Subject51	85	Time3	Subject52	167	Time4	Subject52	163	Time5	Subject52	188	Time6	Subject51	198	Time7	Subject51	12	Time8	Subject47	46	Time9
Subject51	211	Time1	Subject51	54	Time2	Subject51	86	Time3	Subject52	171	Time4	Subject52	164	Time5	Subject52	189	Time6	Subject51	207	Time7	Subject51	13	Time8	Subject47	48	Time9
Subject51	215	Time1	Subject51	56	Time2	Subject51	87	Time3	Subject52	172	Time4	Subject52	165	Time5	Subject52	190	Time6	Subject51	209	Time7	Subject51	14	Time8	Subject47	50	Time9
Subject51	216	Time1	Subject51	58	Time2	Subject51	88	Time3	Subject52	173	Time4	Subject52	166	Time5	Subject52	192	Time6	Subject51	211	Time7	Subject51	15	Time8	Subject47	54	Time9
Subject51	217	Time1	Subject51	59	Time2	Subject51	92	Time3	Subject52	175	Time4	Subject52	167	Time5	Subject52	193	Time6	Subject51	215	Time7	Subject51	17	Time8	Subject47	55	Time9
Subject51	220	Time1	Subject51	60	Time2	Subject51	93	Time3	Subject52	176	Time4	Subject52	168	Time5	Subject52	194	Time6	Subject51	216	Time7	Subject51	19	Time8	Subject47	57	Time9
Subject51	221	Time1	Subject51	62	Time2	Subject51	94	Time3	Subject52	177	Time4	Subject52	170	Time5	Subject52	197	Time6	Subject51	217	Time7	Subject51	22	Time8	Subject47	58	Time9
Subject51	226	Time1	Subject51	66	Time2	Subject51	95	Time3	Subject52	180	Time4	Subject52	172	Time5	Subject52	198	Time6	Subject51	219	Time7	Subject51	23	Time8	Subject47	63	Time9
Subject51	227	Time1	Subject51	69	Time2	Subject51	98	Time3	Subject52	182	Time4	Subject52	174	Time5	Subject52	200	Time6	Subject51	225	Time7	Subject51	24	Time8	Subject47	79	Time9
Subject51	228	Time1	Subject51	71	Time2	Subject51	100	Time3	Subject52	185	Time4	Subject52	175	Time5	Subject52	202	Time6	Subject51	227	Time7	Subject51	26	Time8	Subject47	80	Time9
Subject51	232	Time1	Subject51	72	Time2	Subject51	104	Time3	Subject52	189	Time4	Subject52	177	Time5	Subject52	203	Time6	Subject51	228	Time7	Subject51	27	Time8	Subject47	82	Time9
Subject51	236	Time1	Subject51	73	Time2	Subject51	105	Time3	Subject52	191	Time4	Subject52	178	Time5	Subject52	204	Time6	Subject51	229	Time7	Subject51	28	Time8	Subject47	85	Time9
Subject51	241	Time1	Subject51	74	Time2	Subject51	106	Time3	Subject52	192	Time4	Subject52	179	Time5	Subject52	205	Time6	Subject51	230	Time7	Subject51	34	Time8	Subject47	87	Time9
Subject51	242	Time1	Subject51	76	Time2	Subject51	107	Time3	Subject52	194	Time4	Subject52	180	Time5	Subject52	206	Time6	Subject51	231	Time7	Subject51	37	Time8	Subject47	90	Time9
Subject51	246	Time1	Subject51	80	Time2	Subject51	108	Time3	Subject52	195	Time4	Subject52	182	Time5	Subject52	207	Time6	Subject51	236	Time7	Subject51	38	Time8	Subject47	91	Time9
Subject51	249	Time1	Subject51	82	Time2	Subject51	109	Time3	Subject52	199	Time4	Subject52	184	Time5	Subject52	208	Time6	Subject51	238	Time7	Subject51	42	Time8	Subject47	92	Time9
Subject51	250	Time1	Subject51	83	Time2	Subject51	110	Time3	Subject52	202	Time4	Subject52	185	Time5	Subject52	209	Time6	Subject51	241	Time7	Subject51	44	Time8	Subject47	97	Time9
Subject51	253	Time1	Subject51	85	Time2	Subject51	114	Time3	Subject52	205	Time4	Subject52	189	Time5	Subject52	211	Time6	Subject51	242	Time7	Subject51	46	Time8	Subject47	102	Time9
Subject51	254	Time1	Subject51	87	Time2	Subject51	115	Time3	Subject52	207	Time4	Subject52	190	Time5	Subject52	212	Time6	Subject51	244	Time7	Subject51	47	Time8	Subject47	103	Time9
Subject51	255	Time1	Subject51	88	Time2	Subject51	120	Time3	Subject52	208	Time4	Subject52	192	Time5	Subject52	213	Time6	Subject51	248	Time7	Subject51	49	Time8	Subject47	104	Time9
Subject51	256	Time1	Subject51	93	Time2	Subject51	122	Time3	Subject52	209	Time4	Subject52	193	Time5	Subject52	216	Time6	Subject51	252	Time7	Subject51	52	Time8	Subject47	105	Time9
Subject51	257	Time1	Subject51	94	Time2	Subject51	124	Time3	Subject52	210	Time4	Subject52	194	Time5	Subject52	217	Time6	Subject51	253	Time7	Subject51	54	Time8	Subject47	110	Time9
Subject51	258	Time1	Subject51	96	Time2	Subject51	125	Time3	Subject52	211	Time4	Subject52	195	Time5	Subject52	223	Time6	Subject51	254	Time7	Subject51	57	Time8	Subject47	113	Time9
Subject51	260	Time1	Subject51	99	Time2	Subject51	126	Time3	Subject52	215	Time4	Subject52	196	Time5	Subject52	228	Time6	Subject51	256	Time7	Subject51	61	Time8	Subject47	115	Time9
Subject50	1	Time1	Subject51	100	Time2	Subject51	127	Time3	Subject52	216	Time4	Subject52	198	Time5	Subject52	229	Time6	Subject51	258	Time7	Subject51	65	Time8	Subject47	121	Time9
Subject50	2	Time1	Subject51	101	Time2	Subject51	129	Time3	Subject52	220	Time4	Subject52	199	Time5	Subject52	230	Time6	Subject50	2	Time7	Subject51	68	Time8	Subject47	125	Time9
Subject50	4	Time1	Subject51	103	Time2	Subject51	133	Time3	Subject52	221	Time4	Subject52	200	Time5	Subject52	232	Time6	Subject50	3	Time7	Subject51	69	Time8	Subject47	131	Time9
Subject50	7	Time1	Subject51	104	Time2	Subject51	134	Time3	Subject52	222	Time4	Subject52	201	Time5	Subject52	233	Time6	Subject50	6	Time7	Subject51	72	Time8	Subject47	133	Time9
Subject50	8	Time1	Subject51	105	Time2	Subject51	139	Time3	Subject52	223	Time4	Subject52	202	Time5	Subject52	234	Time6	Subject50	8	Time7	Subject51	75	Time8	Subject47	134	Time9
Subject50	9	Time1	Subject51	107	Time2	Subject51	142	Time3	Subject52	224	Time4	Subject52	207	Time5	Subject52	235	Time6	Subject50	9	Time7	Subject51	79	Time8	Subject47	136	Time9
Subject50	11	Time1	Subject51	108	Time2	Subject51	145	Time3	Subject52	226	Time4	Subject52	208	Time5	Subject52	236	Time6	Subject50	11	Time7	Subject51	83	Time8	Subject47	141	Time9
Subject50	15	Time1	Subject51	111	Time2	Subject51	147	Time3	Subject52	227	Time4	Subject52	210	Time5	Subject52	237	Time6	Subject50	12	Time7	Subject51	84	Time8	Subject47	142	Time9
Subject50	16	Time1	Subject51	112	Time2	Subject51	148	Time3	Subject52	235	Time4	Subject52	211	Time5	Subject52	238	Time6	Subject50	15	Time7	Subject51	85	Time8	Subject47	147	Time9
Subject50	18	Time1	Subject51	113	Time2	Subject51	149	Time3	Subject52	236	Time4	Subject52	212	Time5	Subject52	239	Time6	Subject50	16	Time7	Subject51	86	Time8	Subject47	148	Time9
Subject50	20	Time1	Subject51	118	Time2	Subject51	150	Time3	Subject52	238	Time4	Subject52	214	Time5	Subject52	240	Time6	Subject50	17	Time7	Subject51	87	Time8	Subject47	150	Time9
Subject50	22	Time1	Subject51	122	Time2	Subject51	151	Time3	Subject52	239	Time4	Subject52	215	Time5	Subject52	244	Time6	Subject50	18	Time7	Subject51	88	Time8	Subject47	159	Time9
Subject50	23	Time1	Subject51	125	Time2	Subject51	152	Time3	Subject52	240	Time4	Subject52	216	Time5	Subject52	245	Time6	Subject50	20	Time7	Subject51	91	Time8	Subject47	160	Time9
Subject50	30	Time1	Subject51	128	Time2	Subject51	154	Time3	Subject52	241	Time4	Subject52	217	Time5	Subject52	246	Time6	Subject50	21	Time7	Subject51	92	Time8	Subject47	162	Time9
Subject50	31	Time1	Subject51	129	Time2	Subject51	156	Time3	Subject52	245	Time4	Subject52	219	Time5	Subject52	251	Time6	Subject50	22	Time7	Subject51	93	Time8	Subject47	166	Time9
Subject50	34	Time1	Subject51	131	Time2	Subject51	157	Time3	Subject52	246	Time4	Subject52	220	Time5	Subject52	254	Time6	Subject50	24	Time7	Subject51	95	Time8	Subject47	173	Time9
Subject50	35	Time1	Subject51	132	Time2	Subject51	159	Time3	Subject52	247	Time4	Subject52	221	Time5	Subject52	255	Time6	Subject50	29	Time7	Subject51	98	Time8	Subject47	178	Time9
Subject50	38	Time1	Subject51	134	Time2	Subject51	161	Time3	Subject52	248	Time4	Subject52	222	Time5	Subject52	256	Time6	Subject50	34	Time7	Subject51	104	Time8	Subject47	186	Time9
Subject50	39	Time1	Subject51	138	Time2	Subject51	162	Time3	Subject52	249	Time4	Subject52	224	Time5	Subject52	257	Time6	Subject50	35	Time7	Subject51	107	Time8	Subject47	189	Time9
Subject50	43	Time1	Subject51	144	Time2	Subject51	163	Time3	Subject52	250	Time4	Subject52	225	Time5	Subject52	260	Time6	Subject50	37	Time7	Subject51	108	Time8	Subject47	194	Time9
Subject50	44	Time1	Subject51	145	Time2	Subject51	165	Time3	Subject52	251	Time4	Subject52	226	Time5	Subject51	1	Time6	Subject50	39	Time7	Subject51	110	Time8	Subject47	198	Time9
Subject50	52	Time1	Subject51	147	Time2	Subject51	166	Time3	Subject52	253	Time4	Subject52	227	Time5	Subject51	2	Time6	Subject50	42	Time7	Subject51	111	Time8	Subject47	200	Time9
Subject50	56	Time1	Subject51	148	Time2	Subject51	168	Time3	Subject52	254	Time4	Subject52	228	Time5	Subject51	3	Time6	Subject50	43	Time7	Subject51	112	Time8	Subject47	202	Time9
Subject50	59	Time1	Subject51	151	Time2	Subject51	169	Time3	Subject52	255	Time4	Subject52	229	Time5	Subject51	7	Time6	Subject50	47	Time7	Subject51	116	Time8	Subject47	204	Time9
Subject50	60	Time1	Subject51	156	Time2	Subject51	173	Time3	Subject52	257	Time4	Subject52	230	Time5	Subject51	10	Time6	Subject50	50	Time7	Subject51	123	Time8	Subject47	215	Time9
Subject50	61	Time1	Subject51	157	Time2	Subject51	174	Time3	Subject52	259	Time4	Subject52	231	Time5	Subject51	11	Time6	Subject50	54	Time7	Subject51	125	Time8	Subject47	219	Time9
Subject50	68	Time1	Subject51	159	Time2	Subject51	175	Time3	Subject51	1	Time4	Subject52	232	Time5	Subject51	12	Time6	Subject50	55	Time7	Subject51	128	Time8	Subject47	225	Time9
Subject50	72	Time1	Subject51	163	Time2	Subject51	177	Time3	Subject51	3	Time4	Subject52	233	Time5	Subject51	13	Time6	Subject50	63	Time7	Subject51	130	Time8	Subject47	226	Time9
Subject50	74	Time1	Subject51	164	Time2	Subject51	179	Time3	Subject51	5	Time4	Subject52	234	Time5	Subject51	17	Time6	Subject50	64	Time7	Subject51	133	Time8	Subject47	230	Time9
Subject50	79	Time1	Subject51	165	Time2	Subject51	180	Time3	Subject51	7	Time4	Subject52	235	Time5	Subject51	18	Time6	Subject50	66	Time7	Subject51	139	Time8	Subject47	242	Time9
Subject50	84	Time1	Subject51	166	Time2	Subject51	185	Time3	Subject51	8	Time4	Subject52	236	Time5	Subject51	19	Time6	Subject50	68	Time7	Subject51	141	Time8	Subject47	248	Time9
Subject50	86	Time1	Subject51	168	Time2	Subject51	187	Time3	Subject51	13	Time4	Subject52	238	Time5	Subject51	20	Time6	Subject50	69	Time7	Subject51	142	Time8	Subject47	249	Time9
Subject50	87	Time1	Subject51	170	Time2	Subject51	188	Time3	Subject51	15	Time4	Subject52	240	Time5	Subject51	21	Time6	Subject50	70	Time7	Subject51	146	Time8	Subject47	251	Time9
Subject50	88	Time1	Subject51	171	Time2	Subject51	189	Time3	Subject51	16	Time4	Subject52	243	Time5	Subject51	22	Time6	Subject50	77	Time7	Subject51	147	Time8	Subject47	253	Time9
Subject50	93	Time1	Subject51	173	Time2	Subject51	191	Time3	Subject51	17	Time4	Subject52	246	Time5	Subject51	23	Time6	Subject50	81	Time7	Subject51	148	Time8	Subject47	258	Time9
Subject50	95	Time1	Subject51	174	Time2	Subject51	192	Time3	Subject51	18	Time4	Subject52	247	Time5	Subject51	24	Time6	Subject50	87	Time7	Subject51	150	Time8	Subject46	13	Time9
Subject50	101	Time1	Subject51	175	Time2	Subject51	193	Time3	Subject51	19	Time4	Subject52	249	Time5	Subject51	29	Time6	Subject50	90	Time7	Subject51	159	Time8	Subject46	14	Time9
Subject50	105	Time1	Subject51	176	Time2	Subject51	195	Time3	Subject51	20	Time4	Subject52	250	Time5	Subject51	31	Time6	Subject50	96	Time7	Subject51	160	Time8	Subject46	20	Time9
Subject50	106	Time1	Subject51	177	Time2	Subject51	196	Time3	Subject51	22	Time4	Subject52	251	Time5	Subject51	32	Time6	Subject50	97	Time7	Subject51	163	Time8	Subject46	22	Time9
Subject50	109	Time1	Subject51	178	Time2	Subject51	197	Time3	Subject51	23	Time4	Subject52	254	Time5	Subject51	33	Time6	Subject50	103	Time7	Subject51	164	Time8	Subject46	23	Time9
Subject50	113	Time1	Subject51	179	Time2	Subject51	200	Time3	Subject51	24	Time4	Subject52	255	Time5	Subject51	35	Time6	Subject50	106	Time7	Subject51	171	Time8	Subject46	28	Time9
Subject50	115	Time1	Subject51	180	Time2	Subject51	201	Time3	Subject51	25	Time4	Subject52	257	Time5	Subject51	38	Time6	Subject50	108	Time7	Subject51	172	Time8	Subject46	31	Time9
Subject50	120	Time1	Subject51	182	Time2	Subject51	203	Time3	Subject51	26	Time4	Subject51	1	Time5	Subject51	39	Time6	Subject50	110	Time7	Subject51	173	Time8	Subject46	36	Time9
Subject50	122	Time1	Subject51	183	Time2	Subject51	205	Time3	Subject51	27	Time4	Subject51	3	Time5	Subject51	40	Time6	Subject50	112	Time7	Subject51	174	Time8	Subject46	37	Time9
Subject50	130	Time1	Subject51	184	Time2	Subject51	211	Time3	Subject51	28	Time4	Subject51	4	Time5	Subject51	41	Time6	Subject50	114	Time7	Subject51	175	Time8	Subject46	41	Time9
Subject50	131	Time1	Subject51	185	Time2	Subject51	212	Time3	Subject51	29	Time4	Subject51	5	Time5	Subject51	43	Time6	Subject50	116	Time7	Subject51	176	Time8	Subject46	47	Time9
Subject50	133	Time1	Subject51	188	Time2	Subject51	213	Time3	Subject51	30	Time4	Subject51	6	Time5	Subject51	45	Time6	Subject50	118	Time7	Subject51	178	Time8	Subject46	49	Time9
Subject50	134	Time1	Subject51	190	Time2	Subject51	215	Time3	Subject51	31	Time4	Subject51	8	Time5	Subject51	47	Time6	Subject50	120	Time7	Subject51	179	Time8	Subject46	54	Time9
Subject50	139	Time1	Subject51	191	Time2	Subject51	216	Time3	Subject51	32	Time4	Subject51	10	Time5	Subject51	48	Time6	Subject50	122	Time7	Subject51	182	Time8	Subject46	56	Time9
Subject50	143	Time1	Subject51	192	Time2	Subject51	217	Time3	Subject51	33	Time4	Subject51	12	Time5	Subject51	51	Time6	Subject50	123	Time7	Subject51	183	Time8	Subject46	58	Time9
Subject50	150	Time1	Subject51	193	Time2	Subject51	219	Time3	Subject51	36	Time4	Subject51	15	Time5	Subject51	54	Time6	Subject50	124	Time7	Subject51	185	Time8	Subject46	60	Time9
Subject50	153	Time1	Subject51	196	Time2	Subject51	221	Time3	Subject51	37	Time4	Subject51	16	Time5	Subject51	56	Time6	Subject50	125	Time7	Subject51	186	Time8	Subject46	68	Time9
Subject50	157	Time1	Subject51	199	Time2	Subject51	222	Time3	Subject51	39	Time4	Subject51	17	Time5	Subject51	57	Time6	Subject50	127	Time7	Subject51	187	Time8	Subject46	74	Time9
Subject50	158	Time1	Subject51	201	Time2	Subject51	225	Time3	Subject51	41	Time4	Subject51	18	Time5	Subject51	58	Time6	Subject50	128	Time7	Subject51	191	Time8	Subject46	80	Time9
Subject50	159	Time1	Subject51	203	Time2	Subject51	226	Time3	Subject51	42	Time4	Subject51	19	Time5	Subject51	59	Time6	Subject50	129	Time7	Subject51	192	Time8	Subject46	81	Time9
Subject50	160	Time1	Subject51	204	Time2	Subject51	238	Time3	Subject51	44	Time4	Subject51	20	Time5	Subject51	60	Time6	Subject50	132	Time7	Subject51	196	Time8	Subject46	88	Time9
Subject50	163	Time1	Subject51	205	Time2	Subject51	240	Time3	Subject51	45	Time4	Subject51	21	Time5	Subject51	61	Time6	Subject50	133	Time7	Subject51	197	Time8	Subject46	89	Time9
Subject50	164	Time1	Subject51	207	Time2	Subject51	241	Time3	Subject51	46	Time4	Subject51	22	Time5	Subject51	62	Time6	Subject50	134	Time7	Subject51	198	Time8	Subject46	96	Time9
Subject50	165	Time1	Subject51	210	Time2	Subject51	242	Time3	Subject51	49	Time4	Subject51	23	Time5	Subject51	63	Time6	Subject50	137	Time7	Subject51	199	Time8	Subject46	97	Time9
Subject50	166	Time1	Subject51	211	Time2	Subject51	244	Time3	Subject51	52	Time4	Subject51	24	Time5	Subject51	65	Time6	Subject50	138	Time7	Subject51	200	Time8	Subject46	99	Time9
Subject50	169	Time1	Subject51	213	Time2	Subject51	247	Time3	Subject51	53	Time4	Subject51	29	Time5	Subject51	66	Time6	Subject50	139	Time7	Subject51	201	Time8	Subject46	104	Time9
Subject50	171	Time1	Subject51	214	Time2	Subject51	248	Time3	Subject51	54	Time4	Subject51	32	Time5	Subject51	67	Time6	Subject50	141	Time7	Subject51	203	Time8	Subject46	109	Time9
Subject50	172	Time1	Subject51	216	Time2	Subject51	249	Time3	Subject51	57	Time4	Subject51	33	Time5	Subject51	68	Time6	Subject50	146	Time7	Subject51	204	Time8	Subject46	110	Time9
Subject50	174	Time1	Subject51	217	Time2	Subject51	253	Time3	Subject51	58	Time4	Subject51	34	Time5	Subject51	69	Time6	Subject50	147	Time7	Subject51	207	Time8	Subject46	112	Time9
Subject50	178	Time1	Subject51	220	Time2	Subject51	254	Time3	Subject51	61	Time4	Subject51	35	Time5	Subject51	70	Time6	Subject50	148	Time7	Subject51	210	Time8	Subject46	121	Time9
Subject50	186	Time1	Subject51	221	Time2	Subject51	255	Time3	Subject51	66	Time4	Subject51	37	Time5	Subject51	71	Time6	Subject50	152	Time7	Subject51	212	Time8	Subject46	128	Time9
Subject50	190	Time1	Subject51	222	Time2	Subject51	256	Time3	Subject51	67	Time4	Subject51	39	Time5	Subject51	72	Time6	Subject50	154	Time7	Subject51	217	Time8	Subject46	134	Time9
Subject50	192	Time1	Subject51	226	Time2	Subject51	258	Time3	Subject51	68	Time4	Subject51	42	Time5	Subject51	73	Time6	Subject50	156	Time7	Subject51	218	Time8	Subject46	139	Time9
Subject50	194	Time1	Subject51	230	Time2	Subject51	259	Time3	Subject51	70	Time4	Subject51	45	Time5	Subject51	74	Time6	Subject50	159	Time7	Subject51	219	Time8	Subject46	140	Time9
Subject50	196	Time1	Subject51	234	Time2	Subject51	260	Time3	Subject51	71	Time4	Subject51	46	Time5	Subject51	75	Time6	Subject50	160	Time7	Subject51	223	Time8	Subject46	147	Time9
Subject50	202	Time1	Subject51	236	Time2	Subject50	3	Time3	Subject51	72	Time4	Subject51	48	Time5	Subject51	80	Time6	Subject50	161	Time7	Subject51	224	Time8	Subject46	149	Time9
Subject50	204	Time1	Subject51	243	Time2	Subject50	7	Time3	Subject51	73	Time4	Subject51	49	Time5	Subject51	81	Time6	Subject50	163	Time7	Subject51	225	Time8	Subject46	152	Time9
Subject50	206	Time1	Subject51	244	Time2	Subject50	8	Time3	Subject51	74	Time4	Subject51	51	Time5	Subject51	82	Time6	Subject50	168	Time7	Subject51	227	Time8	Subject46	157	Time9
Subject50	209	Time1	Subject51	245	Time2	Subject50	11	Time3	Subject51	76	Time4	Subject51	52	Time5	Subject51	83	Time6	Subject50	169	Time7	Subject51	228	Time8	Subject46	160	Time9
Subject50	210	Time1	Subject51	246	Time2	Subject50	13	Time3	Subject51	77	Time4	Subject51	55	Time5	Subject51	84	Time6	Subject50	170	Time7	Subject51	229	Time8	Subject46	164	Time9
Subject50	211	Time1	Subject51	247	Time2	Subject50	15	Time3	Subject51	78	Time4	Subject51	56	Time5	Subject51	85	Time6	Subject50	172	Time7	Subject51	233	Time8	Subject46	167	Time9
Subject50	212	Time1	Subject51	248	Time2	Subject50	17	Time3	Subject51	80	Time4	Subject51	57	Time5	Subject51	86	Time6	Subject50	173	Time7	Subject51	234	Time8	Subject46	169	Time9
Subject50	214	Time1	Subject51	249	Time2	Subject50	18	Time3	Subject51	81	Time4	Subject51	58	Time5	Subject51	87	Time6	Subject50	177	Time7	Subject51	236	Time8	Subject46	171	Time9
Subject50	215	Time1	Subject51	251	Time2	Subject50	21	Time3	Subject51	85	Time4	Subject51	60	Time5	Subject51	88	Time6	Subject50	178	Time7	Subject51	238	Time8	Subject46	172	Time9
Subject50	216	Time1	Subject51	253	Time2	Subject50	24	Time3	Subject51	86	Time4	Subject51	61	Time5	Subject51	89	Time6	Subject50	179	Time7	Subject51	240	Time8	Subject46	173	Time9
Subject50	219	Time1	Subject51	255	Time2	Subject50	25	Time3	Subject51	87	Time4	Subject51	62	Time5	Subject51	90	Time6	Subject50	181	Time7	Subject51	241	Time8	Subject46	174	Time9
Subject50	231	Time1	Subject51	257	Time2	Subject50	29	Time3	Subject51	89	Time4	Subject51	63	Time5	Subject51	91	Time6	Subject50	182	Time7	Subject51	242	Time8	Subject46	176	Time9
Subject50	233	Time1	Subject51	258	Time2	Subject50	30	Time3	Subject51	90	Time4	Subject51	65	Time5	Subject51	92	Time6	Subject50	184	Time7	Subject51	245	Time8	Subject46	179	Time9
Subject50	236	Time1	Subject51	260	Time2	Subject50	31	Time3	Subject51	92	Time4	Subject51	66	Time5	Subject51	95	Time6	Subject50	185	Time7	Subject51	246	Time8	Subject46	181	Time9
Subject50	238	Time1	Subject50	4	Time2	Subject50	34	Time3	Subject51	93	Time4	Subject51	67	Time5	Subject51	96	Time6	Subject50	187	Time7	Subject51	247	Time8	Subject46	186	Time9
Subject50	239	Time1	Subject50	7	Time2	Subject50	36	Time3	Subject51	94	Time4	Subject51	69	Time5	Subject51	97	Time6	Subject50	188	Time7	Subject51	248	Time8	Subject46	197	Time9
Subject50	240	Time1	Subject50	9	Time2	Subject50	37	Time3	Subject51	95	Time4	Subject51	70	Time5	Subject51	98	Time6	Subject50	190	Time7	Subject51	250	Time8	Subject46	205	Time9
Subject50	242	Time1	Subject50	10	Time2	Subject50	38	Time3	Subject51	97	Time4	Subject51	71	Time5	Subject51	99	Time6	Subject50	191	Time7	Subject51	251	Time8	Subject46	206	Time9
Subject50	244	Time1	Subject50	11	Time2	Subject50	40	Time3	Subject51	99	Time4	Subject51	73	Time5	Subject51	100	Time6	Subject50	194	Time7	Subject51	253	Time8	Subject46	209	Time9
Subject50	246	Time1	Subject50	13	Time2	Subject50	41	Time3	Subject51	100	Time4	Subject51	74	Time5	Subject51	103	Time6	Subject50	199	Time7	Subject51	256	Time8	Subject46	213	Time9
Subject50	251	Time1	Subject50	14	Time2	Subject50	42	Time3	Subject51	102	Time4	Subject51	76	Time5	Subject51	105	Time6	Subject50	202	Time7	Subject51	257	Time8	Subject46	219	Time9
Subject50	253	Time1	Subject50	15	Time2	Subject50	44	Time3	Subject51	103	Time4	Subject51	77	Time5	Subject51	106	Time6	Subject50	203	Time7	Subject50	1	Time8	Subject46	224	Time9
Subject50	255	Time1	Subject50	16	Time2	Subject50	47	Time3	Subject51	105	Time4	Subject51	78	Time5	Subject51	107	Time6	Subject50	205	Time7	Subject50	2	Time8	Subject46	225	Time9
Subject50	257	Time1	Subject50	17	Time2	Subject50	49	Time3	Subject51	106	Time4	Subject51	79	Time5	Subject51	108	Time6	Subject50	208	Time7	Subject50	4	Time8	Subject46	228	Time9
Subject50	260	Time1	Subject50	20	Time2	Subject50	51	Time3	Subject51	107	Time4	Subject51	80	Time5	Subject51	109	Time6	Subject50	209	Time7	Subject50	5	Time8	Subject46	235	Time9
Subject49	4	Time1	Subject50	21	Time2	Subject50	57	Time3	Subject51	109	Time4	Subject51	81	Time5	Subject51	111	Time6	Subject50	215	Time7	Subject50	6	Time8	Subject46	238	Time9
Subject49	7	Time1	Subject50	22	Time2	Subject50	58	Time3	Subject51	114	Time4	Subject51	84	Time5	Subject51	114	Time6	Subject50	218	Time7	Subject50	8	Time8	Subject46	242	Time9
Subject49	8	Time1	Subject50	25	Time2	Subject50	59	Time3	Subject51	115	Time4	Subject51	85	Time5	Subject51	116	Time6	Subject50	221	Time7	Subject50	11	Time8	Subject46	253	Time9
Subject49	10	Time1	Subject50	26	Time2	Subject50	61	Time3	Subject51	117	Time4	Subject51	88	Time5	Subject51	117	Time6	Subject50	223	Time7	Subject50	16	Time8	Subject46	255	Time9
Subject49	11	Time1	Subject50	27	Time2	Subject50	62	Time3	Subject51	120	Time4	Subject51	89	Time5	Subject51	118	Time6	Subject50	226	Time7	Subject50	17	Time8	Subject45	2	Time9
Subject49	12	Time1	Subject50	32	Time2	Subject50	63	Time3	Subject51	123	Time4	Subject51	91	Time5	Subject51	119	Time6	Subject50	229	Time7	Subject50	19	Time8	Subject45	4	Time9
Subject49	14	Time1	Subject50	33	Time2	Subject50	66	Time3	Subject51	124	Time4	Subject51	92	Time5	Subject51	120	Time6	Subject50	231	Time7	Subject50	20	Time8	Subject45	13	Time9
Subject49	16	Time1	Subject50	37	Time2	Subject50	67	Time3	Subject51	125	Time4	Subject51	93	Time5	Subject51	121	Time6	Subject50	232	Time7	Subject50	23	Time8	Subject45	16	Time9
Subject49	23	Time1	Subject50	39	Time2	Subject50	68	Time3	Subject51	128	Time4	Subject51	95	Time5	Subject51	122	Time6	Subject50	238	Time7	Subject50	29	Time8	Subject45	18	Time9
Subject49	24	Time1	Subject50	40	Time2	Subject50	69	Time3	Subject51	129	Time4	Subject51	97	Time5	Subject51	125	Time6	Subject50	240	Time7	Subject50	33	Time8	Subject45	26	Time9
Subject49	27	Time1	Subject50	42	Time2	Subject50	71	Time3	Subject51	130	Time4	Subject51	98	Time5	Subject51	127	Time6	Subject50	245	Time7	Subject50	35	Time8	Subject45	33	Time9
Subject49	30	Time1	Subject50	43	Time2	Subject50	73	Time3	Subject51	131	Time4	Subject51	102	Time5	Subject51	129	Time6	Subject50	247	Time7	Subject50	36	Time8	Subject45	42	Time9
Subject49	31	Time1	Subject50	45	Time2	Subject50	76	Time3	Subject51	132	Time4	Subject51	103	Time5	Subject51	132	Time6	Subject50	249	Time7	Subject50	37	Time8	Subject45	48	Time9
Subject49	33	Time1	Subject50	48	Time2	Subject50	78	Time3	Subject51	135	Time4	Subject51	104	Time5	Subject51	133	Time6	Subject50	250	Time7	Subject50	39	Time8	Subject45	49	Time9
Subject49	34	Time1	Subject50	49	Time2	Subject50	80	Time3	Subject51	136	Time4	Subject51	105	Time5	Subject51	134	Time6	Subject50	252	Time7	Subject50	40	Time8	Subject45	52	Time9
Subject49	36	Time1	Subject50	50	Time2	Subject50	82	Time3	Subject51	137	Time4	Subject51	106	Time5	Subject51	137	Time6	Subject50	253	Time7	Subject50	43	Time8	Subject45	55	Time9
Subject49	41	Time1	Subject50	54	Time2	Subject50	83	Time3	Subject51	138	Time4	Subject51	109	Time5	Subject51	139	Time6	Subject50	254	Time7	Subject50	47	Time8	Subject45	60	Time9
Subject49	42	Time1	Subject50	56	Time2	Subject50	84	Time3	Subject51	139	Time4	Subject51	110	Time5	Subject51	140	Time6	Subject50	255	Time7	Subject50	49	Time8	Subject45	66	Time9
Subject49	45	Time1	Subject50	57	Time2	Subject50	86	Time3	Subject51	140	Time4	Subject51	112	Time5	Subject51	141	Time6	Subject50	256	Time7	Subject50	51	Time8	Subject45	67	Time9
Subject49	46	Time1	Subject50	58	Time2	Subject50	87	Time3	Subject51	141	Time4	Subject51	113	Time5	Subject51	142	Time6	Subject50	259	Time7	Subject50	54	Time8	Subject45	78	Time9
Subject49	47	Time1	Subject50	59	Time2	Subject50	89	Time3	Subject51	142	Time4	Subject51	115	Time5	Subject51	144	Time6	Subject50	260	Time7	Subject50	55	Time8	Subject45	82	Time9
Subject49	49	Time1	Subject50	63	Time2	Subject50	92	Time3	Subject51	143	Time4	Subject51	117	Time5	Subject51	146	Time6	Subject49	2	Time7	Subject50	57	Time8	Subject45	88	Time9
Subject49	50	Time1	Subject50	67	Time2	Subject50	98	Time3	Subject51	145	Time4	Subject51	118	Time5	Subject51	147	Time6	Subject49	5	Time7	Subject50	58	Time8	Subject45	94	Time9
Subject49	53	Time1	Subject50	69	Time2	Subject50	100	Time3	Subject51	146	Time4	Subject51	120	Time5	Subject51	148	Time6	Subject49	8	Time7	Subject50	62	Time8	Subject45	103	Time9
Subject49	54	Time1	Subject50	70	Time2	Subject50	102	Time3	Subject51	149	Time4	Subject51	122	Time5	Subject51	149	Time6	Subject49	10	Time7	Subject50	63	Time8	Subject45	105	Time9
Subject49	55	Time1	Subject50	71	Time2	Subject50	103	Time3	Subject51	150	Time4	Subject51	123	Time5	Subject51	150	Time6	Subject49	11	Time7	Subject50	64	Time8	Subject45	108	Time9
Subject49	56	Time1	Subject50	73	Time2	Subject50	105	Time3	Subject51	152	Time4	Subject51	124	Time5	Subject51	151	Time6	Subject49	13	Time7	Subject50	66	Time8	Subject45	109	Time9
Subject49	59	Time1	Subject50	74	Time2	Subject50	106	Time3	Subject51	155	Time4	Subject51	125	Time5	Subject51	154	Time6	Subject49	16	Time7	Subject50	68	Time8	Subject45	112	Time9
Subject49	63	Time1	Subject50	77	Time2	Subject50	109	Time3	Subject51	156	Time4	Subject51	126	Time5	Subject51	157	Time6	Subject49	17	Time7	Subject50	70	Time8	Subject45	114	Time9
Subject49	66	Time1	Subject50	78	Time2	Subject50	110	Time3	Subject51	158	Time4	Subject51	127	Time5	Subject51	158	Time6	Subject49	22	Time7	Subject50	72	Time8	Subject45	119	Time9
Subject49	68	Time1	Subject50	79	Time2	Subject50	111	Time3	Subject51	159	Time4	Subject51	128	Time5	Subject51	160	Time6	Subject49	23	Time7	Subject50	74	Time8	Subject45	123	Time9
Subject49	72	Time1	Subject50	80	Time2	Subject50	114	Time3	Subject51	161	Time4	Subject51	129	Time5	Subject51	161	Time6	Subject49	25	Time7	Subject50	75	Time8	Subject45	124	Time9
Subject49	74	Time1	Subject50	81	Time2	Subject50	116	Time3	Subject51	162	Time4	Subject51	130	Time5	Subject51	162	Time6	Subject49	26	Time7	Subject50	77	Time8	Subject45	132	Time9
Subject49	79	Time1	Subject50	83	Time2	Subject50	117	Time3	Subject51	163	Time4	Subject51	131	Time5	Subject51	163	Time6	Subject49	27	Time7	Subject50	78	Time8	Subject45	136	Time9
Subject49	80	Time1	Subject50	85	Time2	Subject50	124	Time3	Subject51	166	Time4	Subject51	132	Time5	Subject51	164	Time6	Subject49	30	Time7	Subject50	79	Time8	Subject45	139	Time9
Subject49	81	Time1	Subject50	86	Time2	Subject50	125	Time3	Subject51	168	Time4	Subject51	133	Time5	Subject51	167	Time6	Subject49	31	Time7	Subject50	81	Time8	Subject45	141	Time9
Subject49	82	Time1	Subject50	88	Time2	Subject50	126	Time3	Subject51	170	Time4	Subject51	134	Time5	Subject51	168	Time6	Subject49	33	Time7	Subject50	82	Time8	Subject45	145	Time9
Subject49	90	Time1	Subject50	89	Time2	Subject50	129	Time3	Subject51	171	Time4	Subject51	136	Time5	Subject51	169	Time6	Subject49	34	Time7	Subject50	83	Time8	Subject45	150	Time9
Subject49	94	Time1	Subject50	91	Time2	Subject50	131	Time3	Subject51	173	Time4	Subject51	139	Time5	Subject51	170	Time6	Subject49	35	Time7	Subject50	84	Time8	Subject45	153	Time9
Subject49	95	Time1	Subject50	92	Time2	Subject50	134	Time3	Subject51	174	Time4	Subject51	140	Time5	Subject51	171	Time6	Subject49	38	Time7	Subject50	85	Time8	Subject45	159	Time9
Subject49	96	Time1	Subject50	93	Time2	Subject50	135	Time3	Subject51	175	Time4	Subject51	141	Time5	Subject51	172	Time6	Subject49	41	Time7	Subject50	86	Time8	Subject45	164	Time9
Subject49	97	Time1	Subject50	94	Time2	Subject50	137	Time3	Subject51	180	Time4	Subject51	142	Time5	Subject51	173	Time6	Subject49	45	Time7	Subject50	89	Time8	Subject45	170	Time9
Subject49	101	Time1	Subject50	98	Time2	Subject50	141	Time3	Subject51	181	Time4	Subject51	144	Time5	Subject51	174	Time6	Subject49	46	Time7	Subject50	90	Time8	Subject45	173	Time9
Subject49	103	Time1	Subject50	99	Time2	Subject50	143	Time3	Subject51	184	Time4	Subject51	145	Time5	Subject51	175	Time6	Subject49	47	Time7	Subject50	92	Time8	Subject45	180	Time9
Subject49	106	Time1	Subject50	100	Time2	Subject50	146	Time3	Subject51	185	Time4	Subject51	146	Time5	Subject51	176	Time6	Subject49	49	Time7	Subject50	96	Time8	Subject45	185	Time9
Subject49	107	Time1	Subject50	101	Time2	Subject50	147	Time3	Subject51	186	Time4	Subject51	147	Time5	Subject51	179	Time6	Subject49	50	Time7	Subject50	98	Time8	Subject45	186	Time9
Subject49	108	Time1	Subject50	105	Time2	Subject50	149	Time3	Subject51	188	Time4	Subject51	148	Time5	Subject51	180	Time6	Subject49	52	Time7	Subject50	99	Time8	Subject45	190	Time9
Subject49	109	Time1	Subject50	107	Time2	Subject50	150	Time3	Subject51	189	Time4	Subject51	149	Time5	Subject51	181	Time6	Subject49	58	Time7	Subject50	101	Time8	Subject45	192	Time9
Subject49	111	Time1	Subject50	116	Time2	Subject50	151	Time3	Subject51	190	Time4	Subject51	150	Time5	Subject51	182	Time6	Subject49	60	Time7	Subject50	103	Time8	Subject45	195	Time9
Subject49	113	Time1	Subject50	120	Time2	Subject50	152	Time3	Subject51	191	Time4	Subject51	152	Time5	Subject51	183	Time6	Subject49	61	Time7	Subject50	104	Time8	Subject45	201	Time9
Subject49	118	Time1	Subject50	123	Time2	Subject50	155	Time3	Subject51	192	Time4	Subject51	153	Time5	Subject51	186	Time6	Subject49	62	Time7	Subject50	105	Time8	Subject45	204	Time9
Subject49	121	Time1	Subject50	125	Time2	Subject50	157	Time3	Subject51	193	Time4	Subject51	155	Time5	Subject51	187	Time6	Subject49	63	Time7	Subject50	106	Time8	Subject45	208	Time9
Subject49	122	Time1	Subject50	126	Time2	Subject50	158	Time3	Subject51	194	Time4	Subject51	157	Time5	Subject51	192	Time6	Subject49	64	Time7	Subject50	109	Time8	Subject45	216	Time9
Subject49	123	Time1	Subject50	128	Time2	Subject50	159	Time3	Subject51	196	Time4	Subject51	158	Time5	Subject51	193	Time6	Subject49	65	Time7	Subject50	112	Time8	Subject45	226	Time9
Subject49	125	Time1	Subject50	131	Time2	Subject50	161	Time3	Subject51	198	Time4	Subject51	159	Time5	Subject51	194	Time6	Subject49	66	Time7	Subject50	113	Time8	Subject45	246	Time9
Subject49	126	Time1	Subject50	135	Time2	Subject50	164	Time3	Subject51	201	Time4	Subject51	160	Time5	Subject51	196	Time6	Subject49	69	Time7	Subject50	115	Time8	Subject45	249	Time9
Subject49	128	Time1	Subject50	137	Time2	Subject50	165	Time3	Subject51	203	Time4	Subject51	161	Time5	Subject51	197	Time6	Subject49	70	Time7	Subject50	116	Time8	Subject45	250	Time9
Subject49	129	Time1	Subject50	138	Time2	Subject50	166	Time3	Subject51	204	Time4	Subject51	163	Time5	Subject51	198	Time6	Subject49	73	Time7	Subject50	117	Time8	Subject45	259	Time9
Subject49	130	Time1	Subject50	140	Time2	Subject50	169	Time3	Subject51	205	Time4	Subject51	164	Time5	Subject51	199	Time6	Subject49	74	Time7	Subject50	118	Time8	Subject44	1	Time9
Subject49	131	Time1	Subject50	141	Time2	Subject50	171	Time3	Subject51	208	Time4	Subject51	165	Time5	Subject51	201	Time6	Subject49	83	Time7	Subject50	119	Time8	Subject44	6	Time9
Subject49	132	Time1	Subject50	143	Time2	Subject50	175	Time3	Subject51	212	Time4	Subject51	166	Time5	Subject51	202	Time6	Subject49	84	Time7	Subject50	120	Time8	Subject44	9	Time9
Subject49	135	Time1	Subject50	145	Time2	Subject50	176	Time3	Subject51	213	Time4	Subject51	167	Time5	Subject51	203	Time6	Subject49	87	Time7	Subject50	121	Time8	Subject44	17	Time9
Subject49	136	Time1	Subject50	146	Time2	Subject50	177	Time3	Subject51	215	Time4	Subject51	170	Time5	Subject51	204	Time6	Subject49	88	Time7	Subject50	123	Time8	Subject44	20	Time9
Subject49	137	Time1	Subject50	150	Time2	Subject50	178	Time3	Subject51	216	Time4	Subject51	171	Time5	Subject51	205	Time6	Subject49	89	Time7	Subject50	124	Time8	Subject44	21	Time9
Subject49	139	Time1	Subject50	152	Time2	Subject50	180	Time3	Subject51	219	Time4	Subject51	173	Time5	Subject51	206	Time6	Subject49	90	Time7	Subject50	126	Time8	Subject44	41	Time9
Subject49	146	Time1	Subject50	156	Time2	Subject50	184	Time3	Subject51	220	Time4	Subject51	174	Time5	Subject51	207	Time6	Subject49	92	Time7	Subject50	129	Time8	Subject44	42	Time9
Subject49	147	Time1	Subject50	157	Time2	Subject50	185	Time3	Subject51	221	Time4	Subject51	175	Time5	Subject51	208	Time6	Subject49	94	Time7	Subject50	130	Time8	Subject44	46	Time9
Subject49	149	Time1	Subject50	158	Time2	Subject50	186	Time3	Subject51	225	Time4	Subject51	177	Time5	Subject51	209	Time6	Subject49	95	Time7	Subject50	132	Time8	Subject44	49	Time9
Subject49	155	Time1	Subject50	162	Time2	Subject50	187	Time3	Subject51	226	Time4	Subject51	179	Time5	Subject51	210	Time6	Subject49	104	Time7	Subject50	134	Time8	Subject44	50	Time9
Subject49	157	Time1	Subject50	163	Time2	Subject50	188	Time3	Subject51	228	Time4	Subject51	181	Time5	Subject51	211	Time6	Subject49	105	Time7	Subject50	136	Time8	Subject44	52	Time9
Subject49	158	Time1	Subject50	167	Time2	Subject50	189	Time3	Subject51	229	Time4	Subject51	182	Time5	Subject51	212	Time6	Subject49	106	Time7	Subject50	141	Time8	Subject44	54	Time9
Subject49	161	Time1	Subject50	169	Time2	Subject50	191	Time3	Subject51	230	Time4	Subject51	183	Time5	Subject51	213	Time6	Subject49	108	Time7	Subject50	143	Time8	Subject44	66	Time9
Subject49	162	Time1	Subject50	171	Time2	Subject50	192	Time3	Subject51	231	Time4	Subject51	185	Time5	Subject51	216	Time6	Subject49	111	Time7	Subject50	145	Time8	Subject44	68	Time9
Subject49	163	Time1	Subject50	172	Time2	Subject50	194	Time3	Subject51	232	Time4	Subject51	186	Time5	Subject51	219	Time6	Subject49	112	Time7	Subject50	146	Time8	Subject44	71	Time9
Subject49	169	Time1	Subject50	173	Time2	Subject50	196	Time3	Subject51	233	Time4	Subject51	187	Time5	Subject51	220	Time6	Subject49	113	Time7	Subject50	150	Time8	Subject44	77	Time9
Subject49	171	Time1	Subject50	174	Time2	Subject50	197	Time3	Subject51	234	Time4	Subject51	189	Time5	Subject51	221	Time6	Subject49	115	Time7	Subject50	151	Time8	Subject44	83	Time9
Subject49	177	Time1	Subject50	175	Time2	Subject50	202	Time3	Subject51	235	Time4	Subject51	190	Time5	Subject51	222	Time6	Subject49	116	Time7	Subject50	154	Time8	Subject44	85	Time9
Subject49	178	Time1	Subject50	180	Time2	Subject50	206	Time3	Subject51	237	Time4	Subject51	192	Time5	Subject51	223	Time6	Subject49	117	Time7	Subject50	155	Time8	Subject44	87	Time9
Subject49	182	Time1	Subject50	183	Time2	Subject50	207	Time3	Subject51	239	Time4	Subject51	194	Time5	Subject51	224	Time6	Subject49	118	Time7	Subject50	159	Time8	Subject44	88	Time9
Subject49	183	Time1	Subject50	185	Time2	Subject50	208	Time3	Subject51	240	Time4	Subject51	195	Time5	Subject51	226	Time6	Subject49	119	Time7	Subject50	164	Time8	Subject44	89	Time9
Subject49	184	Time1	Subject50	186	Time2	Subject50	212	Time3	Subject51	241	Time4	Subject51	200	Time5	Subject51	227	Time6	Subject49	120	Time7	Subject50	168	Time8	Subject44	98	Time9
Subject49	186	Time1	Subject50	190	Time2	Subject50	214	Time3	Subject51	242	Time4	Subject51	203	Time5	Subject51	231	Time6	Subject49	122	Time7	Subject50	169	Time8	Subject44	106	Time9
Subject49	191	Time1	Subject50	191	Time2	Subject50	217	Time3	Subject51	243	Time4	Subject51	204	Time5	Subject51	232	Time6	Subject49	126	Time7	Subject50	170	Time8	Subject44	107	Time9
Subject49	194	Time1	Subject50	192	Time2	Subject50	220	Time3	Subject51	244	Time4	Subject51	206	Time5	Subject51	233	Time6	Subject49	127	Time7	Subject50	171	Time8	Subject44	108	Time9
Subject49	195	Time1	Subject50	194	Time2	Subject50	221	Time3	Subject51	245	Time4	Subject51	207	Time5	Subject51	234	Time6	Subject49	130	Time7	Subject50	172	Time8	Subject44	116	Time9
Subject49	196	Time1	Subject50	195	Time2	Subject50	222	Time3	Subject51	246	Time4	Subject51	208	Time5	Subject51	236	Time6	Subject49	131	Time7	Subject50	174	Time8	Subject44	119	Time9
Subject49	198	Time1	Subject50	199	Time2	Subject50	225	Time3	Subject51	247	Time4	Subject51	210	Time5	Subject51	238	Time6	Subject49	132	Time7	Subject50	175	Time8	Subject44	123	Time9
Subject49	199	Time1	Subject50	200	Time2	Subject50	229	Time3	Subject51	248	Time4	Subject51	212	Time5	Subject51	239	Time6	Subject49	133	Time7	Subject50	181	Time8	Subject44	124	Time9
Subject49	200	Time1	Subject50	201	Time2	Subject50	230	Time3	Subject51	251	Time4	Subject51	214	Time5	Subject51	241	Time6	Subject49	134	Time7	Subject50	182	Time8	Subject44	127	Time9
Subject49	203	Time1	Subject50	205	Time2	Subject50	231	Time3	Subject51	253	Time4	Subject51	215	Time5	Subject51	242	Time6	Subject49	136	Time7	Subject50	185	Time8	Subject44	139	Time9
Subject49	205	Time1	Subject50	206	Time2	Subject50	232	Time3	Subject51	254	Time4	Subject51	217	Time5	Subject51	243	Time6	Subject49	138	Time7	Subject50	188	Time8	Subject44	140	Time9
Subject49	209	Time1	Subject50	209	Time2	Subject50	234	Time3	Subject51	256	Time4	Subject51	219	Time5	Subject51	245	Time6	Subject49	141	Time7	Subject50	189	Time8	Subject44	147	Time9
Subject49	210	Time1	Subject50	210	Time2	Subject50	237	Time3	Subject51	257	Time4	Subject51	220	Time5	Subject51	246	Time6	Subject49	142	Time7	Subject50	192	Time8	Subject44	153	Time9
Subject49	211	Time1	Subject50	211	Time2	Subject50	240	Time3	Subject51	260	Time4	Subject51	222	Time5	Subject51	247	Time6	Subject49	143	Time7	Subject50	194	Time8	Subject44	159	Time9
Subject49	213	Time1	Subject50	212	Time2	Subject50	242	Time3	Subject50	3	Time4	Subject51	223	Time5	Subject51	250	Time6	Subject49	145	Time7	Subject50	200	Time8	Subject44	161	Time9
Subject49	218	Time1	Subject50	214	Time2	Subject50	246	Time3	Subject50	4	Time4	Subject51	224	Time5	Subject51	251	Time6	Subject49	146	Time7	Subject50	201	Time8	Subject44	166	Time9
Subject49	224	Time1	Subject50	220	Time2	Subject50	247	Time3	Subject50	9	Time4	Subject51	225	Time5	Subject51	252	Time6	Subject49	149	Time7	Subject50	205	Time8	Subject44	167	Time9
Subject49	225	Time1	Subject50	222	Time2	Subject50	248	Time3	Subject50	10	Time4	Subject51	227	Time5	Subject51	253	Time6	Subject49	150	Time7	Subject50	206	Time8	Subject44	175	Time9
Subject49	226	Time1	Subject50	224	Time2	Subject50	249	Time3	Subject50	13	Time4	Subject51	228	Time5	Subject51	254	Time6	Subject49	151	Time7	Subject50	208	Time8	Subject44	177	Time9
Subject49	230	Time1	Subject50	225	Time2	Subject50	252	Time3	Subject50	14	Time4	Subject51	230	Time5	Subject51	256	Time6	Subject49	152	Time7	Subject50	210	Time8	Subject44	178	Time9
Subject49	231	Time1	Subject50	226	Time2	Subject50	253	Time3	Subject50	15	Time4	Subject51	232	Time5	Subject51	257	Time6	Subject49	153	Time7	Subject50	212	Time8	Subject44	183	Time9
Subject49	232	Time1	Subject50	227	Time2	Subject50	254	Time3	Subject50	16	Time4	Subject51	233	Time5	Subject51	258	Time6	Subject49	155	Time7	Subject50	213	Time8	Subject44	192	Time9
Subject49	233	Time1	Subject50	228	Time2	Subject50	255	Time3	Subject50	19	Time4	Subject51	236	Time5	Subject50	1	Time6	Subject49	156	Time7	Subject50	214	Time8	Subject44	209	Time9
Subject49	234	Time1	Subject50	231	Time2	Subject50	256	Time3	Subject50	20	Time4	Subject51	240	Time5	Subject50	6	Time6	Subject49	157	Time7	Subject50	215	Time8	Subject44	214	Time9
Subject49	238	Time1	Subject50	237	Time2	Subject50	259	Time3	Subject50	22	Time4	Subject51	241	Time5	Subject50	7	Time6	Subject49	160	Time7	Subject50	220	Time8	Subject44	215	Time9
Subject49	239	Time1	Subject50	238	Time2	Subject49	1	Time3	Subject50	23	Time4	Subject51	242	Time5	Subject50	8	Time6	Subject49	161	Time7	Subject50	224	Time8	Subject44	227	Time9
Subject49	244	Time1	Subject50	240	Time2	Subject49	5	Time3	Subject50	24	Time4	Subject51	243	Time5	Subject50	11	Time6	Subject49	162	Time7	Subject50	225	Time8	Subject44	229	Time9
Subject49	247	Time1	Subject50	241	Time2	Subject49	7	Time3	Subject50	25	Time4	Subject51	245	Time5	Subject50	12	Time6	Subject49	165	Time7	Subject50	227	Time8	Subject44	233	Time9
Subject49	248	Time1	Subject50	243	Time2	Subject49	8	Time3	Subject50	27	Time4	Subject51	247	Time5	Subject50	14	Time6	Subject49	167	Time7	Subject50	229	Time8	Subject44	240	Time9
Subject49	251	Time1	Subject50	244	Time2	Subject49	10	Time3	Subject50	29	Time4	Subject51	248	Time5	Subject50	18	Time6	Subject49	169	Time7	Subject50	230	Time8	Subject44	241	Time9
Subject49	254	Time1	Subject50	246	Time2	Subject49	11	Time3	Subject50	34	Time4	Subject51	249	Time5	Subject50	19	Time6	Subject49	173	Time7	Subject50	231	Time8	Subject44	244	Time9
Subject49	258	Time1	Subject50	247	Time2	Subject49	13	Time3	Subject50	35	Time4	Subject51	251	Time5	Subject50	22	Time6	Subject49	174	Time7	Subject50	233	Time8	Subject44	258	Time9
Subject49	260	Time1	Subject50	248	Time2	Subject49	14	Time3	Subject50	38	Time4	Subject51	252	Time5	Subject50	23	Time6	Subject49	177	Time7	Subject50	237	Time8	Subject43	3	Time9
Subject48	1	Time1	Subject50	249	Time2	Subject49	15	Time3	Subject50	40	Time4	Subject51	255	Time5	Subject50	24	Time6	Subject49	181	Time7	Subject50	241	Time8	Subject43	4	Time9
Subject48	2	Time1	Subject50	251	Time2	Subject49	19	Time3	Subject50	41	Time4	Subject51	256	Time5	Subject50	25	Time6	Subject49	186	Time7	Subject50	246	Time8	Subject43	11	Time9
Subject48	4	Time1	Subject50	252	Time2	Subject49	20	Time3	Subject50	43	Time4	Subject51	258	Time5	Subject50	26	Time6	Subject49	192	Time7	Subject50	248	Time8	Subject43	17	Time9
Subject48	8	Time1	Subject50	253	Time2	Subject49	25	Time3	Subject50	44	Time4	Subject50	1	Time5	Subject50	29	Time6	Subject49	193	Time7	Subject50	250	Time8	Subject43	22	Time9
Subject48	10	Time1	Subject50	256	Time2	Subject49	28	Time3	Subject50	45	Time4	Subject50	2	Time5	Subject50	30	Time6	Subject49	197	Time7	Subject50	251	Time8	Subject43	32	Time9
Subject48	11	Time1	Subject50	258	Time2	Subject49	29	Time3	Subject50	46	Time4	Subject50	6	Time5	Subject50	31	Time6	Subject49	199	Time7	Subject50	252	Time8	Subject43	45	Time9
Subject48	13	Time1	Subject50	260	Time2	Subject49	30	Time3	Subject50	48	Time4	Subject50	8	Time5	Subject50	32	Time6	Subject49	202	Time7	Subject50	254	Time8	Subject43	49	Time9
Subject48	14	Time1	Subject49	1	Time2	Subject49	33	Time3	Subject50	49	Time4	Subject50	9	Time5	Subject50	33	Time6	Subject49	206	Time7	Subject50	255	Time8	Subject43	50	Time9
Subject48	15	Time1	Subject49	2	Time2	Subject49	34	Time3	Subject50	50	Time4	Subject50	10	Time5	Subject50	35	Time6	Subject49	207	Time7	Subject50	257	Time8	Subject43	56	Time9
Subject48	16	Time1	Subject49	4	Time2	Subject49	37	Time3	Subject50	53	Time4	Subject50	11	Time5	Subject50	37	Time6	Subject49	209	Time7	Subject50	258	Time8	Subject43	63	Time9
Subject48	21	Time1	Subject49	5	Time2	Subject49	42	Time3	Subject50	54	Time4	Subject50	12	Time5	Subject50	38	Time6	Subject49	212	Time7	Subject50	259	Time8	Subject43	71	Time9
Subject48	23	Time1	Subject49	6	Time2	Subject49	43	Time3	Subject50	56	Time4	Subject50	13	Time5	Subject50	39	Time6	Subject49	213	Time7	Subject50	260	Time8	Subject43	72	Time9
Subject48	24	Time1	Subject49	8	Time2	Subject49	44	Time3	Subject50	57	Time4	Subject50	14	Time5	Subject50	40	Time6	Subject49	215	Time7	Subject49	3	Time8	Subject43	77	Time9
Subject48	28	Time1	Subject49	9	Time2	Subject49	45	Time3	Subject50	58	Time4	Subject50	15	Time5	Subject50	44	Time6	Subject49	216	Time7	Subject49	5	Time8	Subject43	81	Time9
Subject48	30	Time1	Subject49	10	Time2	Subject49	46	Time3	Subject50	60	Time4	Subject50	16	Time5	Subject50	50	Time6	Subject49	223	Time7	Subject49	6	Time8	Subject43	85	Time9
Subject48	32	Time1	Subject49	11	Time2	Subject49	48	Time3	Subject50	61	Time4	Subject50	19	Time5	Subject50	52	Time6	Subject49	226	Time7	Subject49	8	Time8	Subject43	87	Time9
Subject48	33	Time1	Subject49	12	Time2	Subject49	50	Time3	Subject50	62	Time4	Subject50	20	Time5	Subject50	56	Time6	Subject49	228	Time7	Subject49	9	Time8	Subject43	103	Time9
Subject48	34	Time1	Subject49	14	Time2	Subject49	51	Time3	Subject50	67	Time4	Subject50	22	Time5	Subject50	57	Time6	Subject49	229	Time7	Subject49	11	Time8	Subject43	113	Time9
Subject48	35	Time1	Subject49	16	Time2	Subject49	52	Time3	Subject50	68	Time4	Subject50	23	Time5	Subject50	58	Time6	Subject49	230	Time7	Subject49	12	Time8	Subject43	116	Time9
Subject48	38	Time1	Subject49	17	Time2	Subject49	55	Time3	Subject50	69	Time4	Subject50	24	Time5	Subject50	62	Time6	Subject49	231	Time7	Subject49	15	Time8	Subject43	122	Time9
Subject48	40	Time1	Subject49	19	Time2	Subject49	56	Time3	Subject50	70	Time4	Subject50	25	Time5	Subject50	65	Time6	Subject49	233	Time7	Subject49	18	Time8	Subject43	128	Time9
Subject48	41	Time1	Subject49	20	Time2	Subject49	57	Time3	Subject50	71	Time4	Subject50	30	Time5	Subject50	66	Time6	Subject49	236	Time7	Subject49	19	Time8	Subject43	133	Time9
Subject48	43	Time1	Subject49	26	Time2	Subject49	60	Time3	Subject50	72	Time4	Subject50	32	Time5	Subject50	70	Time6	Subject49	238	Time7	Subject49	22	Time8	Subject43	148	Time9
Subject48	44	Time1	Subject49	29	Time2	Subject49	61	Time3	Subject50	73	Time4	Subject50	33	Time5	Subject50	71	Time6	Subject49	243	Time7	Subject49	23	Time8	Subject43	152	Time9
Subject48	45	Time1	Subject49	31	Time2	Subject49	62	Time3	Subject50	74	Time4	Subject50	35	Time5	Subject50	73	Time6	Subject49	244	Time7	Subject49	25	Time8	Subject43	155	Time9
Subject48	46	Time1	Subject49	32	Time2	Subject49	64	Time3	Subject50	76	Time4	Subject50	37	Time5	Subject50	74	Time6	Subject49	245	Time7	Subject49	26	Time8	Subject43	162	Time9
Subject48	47	Time1	Subject49	33	Time2	Subject49	65	Time3	Subject50	78	Time4	Subject50	38	Time5	Subject50	76	Time6	Subject49	248	Time7	Subject49	27	Time8	Subject43	166	Time9
Subject48	49	Time1	Subject49	34	Time2	Subject49	66	Time3	Subject50	79	Time4	Subject50	39	Time5	Subject50	78	Time6	Subject49	249	Time7	Subject49	30	Time8	Subject43	169	Time9
Subject48	50	Time1	Subject49	35	Time2	Subject49	67	Time3	Subject50	81	Time4	Subject50	40	Time5	Subject50	79	Time6	Subject49	251	Time7	Subject49	32	Time8	Subject43	172	Time9
Subject48	51	Time1	Subject49	36	Time2	Subject49	69	Time3	Subject50	84	Time4	Subject50	42	Time5	Subject50	80	Time6	Subject49	252	Time7	Subject49	35	Time8	Subject43	174	Time9
Subject48	53	Time1	Subject49	41	Time2	Subject49	70	Time3	Subject50	87	Time4	Subject50	43	Time5	Subject50	81	Time6	Subject49	253	Time7	Subject49	38	Time8	Subject43	180	Time9
Subject48	58	Time1	Subject49	42	Time2	Subject49	72	Time3	Subject50	88	Time4	Subject50	45	Time5	Subject50	82	Time6	Subject49	254	Time7	Subject49	39	Time8	Subject43	182	Time9
Subject48	59	Time1	Subject49	44	Time2	Subject49	74	Time3	Subject50	90	Time4	Subject50	46	Time5	Subject50	84	Time6	Subject49	255	Time7	Subject49	42	Time8	Subject43	183	Time9
Subject48	61	Time1	Subject49	45	Time2	Subject49	75	Time3	Subject50	91	Time4	Subject50	47	Time5	Subject50	88	Time6	Subject49	258	Time7	Subject49	47	Time8	Subject43	187	Time9
Subject48	67	Time1	Subject49	46	Time2	Subject49	76	Time3	Subject50	92	Time4	Subject50	49	Time5	Subject50	90	Time6	Subject49	259	Time7	Subject49	48	Time8	Subject43	203	Time9
Subject48	70	Time1	Subject49	47	Time2	Subject49	78	Time3	Subject50	93	Time4	Subject50	50	Time5	Subject50	91	Time6	Subject48	5	Time7	Subject49	49	Time8	Subject43	206	Time9
Subject48	73	Time1	Subject49	51	Time2	Subject49	80	Time3	Subject50	95	Time4	Subject50	52	Time5	Subject50	94	Time6	Subject48	7	Time7	Subject49	52	Time8	Subject43	210	Time9
Subject48	74	Time1	Subject49	56	Time2	Subject49	81	Time3	Subject50	96	Time4	Subject50	54	Time5	Subject50	95	Time6	Subject48	11	Time7	Subject49	53	Time8	Subject43	215	Time9
Subject48	77	Time1	Subject49	57	Time2	Subject49	83	Time3	Subject50	97	Time4	Subject50	55	Time5	Subject50	96	Time6	Subject48	16	Time7	Subject49	56	Time8	Subject43	219	Time9
Subject48	78	Time1	Subject49	58	Time2	Subject49	85	Time3	Subject50	98	Time4	Subject50	57	Time5	Subject50	99	Time6	Subject48	18	Time7	Subject49	57	Time8	Subject43	223	Time9
Subject48	79	Time1	Subject49	59	Time2	Subject49	86	Time3	Subject50	99	Time4	Subject50	58	Time5	Subject50	102	Time6	Subject48	19	Time7	Subject49	58	Time8	Subject43	225	Time9
Subject48	80	Time1	Subject49	60	Time2	Subject49	89	Time3	Subject50	102	Time4	Subject50	59	Time5	Subject50	103	Time6	Subject48	20	Time7	Subject49	59	Time8	Subject43	226	Time9
Subject48	81	Time1	Subject49	66	Time2	Subject49	91	Time3	Subject50	103	Time4	Subject50	60	Time5	Subject50	104	Time6	Subject48	22	Time7	Subject49	60	Time8	Subject43	236	Time9
Subject48	82	Time1	Subject49	67	Time2	Subject49	96	Time3	Subject50	104	Time4	Subject50	61	Time5	Subject50	105	Time6	Subject48	28	Time7	Subject49	65	Time8	Subject43	240	Time9
Subject48	84	Time1	Subject49	68	Time2	Subject49	97	Time3	Subject50	108	Time4	Subject50	63	Time5	Subject50	106	Time6	Subject48	30	Time7	Subject49	67	Time8	Subject43	243	Time9
Subject48	85	Time1	Subject49	69	Time2	Subject49	100	Time3	Subject50	109	Time4	Subject50	64	Time5	Subject50	109	Time6	Subject48	35	Time7	Subject49	74	Time8	Subject43	245	Time9
Subject48	89	Time1	Subject49	71	Time2	Subject49	103	Time3	Subject50	111	Time4	Subject50	65	Time5	Subject50	111	Time6	Subject48	42	Time7	Subject49	76	Time8	Subject43	246	Time9
Subject48	92	Time1	Subject49	73	Time2	Subject49	106	Time3	Subject50	112	Time4	Subject50	66	Time5	Subject50	112	Time6	Subject48	45	Time7	Subject49	77	Time8	Subject43	251	Time9
Subject48	93	Time1	Subject49	75	Time2	Subject49	107	Time3	Subject50	114	Time4	Subject50	68	Time5	Subject50	114	Time6	Subject48	47	Time7	Subject49	78	Time8	Subject43	259	Time9
Subject48	94	Time1	Subject49	76	Time2	Subject49	112	Time3	Subject50	115	Time4	Subject50	69	Time5	Subject50	117	Time6	Subject48	51	Time7	Subject49	81	Time8	Subject42	2	Time9
Subject48	97	Time1	Subject49	77	Time2	Subject49	115	Time3	Subject50	117	Time4	Subject50	70	Time5	Subject50	120	Time6	Subject48	52	Time7	Subject49	82	Time8	Subject42	4	Time9
Subject48	98	Time1	Subject49	78	Time2	Subject49	116	Time3	Subject50	119	Time4	Subject50	72	Time5	Subject50	121	Time6	Subject48	53	Time7	Subject49	84	Time8	Subject42	9	Time9
Subject48	99	Time1	Subject49	79	Time2	Subject49	118	Time3	Subject50	120	Time4	Subject50	73	Time5	Subject50	122	Time6	Subject48	54	Time7	Subject49	88	Time8	Subject42	17	Time9
Subject48	102	Time1	Subject49	81	Time2	Subject49	119	Time3	Subject50	121	Time4	Subject50	76	Time5	Subject50	123	Time6	Subject48	56	Time7	Subject49	89	Time8	Subject42	18	Time9
Subject48	103	Time1	Subject49	82	Time2	Subject49	120	Time3	Subject50	123	Time4	Subject50	78	Time5	Subject50	125	Time6	Subject48	57	Time7	Subject49	91	Time8	Subject42	21	Time9
Subject48	104	Time1	Subject49	84	Time2	Subject49	124	Time3	Subject50	124	Time4	Subject50	79	Time5	Subject50	127	Time6	Subject48	58	Time7	Subject49	92	Time8	Subject42	22	Time9
Subject48	107	Time1	Subject49	85	Time2	Subject49	126	Time3	Subject50	126	Time4	Subject50	80	Time5	Subject50	128	Time6	Subject48	59	Time7	Subject49	93	Time8	Subject42	41	Time9
Subject48	108	Time1	Subject49	86	Time2	Subject49	128	Time3	Subject50	127	Time4	Subject50	81	Time5	Subject50	129	Time6	Subject48	61	Time7	Subject49	95	Time8	Subject42	43	Time9
Subject48	109	Time1	Subject49	87	Time2	Subject49	129	Time3	Subject50	129	Time4	Subject50	83	Time5	Subject50	130	Time6	Subject48	63	Time7	Subject49	97	Time8	Subject42	58	Time9
Subject48	111	Time1	Subject49	88	Time2	Subject49	130	Time3	Subject50	130	Time4	Subject50	84	Time5	Subject50	132	Time6	Subject48	65	Time7	Subject49	99	Time8	Subject42	62	Time9
Subject48	114	Time1	Subject49	89	Time2	Subject49	131	Time3	Subject50	132	Time4	Subject50	85	Time5	Subject50	134	Time6	Subject48	67	Time7	Subject49	100	Time8	Subject42	65	Time9
Subject48	115	Time1	Subject49	91	Time2	Subject49	132	Time3	Subject50	133	Time4	Subject50	86	Time5	Subject50	138	Time6	Subject48	68	Time7	Subject49	105	Time8	Subject42	66	Time9
Subject48	117	Time1	Subject49	92	Time2	Subject49	133	Time3	Subject50	134	Time4	Subject50	87	Time5	Subject50	139	Time6	Subject48	70	Time7	Subject49	106	Time8	Subject42	78	Time9
Subject48	118	Time1	Subject49	93	Time2	Subject49	135	Time3	Subject50	136	Time4	Subject50	88	Time5	Subject50	140	Time6	Subject48	71	Time7	Subject49	107	Time8	Subject42	81	Time9
Subject48	119	Time1	Subject49	94	Time2	Subject49	137	Time3	Subject50	137	Time4	Subject50	91	Time5	Subject50	141	Time6	Subject48	73	Time7	Subject49	108	Time8	Subject42	82	Time9
Subject48	121	Time1	Subject49	95	Time2	Subject49	138	Time3	Subject50	139	Time4	Subject50	93	Time5	Subject50	142	Time6	Subject48	74	Time7	Subject49	111	Time8	Subject42	87	Time9
Subject48	123	Time1	Subject49	96	Time2	Subject49	139	Time3	Subject50	140	Time4	Subject50	94	Time5	Subject50	144	Time6	Subject48	76	Time7	Subject49	115	Time8	Subject42	88	Time9
Subject48	125	Time1	Subject49	97	Time2	Subject49	140	Time3	Subject50	141	Time4	Subject50	95	Time5	Subject50	145	Time6	Subject48	77	Time7	Subject49	118	Time8	Subject42	99	Time9
Subject48	131	Time1	Subject49	98	Time2	Subject49	142	Time3	Subject50	143	Time4	Subject50	97	Time5	Subject50	147	Time6	Subject48	78	Time7	Subject49	120	Time8	Subject42	100	Time9
Subject48	132	Time1	Subject49	100	Time2	Subject49	143	Time3	Subject50	145	Time4	Subject50	98	Time5	Subject50	150	Time6	Subject48	79	Time7	Subject49	122	Time8	Subject42	119	Time9
Subject48	136	Time1	Subject49	101	Time2	Subject49	147	Time3	Subject50	147	Time4	Subject50	102	Time5	Subject50	151	Time6	Subject48	80	Time7	Subject49	126	Time8	Subject42	122	Time9
Subject48	137	Time1	Subject49	104	Time2	Subject49	152	Time3	Subject50	148	Time4	Subject50	103	Time5	Subject50	152	Time6	Subject48	81	Time7	Subject49	127	Time8	Subject42	143	Time9
Subject48	140	Time1	Subject49	105	Time2	Subject49	153	Time3	Subject50	149	Time4	Subject50	104	Time5	Subject50	153	Time6	Subject48	84	Time7	Subject49	130	Time8	Subject42	154	Time9
Subject48	142	Time1	Subject49	107	Time2	Subject49	159	Time3	Subject50	151	Time4	Subject50	105	Time5	Subject50	154	Time6	Subject48	85	Time7	Subject49	131	Time8	Subject42	155	Time9
Subject48	144	Time1	Subject49	111	Time2	Subject49	161	Time3	Subject50	154	Time4	Subject50	106	Time5	Subject50	157	Time6	Subject48	88	Time7	Subject49	135	Time8	Subject42	164	Time9
Subject48	145	Time1	Subject49	112	Time2	Subject49	165	Time3	Subject50	155	Time4	Subject50	107	Time5	Subject50	158	Time6	Subject48	89	Time7	Subject49	136	Time8	Subject42	168	Time9
Subject48	148	Time1	Subject49	113	Time2	Subject49	166	Time3	Subject50	156	Time4	Subject50	108	Time5	Subject50	159	Time6	Subject48	91	Time7	Subject49	137	Time8	Subject42	170	Time9
Subject48	149	Time1	Subject49	115	Time2	Subject49	169	Time3	Subject50	157	Time4	Subject50	110	Time5	Subject50	160	Time6	Subject48	92	Time7	Subject49	141	Time8	Subject42	177	Time9
Subject48	150	Time1	Subject49	116	Time2	Subject49	173	Time3	Subject50	159	Time4	Subject50	111	Time5	Subject50	161	Time6	Subject48	93	Time7	Subject49	145	Time8	Subject42	178	Time9
Subject48	151	Time1	Subject49	118	Time2	Subject49	174	Time3	Subject50	165	Time4	Subject50	112	Time5	Subject50	162	Time6	Subject48	95	Time7	Subject49	146	Time8	Subject42	188	Time9
Subject48	153	Time1	Subject49	122	Time2	Subject49	176	Time3	Subject50	170	Time4	Subject50	114	Time5	Subject50	164	Time6	Subject48	96	Time7	Subject49	153	Time8	Subject42	192	Time9
Subject48	154	Time1	Subject49	123	Time2	Subject49	178	Time3	Subject50	172	Time4	Subject50	115	Time5	Subject50	166	Time6	Subject48	97	Time7	Subject49	154	Time8	Subject42	201	Time9
Subject48	156	Time1	Subject49	125	Time2	Subject49	179	Time3	Subject50	175	Time4	Subject50	117	Time5	Subject50	167	Time6	Subject48	100	Time7	Subject49	155	Time8	Subject42	202	Time9
Subject48	164	Time1	Subject49	126	Time2	Subject49	180	Time3	Subject50	178	Time4	Subject50	119	Time5	Subject50	168	Time6	Subject48	102	Time7	Subject49	156	Time8	Subject42	206	Time9
Subject48	165	Time1	Subject49	127	Time2	Subject49	181	Time3	Subject50	180	Time4	Subject50	121	Time5	Subject50	170	Time6	Subject48	103	Time7	Subject49	157	Time8	Subject42	208	Time9
Subject48	168	Time1	Subject49	128	Time2	Subject49	182	Time3	Subject50	181	Time4	Subject50	123	Time5	Subject50	172	Time6	Subject48	105	Time7	Subject49	160	Time8	Subject42	213	Time9
Subject48	169	Time1	Subject49	129	Time2	Subject49	184	Time3	Subject50	185	Time4	Subject50	124	Time5	Subject50	173	Time6	Subject48	107	Time7	Subject49	165	Time8	Subject42	219	Time9
Subject48	172	Time1	Subject49	132	Time2	Subject49	190	Time3	Subject50	188	Time4	Subject50	130	Time5	Subject50	175	Time6	Subject48	108	Time7	Subject49	168	Time8	Subject42	230	Time9
Subject48	174	Time1	Subject49	134	Time2	Subject49	191	Time3	Subject50	189	Time4	Subject50	131	Time5	Subject50	176	Time6	Subject48	110	Time7	Subject49	169	Time8	Subject42	246	Time9
Subject48	175	Time1	Subject49	135	Time2	Subject49	192	Time3	Subject50	190	Time4	Subject50	132	Time5	Subject50	178	Time6	Subject48	113	Time7	Subject49	170	Time8	Subject42	249	Time9
Subject48	176	Time1	Subject49	136	Time2	Subject49	193	Time3	Subject50	191	Time4	Subject50	134	Time5	Subject50	180	Time6	Subject48	114	Time7	Subject49	175	Time8	Subject42	253	Time9
Subject48	180	Time1	Subject49	137	Time2	Subject49	195	Time3	Subject50	192	Time4	Subject50	135	Time5	Subject50	181	Time6	Subject48	118	Time7	Subject49	176	Time8	Subject42	258	Time9
Subject48	182	Time1	Subject49	138	Time2	Subject49	196	Time3	Subject50	193	Time4	Subject50	137	Time5	Subject50	185	Time6	Subject48	125	Time7	Subject49	183	Time8	Subject42	260	Time9
Subject48	183	Time1	Subject49	139	Time2	Subject49	197	Time3	Subject50	194	Time4	Subject50	138	Time5	Subject50	186	Time6	Subject48	126	Time7	Subject49	184	Time8	Subject41	13	Time9
Subject48	184	Time1	Subject49	141	Time2	Subject49	198	Time3	Subject50	195	Time4	Subject50	139	Time5	Subject50	190	Time6	Subject48	127	Time7	Subject49	185	Time8	Subject41	15	Time9
Subject48	186	Time1	Subject49	143	Time2	Subject49	200	Time3	Subject50	196	Time4	Subject50	141	Time5	Subject50	192	Time6	Subject48	128	Time7	Subject49	187	Time8	Subject41	16	Time9
Subject48	189	Time1	Subject49	144	Time2	Subject49	202	Time3	Subject50	197	Time4	Subject50	142	Time5	Subject50	193	Time6	Subject48	131	Time7	Subject49	188	Time8	Subject41	17	Time9
Subject48	190	Time1	Subject49	145	Time2	Subject49	205	Time3	Subject50	199	Time4	Subject50	145	Time5	Subject50	194	Time6	Subject48	135	Time7	Subject49	190	Time8	Subject41	31	Time9
Subject48	191	Time1	Subject49	146	Time2	Subject49	209	Time3	Subject50	200	Time4	Subject50	146	Time5	Subject50	197	Time6	Subject48	136	Time7	Subject49	191	Time8	Subject41	39	Time9
Subject48	195	Time1	Subject49	148	Time2	Subject49	210	Time3	Subject50	202	Time4	Subject50	147	Time5	Subject50	199	Time6	Subject48	139	Time7	Subject49	193	Time8	Subject41	41	Time9
Subject48	196	Time1	Subject49	149	Time2	Subject49	213	Time3	Subject50	203	Time4	Subject50	148	Time5	Subject50	201	Time6	Subject48	140	Time7	Subject49	194	Time8	Subject41	42	Time9
Subject48	197	Time1	Subject49	152	Time2	Subject49	214	Time3	Subject50	204	Time4	Subject50	149	Time5	Subject50	202	Time6	Subject48	141	Time7	Subject49	195	Time8	Subject41	65	Time9
Subject48	198	Time1	Subject49	155	Time2	Subject49	220	Time3	Subject50	205	Time4	Subject50	151	Time5	Subject50	203	Time6	Subject48	142	Time7	Subject49	203	Time8	Subject41	71	Time9
Subject48	200	Time1	Subject49	163	Time2	Subject49	221	Time3	Subject50	209	Time4	Subject50	152	Time5	Subject50	207	Time6	Subject48	143	Time7	Subject49	205	Time8	Subject41	85	Time9
Subject48	201	Time1	Subject49	164	Time2	Subject49	222	Time3	Subject50	211	Time4	Subject50	153	Time5	Subject50	208	Time6	Subject48	146	Time7	Subject49	207	Time8	Subject41	88	Time9
Subject48	203	Time1	Subject49	165	Time2	Subject49	224	Time3	Subject50	214	Time4	Subject50	154	Time5	Subject50	209	Time6	Subject48	151	Time7	Subject49	210	Time8	Subject41	99	Time9
Subject48	205	Time1	Subject49	168	Time2	Subject49	225	Time3	Subject50	215	Time4	Subject50	156	Time5	Subject50	210	Time6	Subject48	162	Time7	Subject49	213	Time8	Subject41	108	Time9
Subject48	208	Time1	Subject49	170	Time2	Subject49	227	Time3	Subject50	219	Time4	Subject50	158	Time5	Subject50	216	Time6	Subject48	166	Time7	Subject49	215	Time8	Subject41	119	Time9
Subject48	211	Time1	Subject49	171	Time2	Subject49	229	Time3	Subject50	222	Time4	Subject50	160	Time5	Subject50	217	Time6	Subject48	167	Time7	Subject49	216	Time8	Subject41	128	Time9
Subject48	213	Time1	Subject49	176	Time2	Subject49	230	Time3	Subject50	223	Time4	Subject50	161	Time5	Subject50	218	Time6	Subject48	171	Time7	Subject49	217	Time8	Subject41	130	Time9
Subject48	215	Time1	Subject49	177	Time2	Subject49	234	Time3	Subject50	226	Time4	Subject50	162	Time5	Subject50	219	Time6	Subject48	172	Time7	Subject49	219	Time8	Subject41	133	Time9
Subject48	217	Time1	Subject49	178	Time2	Subject49	235	Time3	Subject50	229	Time4	Subject50	165	Time5	Subject50	220	Time6	Subject48	174	Time7	Subject49	220	Time8	Subject41	142	Time9
Subject48	223	Time1	Subject49	180	Time2	Subject49	236	Time3	Subject50	231	Time4	Subject50	167	Time5	Subject50	221	Time6	Subject48	175	Time7	Subject49	221	Time8	Subject41	151	Time9
Subject48	224	Time1	Subject49	181	Time2	Subject49	239	Time3	Subject50	232	Time4	Subject50	168	Time5	Subject50	222	Time6	Subject48	178	Time7	Subject49	222	Time8	Subject41	162	Time9
Subject48	225	Time1	Subject49	182	Time2	Subject49	241	Time3	Subject50	233	Time4	Subject50	170	Time5	Subject50	223	Time6	Subject48	184	Time7	Subject49	224	Time8	Subject41	165	Time9
Subject48	228	Time1	Subject49	184	Time2	Subject49	244	Time3	Subject50	237	Time4	Subject50	172	Time5	Subject50	224	Time6	Subject48	185	Time7	Subject49	226	Time8	Subject41	181	Time9
Subject48	230	Time1	Subject49	185	Time2	Subject49	246	Time3	Subject50	241	Time4	Subject50	175	Time5	Subject50	225	Time6	Subject48	186	Time7	Subject49	232	Time8	Subject41	188	Time9
Subject48	231	Time1	Subject49	186	Time2	Subject49	250	Time3	Subject50	242	Time4	Subject50	176	Time5	Subject50	229	Time6	Subject48	187	Time7	Subject49	233	Time8	Subject41	191	Time9
Subject48	233	Time1	Subject49	187	Time2	Subject49	252	Time3	Subject50	243	Time4	Subject50	179	Time5	Subject50	230	Time6	Subject48	190	Time7	Subject49	235	Time8	Subject41	200	Time9
Subject48	236	Time1	Subject49	190	Time2	Subject49	256	Time3	Subject50	247	Time4	Subject50	180	Time5	Subject50	232	Time6	Subject48	193	Time7	Subject49	236	Time8	Subject41	201	Time9
Subject48	237	Time1	Subject49	192	Time2	Subject49	257	Time3	Subject50	248	Time4	Subject50	182	Time5	Subject50	233	Time6	Subject48	196	Time7	Subject49	237	Time8	Subject41	206	Time9
Subject48	238	Time1	Subject49	194	Time2	Subject49	258	Time3	Subject50	249	Time4	Subject50	183	Time5	Subject50	237	Time6	Subject48	199	Time7	Subject49	238	Time8	Subject41	209	Time9
Subject48	239	Time1	Subject49	195	Time2	Subject49	259	Time3	Subject50	251	Time4	Subject50	184	Time5	Subject50	239	Time6	Subject48	202	Time7	Subject49	239	Time8	Subject41	212	Time9
Subject48	241	Time1	Subject49	200	Time2	Subject49	260	Time3	Subject50	253	Time4	Subject50	185	Time5	Subject50	241	Time6	Subject48	205	Time7	Subject49	240	Time8	Subject41	213	Time9
Subject48	243	Time1	Subject49	201	Time2	Subject48	1	Time3	Subject50	256	Time4	Subject50	186	Time5	Subject50	243	Time6	Subject48	207	Time7	Subject49	241	Time8	Subject41	234	Time9
Subject48	246	Time1	Subject49	203	Time2	Subject48	2	Time3	Subject50	257	Time4	Subject50	187	Time5	Subject50	245	Time6	Subject48	208	Time7	Subject49	246	Time8	Subject41	254	Time9
Subject48	247	Time1	Subject49	204	Time2	Subject48	4	Time3	Subject50	258	Time4	Subject50	189	Time5	Subject50	246	Time6	Subject48	210	Time7	Subject49	247	Time8	Subject40	31	Time9
Subject48	249	Time1	Subject49	205	Time2	Subject48	6	Time3	Subject50	259	Time4	Subject50	190	Time5	Subject50	247	Time6	Subject48	211	Time7	Subject49	250	Time8	Subject40	33	Time9
Subject48	252	Time1	Subject49	207	Time2	Subject48	8	Time3	Subject50	260	Time4	Subject50	191	Time5	Subject50	248	Time6	Subject48	215	Time7	Subject49	251	Time8	Subject40	39	Time9
Subject48	254	Time1	Subject49	210	Time2	Subject48	9	Time3	Subject49	1	Time4	Subject50	193	Time5	Subject50	251	Time6	Subject48	217	Time7	Subject49	252	Time8	Subject40	45	Time9
Subject48	255	Time1	Subject49	211	Time2	Subject48	16	Time3	Subject49	2	Time4	Subject50	194	Time5	Subject50	253	Time6	Subject48	218	Time7	Subject49	258	Time8	Subject40	48	Time9
Subject48	256	Time1	Subject49	213	Time2	Subject48	17	Time3	Subject49	5	Time4	Subject50	196	Time5	Subject50	255	Time6	Subject48	219	Time7	Subject49	259	Time8	Subject40	66	Time9
Subject48	258	Time1	Subject49	214	Time2	Subject48	24	Time3	Subject49	7	Time4	Subject50	197	Time5	Subject50	256	Time6	Subject48	221	Time7	Subject48	1	Time8	Subject40	69	Time9
Subject48	260	Time1	Subject49	215	Time2	Subject48	26	Time3	Subject49	10	Time4	Subject50	199	Time5	Subject50	259	Time6	Subject48	225	Time7	Subject48	2	Time8	Subject40	76	Time9
Subject47	4	Time1	Subject49	216	Time2	Subject48	27	Time3	Subject49	12	Time4	Subject50	200	Time5	Subject49	4	Time6	Subject48	226	Time7	Subject48	3	Time8	Subject40	77	Time9
Subject47	7	Time1	Subject49	217	Time2	Subject48	29	Time3	Subject49	13	Time4	Subject50	201	Time5	Subject49	5	Time6	Subject48	229	Time7	Subject48	7	Time8	Subject40	82	Time9
Subject47	8	Time1	Subject49	218	Time2	Subject48	31	Time3	Subject49	14	Time4	Subject50	202	Time5	Subject49	10	Time6	Subject48	230	Time7	Subject48	8	Time8	Subject40	86	Time9
Subject47	9	Time1	Subject49	219	Time2	Subject48	32	Time3	Subject49	18	Time4	Subject50	203	Time5	Subject49	14	Time6	Subject48	231	Time7	Subject48	9	Time8	Subject40	94	Time9
Subject47	11	Time1	Subject49	231	Time2	Subject48	33	Time3	Subject49	20	Time4	Subject50	204	Time5	Subject49	15	Time6	Subject48	232	Time7	Subject48	12	Time8	Subject40	109	Time9
Subject47	13	Time1	Subject49	233	Time2	Subject48	34	Time3	Subject49	21	Time4	Subject50	205	Time5	Subject49	17	Time6	Subject48	233	Time7	Subject48	13	Time8	Subject40	117	Time9
Subject47	16	Time1	Subject49	234	Time2	Subject48	35	Time3	Subject49	22	Time4	Subject50	208	Time5	Subject49	20	Time6	Subject48	235	Time7	Subject48	14	Time8	Subject40	129	Time9
Subject47	18	Time1	Subject49	235	Time2	Subject48	37	Time3	Subject49	25	Time4	Subject50	209	Time5	Subject49	21	Time6	Subject48	236	Time7	Subject48	15	Time8	Subject40	131	Time9
Subject47	19	Time1	Subject49	236	Time2	Subject48	38	Time3	Subject49	27	Time4	Subject50	211	Time5	Subject49	23	Time6	Subject48	238	Time7	Subject48	20	Time8	Subject40	135	Time9
Subject47	20	Time1	Subject49	237	Time2	Subject48	40	Time3	Subject49	29	Time4	Subject50	212	Time5	Subject49	25	Time6	Subject48	240	Time7	Subject48	24	Time8	Subject40	136	Time9
Subject47	21	Time1	Subject49	240	Time2	Subject48	43	Time3	Subject49	30	Time4	Subject50	213	Time5	Subject49	26	Time6	Subject48	241	Time7	Subject48	29	Time8	Subject40	139	Time9
Subject47	22	Time1	Subject49	243	Time2	Subject48	44	Time3	Subject49	31	Time4	Subject50	215	Time5	Subject49	27	Time6	Subject48	243	Time7	Subject48	32	Time8	Subject40	142	Time9
Subject47	23	Time1	Subject49	244	Time2	Subject48	45	Time3	Subject49	32	Time4	Subject50	216	Time5	Subject49	29	Time6	Subject48	244	Time7	Subject48	35	Time8	Subject40	147	Time9
Subject47	24	Time1	Subject49	246	Time2	Subject48	47	Time3	Subject49	33	Time4	Subject50	217	Time5	Subject49	30	Time6	Subject48	245	Time7	Subject48	36	Time8	Subject40	151	Time9
Subject47	25	Time1	Subject49	247	Time2	Subject48	50	Time3	Subject49	35	Time4	Subject50	218	Time5	Subject49	31	Time6	Subject48	246	Time7	Subject48	42	Time8	Subject40	153	Time9
Subject47	26	Time1	Subject49	249	Time2	Subject48	51	Time3	Subject49	36	Time4	Subject50	219	Time5	Subject49	34	Time6	Subject48	250	Time7	Subject48	44	Time8	Subject40	164	Time9
Subject47	27	Time1	Subject49	250	Time2	Subject48	52	Time3	Subject49	37	Time4	Subject50	220	Time5	Subject49	35	Time6	Subject48	252	Time7	Subject48	45	Time8	Subject40	165	Time9
Subject47	32	Time1	Subject49	253	Time2	Subject48	54	Time3	Subject49	38	Time4	Subject50	221	Time5	Subject49	36	Time6	Subject48	257	Time7	Subject48	46	Time8	Subject40	175	Time9
Subject47	33	Time1	Subject49	255	Time2	Subject48	55	Time3	Subject49	39	Time4	Subject50	222	Time5	Subject49	38	Time6	Subject48	259	Time7	Subject48	47	Time8	Subject40	181	Time9
Subject47	36	Time1	Subject49	256	Time2	Subject48	57	Time3	Subject49	41	Time4	Subject50	223	Time5	Subject49	39	Time6	Subject48	260	Time7	Subject48	53	Time8	Subject40	185	Time9
Subject47	37	Time1	Subject49	257	Time2	Subject48	58	Time3	Subject49	42	Time4	Subject50	224	Time5	Subject49	40	Time6	Subject47	4	Time7	Subject48	55	Time8	Subject40	193	Time9
Subject47	40	Time1	Subject49	258	Time2	Subject48	59	Time3	Subject49	44	Time4	Subject50	226	Time5	Subject49	41	Time6	Subject47	5	Time7	Subject48	56	Time8	Subject40	194	Time9
Subject47	41	Time1	Subject49	259	Time2	Subject48	60	Time3	Subject49	45	Time4	Subject50	227	Time5	Subject49	42	Time6	Subject47	6	Time7	Subject48	57	Time8	Subject40	195	Time9
Subject47	48	Time1	Subject48	3	Time2	Subject48	61	Time3	Subject49	46	Time4	Subject50	228	Time5	Subject49	43	Time6	Subject47	9	Time7	Subject48	58	Time8	Subject40	200	Time9
Subject47	49	Time1	Subject48	6	Time2	Subject48	63	Time3	Subject49	47	Time4	Subject50	229	Time5	Subject49	44	Time6	Subject47	10	Time7	Subject48	59	Time8	Subject40	209	Time9
Subject47	50	Time1	Subject48	11	Time2	Subject48	66	Time3	Subject49	48	Time4	Subject50	230	Time5	Subject49	45	Time6	Subject47	11	Time7	Subject48	60	Time8	Subject40	214	Time9
Subject47	51	Time1	Subject48	15	Time2	Subject48	68	Time3	Subject49	49	Time4	Subject50	231	Time5	Subject49	49	Time6	Subject47	12	Time7	Subject48	64	Time8	Subject40	218	Time9
Subject47	52	Time1	Subject48	16	Time2	Subject48	69	Time3	Subject49	51	Time4	Subject50	232	Time5	Subject49	50	Time6	Subject47	15	Time7	Subject48	68	Time8	Subject40	223	Time9
Subject47	53	Time1	Subject48	17	Time2	Subject48	70	Time3	Subject49	52	Time4	Subject50	233	Time5	Subject49	51	Time6	Subject47	21	Time7	Subject48	70	Time8	Subject40	252	Time9
Subject47	55	Time1	Subject48	20	Time2	Subject48	72	Time3	Subject49	53	Time4	Subject50	234	Time5	Subject49	53	Time6	Subject47	22	Time7	Subject48	71	Time8	Subject40	256	Time9
Subject47	60	Time1	Subject48	21	Time2	Subject48	73	Time3	Subject49	55	Time4	Subject50	235	Time5	Subject49	54	Time6	Subject47	23	Time7	Subject48	72	Time8	Subject40	259	Time9
Subject47	62	Time1	Subject48	23	Time2	Subject48	78	Time3	Subject49	56	Time4	Subject50	236	Time5	Subject49	57	Time6	Subject47	26	Time7	Subject48	73	Time8	Subject39	14	Time9
Subject47	63	Time1	Subject48	24	Time2	Subject48	79	Time3	Subject49	57	Time4	Subject50	238	Time5	Subject49	58	Time6	Subject47	29	Time7	Subject48	78	Time8	Subject39	27	Time9
Subject47	64	Time1	Subject48	26	Time2	Subject48	82	Time3	Subject49	62	Time4	Subject50	239	Time5	Subject49	61	Time6	Subject47	32	Time7	Subject48	79	Time8	Subject39	29	Time9
Subject47	65	Time1	Subject48	27	Time2	Subject48	84	Time3	Subject49	64	Time4	Subject50	240	Time5	Subject49	62	Time6	Subject47	34	Time7	Subject48	81	Time8	Subject39	34	Time9
Subject47	66	Time1	Subject48	29	Time2	Subject48	86	Time3	Subject49	65	Time4	Subject50	242	Time5	Subject49	64	Time6	Subject47	37	Time7	Subject48	82	Time8	Subject39	40	Time9
Subject47	67	Time1	Subject48	30	Time2	Subject48	89	Time3	Subject49	66	Time4	Subject50	243	Time5	Subject49	66	Time6	Subject47	38	Time7	Subject48	83	Time8	Subject39	50	Time9
Subject47	69	Time1	Subject48	31	Time2	Subject48	91	Time3	Subject49	67	Time4	Subject50	245	Time5	Subject49	67	Time6	Subject47	40	Time7	Subject48	84	Time8	Subject39	55	Time9
Subject47	70	Time1	Subject48	36	Time2	Subject48	95	Time3	Subject49	68	Time4	Subject50	246	Time5	Subject49	68	Time6	Subject47	42	Time7	Subject48	86	Time8	Subject39	60	Time9
Subject47	73	Time1	Subject48	40	Time2	Subject48	97	Time3	Subject49	69	Time4	Subject50	247	Time5	Subject49	70	Time6	Subject47	44	Time7	Subject48	87	Time8	Subject39	66	Time9
Subject47	75	Time1	Subject48	41	Time2	Subject48	99	Time3	Subject49	70	Time4	Subject50	248	Time5	Subject49	72	Time6	Subject47	45	Time7	Subject48	89	Time8	Subject39	75	Time9
Subject47	78	Time1	Subject48	42	Time2	Subject48	102	Time3	Subject49	72	Time4	Subject50	250	Time5	Subject49	73	Time6	Subject47	49	Time7	Subject48	91	Time8	Subject39	81	Time9
Subject47	82	Time1	Subject48	43	Time2	Subject48	103	Time3	Subject49	73	Time4	Subject50	251	Time5	Subject49	75	Time6	Subject47	51	Time7	Subject48	97	Time8	Subject39	92	Time9
Subject47	83	Time1	Subject48	45	Time2	Subject48	105	Time3	Subject49	74	Time4	Subject50	252	Time5	Subject49	76	Time6	Subject47	52	Time7	Subject48	99	Time8	Subject39	100	Time9
Subject47	85	Time1	Subject48	47	Time2	Subject48	106	Time3	Subject49	75	Time4	Subject50	253	Time5	Subject49	77	Time6	Subject47	53	Time7	Subject48	100	Time8	Subject39	102	Time9
Subject47	88	Time1	Subject48	48	Time2	Subject48	107	Time3	Subject49	76	Time4	Subject50	255	Time5	Subject49	78	Time6	Subject47	55	Time7	Subject48	102	Time8	Subject39	104	Time9
Subject47	93	Time1	Subject48	51	Time2	Subject48	108	Time3	Subject49	77	Time4	Subject50	256	Time5	Subject49	82	Time6	Subject47	57	Time7	Subject48	103	Time8	Subject39	105	Time9
Subject47	94	Time1	Subject48	52	Time2	Subject48	110	Time3	Subject49	78	Time4	Subject50	257	Time5	Subject49	84	Time6	Subject47	58	Time7	Subject48	104	Time8	Subject39	106	Time9
Subject47	96	Time1	Subject48	53	Time2	Subject48	111	Time3	Subject49	80	Time4	Subject50	258	Time5	Subject49	86	Time6	Subject47	59	Time7	Subject48	105	Time8	Subject39	113	Time9
Subject47	99	Time1	Subject48	54	Time2	Subject48	116	Time3	Subject49	81	Time4	Subject49	1	Time5	Subject49	87	Time6	Subject47	62	Time7	Subject48	110	Time8	Subject39	116	Time9
Subject47	100	Time1	Subject48	55	Time2	Subject48	119	Time3	Subject49	83	Time4	Subject49	3	Time5	Subject49	88	Time6	Subject47	63	Time7	Subject48	111	Time8	Subject39	118	Time9
Subject47	101	Time1	Subject48	56	Time2	Subject48	120	Time3	Subject49	84	Time4	Subject49	4	Time5	Subject49	89	Time6	Subject47	67	Time7	Subject48	112	Time8	Subject39	123	Time9
Subject47	103	Time1	Subject48	57	Time2	Subject48	121	Time3	Subject49	87	Time4	Subject49	5	Time5	Subject49	90	Time6	Subject47	68	Time7	Subject48	113	Time8	Subject39	135	Time9
Subject47	109	Time1	Subject48	62	Time2	Subject48	122	Time3	Subject49	89	Time4	Subject49	6	Time5	Subject49	91	Time6	Subject47	69	Time7	Subject48	115	Time8	Subject39	137	Time9
Subject47	112	Time1	Subject48	64	Time2	Subject48	125	Time3	Subject49	90	Time4	Subject49	8	Time5	Subject49	96	Time6	Subject47	72	Time7	Subject48	117	Time8	Subject39	138	Time9
Subject47	113	Time1	Subject48	66	Time2	Subject48	126	Time3	Subject49	92	Time4	Subject49	10	Time5	Subject49	99	Time6	Subject47	74	Time7	Subject48	119	Time8	Subject39	142	Time9
Subject47	115	Time1	Subject48	67	Time2	Subject48	127	Time3	Subject49	93	Time4	Subject49	11	Time5	Subject49	100	Time6	Subject47	79	Time7	Subject48	122	Time8	Subject39	150	Time9
Subject47	119	Time1	Subject48	68	Time2	Subject48	128	Time3	Subject49	96	Time4	Subject49	12	Time5	Subject49	101	Time6	Subject47	84	Time7	Subject48	124	Time8	Subject39	151	Time9
Subject47	120	Time1	Subject48	73	Time2	Subject48	130	Time3	Subject49	97	Time4	Subject49	13	Time5	Subject49	102	Time6	Subject47	85	Time7	Subject48	127	Time8	Subject39	153	Time9
Subject47	121	Time1	Subject48	74	Time2	Subject48	131	Time3	Subject49	99	Time4	Subject49	16	Time5	Subject49	104	Time6	Subject47	88	Time7	Subject48	130	Time8	Subject39	159	Time9
Subject47	127	Time1	Subject48	75	Time2	Subject48	134	Time3	Subject49	101	Time4	Subject49	17	Time5	Subject49	105	Time6	Subject47	90	Time7	Subject48	131	Time8	Subject39	160	Time9
Subject47	128	Time1	Subject48	79	Time2	Subject48	135	Time3	Subject49	102	Time4	Subject49	18	Time5	Subject49	107	Time6	Subject47	91	Time7	Subject48	132	Time8	Subject39	161	Time9
Subject47	129	Time1	Subject48	80	Time2	Subject48	136	Time3	Subject49	103	Time4	Subject49	19	Time5	Subject49	108	Time6	Subject47	92	Time7	Subject48	133	Time8	Subject39	165	Time9
Subject47	130	Time1	Subject48	82	Time2	Subject48	143	Time3	Subject49	105	Time4	Subject49	20	Time5	Subject49	109	Time6	Subject47	93	Time7	Subject48	138	Time8	Subject39	166	Time9
Subject47	132	Time1	Subject48	85	Time2	Subject48	144	Time3	Subject49	106	Time4	Subject49	22	Time5	Subject49	110	Time6	Subject47	94	Time7	Subject48	140	Time8	Subject39	170	Time9
Subject47	135	Time1	Subject48	90	Time2	Subject48	146	Time3	Subject49	107	Time4	Subject49	25	Time5	Subject49	111	Time6	Subject47	97	Time7	Subject48	144	Time8	Subject39	173	Time9
Subject47	137	Time1	Subject48	92	Time2	Subject48	147	Time3	Subject49	110	Time4	Subject49	27	Time5	Subject49	112	Time6	Subject47	98	Time7	Subject48	147	Time8	Subject39	189	Time9
Subject47	138	Time1	Subject48	96	Time2	Subject48	148	Time3	Subject49	111	Time4	Subject49	28	Time5	Subject49	113	Time6	Subject47	100	Time7	Subject48	152	Time8	Subject39	191	Time9
Subject47	140	Time1	Subject48	100	Time2	Subject48	152	Time3	Subject49	112	Time4	Subject49	30	Time5	Subject49	114	Time6	Subject47	101	Time7	Subject48	153	Time8	Subject39	192	Time9
Subject47	141	Time1	Subject48	108	Time2	Subject48	153	Time3	Subject49	113	Time4	Subject49	31	Time5	Subject49	115	Time6	Subject47	102	Time7	Subject48	154	Time8	Subject39	196	Time9
Subject47	144	Time1	Subject48	110	Time2	Subject48	154	Time3	Subject49	114	Time4	Subject49	32	Time5	Subject49	118	Time6	Subject47	104	Time7	Subject48	155	Time8	Subject39	199	Time9
Subject47	145	Time1	Subject48	111	Time2	Subject48	158	Time3	Subject49	115	Time4	Subject49	33	Time5	Subject49	120	Time6	Subject47	106	Time7	Subject48	156	Time8	Subject39	200	Time9
Subject47	146	Time1	Subject48	114	Time2	Subject48	159	Time3	Subject49	116	Time4	Subject49	34	Time5	Subject49	121	Time6	Subject47	108	Time7	Subject48	157	Time8	Subject39	201	Time9
Subject47	148	Time1	Subject48	119	Time2	Subject48	161	Time3	Subject49	118	Time4	Subject49	37	Time5	Subject49	122	Time6	Subject47	109	Time7	Subject48	160	Time8	Subject39	204	Time9
Subject47	150	Time1	Subject48	120	Time2	Subject48	164	Time3	Subject49	120	Time4	Subject49	38	Time5	Subject49	125	Time6	Subject47	115	Time7	Subject48	163	Time8	Subject39	206	Time9
Subject47	153	Time1	Subject48	125	Time2	Subject48	166	Time3	Subject49	122	Time4	Subject49	39	Time5	Subject49	127	Time6	Subject47	118	Time7	Subject48	167	Time8	Subject39	209	Time9
Subject47	154	Time1	Subject48	126	Time2	Subject48	167	Time3	Subject49	123	Time4	Subject49	42	Time5	Subject49	128	Time6	Subject47	119	Time7	Subject48	169	Time8	Subject39	211	Time9
Subject47	157	Time1	Subject48	131	Time2	Subject48	172	Time3	Subject49	124	Time4	Subject49	43	Time5	Subject49	131	Time6	Subject47	123	Time7	Subject48	172	Time8	Subject39	216	Time9
Subject47	158	Time1	Subject48	133	Time2	Subject48	173	Time3	Subject49	125	Time4	Subject49	44	Time5	Subject49	133	Time6	Subject47	125	Time7	Subject48	174	Time8	Subject39	226	Time9
Subject47	159	Time1	Subject48	134	Time2	Subject48	175	Time3	Subject49	127	Time4	Subject49	45	Time5	Subject49	135	Time6	Subject47	128	Time7	Subject48	176	Time8	Subject39	231	Time9
Subject47	160	Time1	Subject48	136	Time2	Subject48	180	Time3	Subject49	131	Time4	Subject49	46	Time5	Subject49	136	Time6	Subject47	133	Time7	Subject48	177	Time8	Subject39	236	Time9
Subject47	162	Time1	Subject48	137	Time2	Subject48	181	Time3	Subject49	132	Time4	Subject49	47	Time5	Subject49	139	Time6	Subject47	135	Time7	Subject48	178	Time8	Subject39	241	Time9
Subject47	164	Time1	Subject48	140	Time2	Subject48	183	Time3	Subject49	134	Time4	Subject49	48	Time5	Subject49	141	Time6	Subject47	136	Time7	Subject48	184	Time8	Subject39	260	Time9
Subject47	168	Time1	Subject48	145	Time2	Subject48	184	Time3	Subject49	135	Time4	Subject49	49	Time5	Subject49	142	Time6	Subject47	137	Time7	Subject48	188	Time8	Subject38	1	Time9
Subject47	169	Time1	Subject48	146	Time2	Subject48	185	Time3	Subject49	136	Time4	Subject49	50	Time5	Subject49	143	Time6	Subject47	138	Time7	Subject48	189	Time8	Subject38	4	Time9
Subject47	171	Time1	Subject48	147	Time2	Subject48	187	Time3	Subject49	138	Time4	Subject49	53	Time5	Subject49	144	Time6	Subject47	140	Time7	Subject48	190	Time8	Subject38	15	Time9
Subject47	172	Time1	Subject48	148	Time2	Subject48	191	Time3	Subject49	140	Time4	Subject49	55	Time5	Subject49	145	Time6	Subject47	141	Time7	Subject48	191	Time8	Subject38	24	Time9
Subject47	173	Time1	Subject48	150	Time2	Subject48	193	Time3	Subject49	141	Time4	Subject49	57	Time5	Subject49	146	Time6	Subject47	142	Time7	Subject48	195	Time8	Subject38	32	Time9
Subject47	175	Time1	Subject48	151	Time2	Subject48	194	Time3	Subject49	147	Time4	Subject49	58	Time5	Subject49	147	Time6	Subject47	144	Time7	Subject48	198	Time8	Subject38	42	Time9
Subject47	179	Time1	Subject48	152	Time2	Subject48	195	Time3	Subject49	148	Time4	Subject49	59	Time5	Subject49	149	Time6	Subject47	146	Time7	Subject48	201	Time8	Subject38	43	Time9
Subject47	181	Time1	Subject48	153	Time2	Subject48	196	Time3	Subject49	150	Time4	Subject49	60	Time5	Subject49	150	Time6	Subject47	148	Time7	Subject48	202	Time8	Subject38	47	Time9
Subject47	182	Time1	Subject48	156	Time2	Subject48	197	Time3	Subject49	151	Time4	Subject49	61	Time5	Subject49	152	Time6	Subject47	150	Time7	Subject48	204	Time8	Subject38	82	Time9
Subject47	183	Time1	Subject48	158	Time2	Subject48	200	Time3	Subject49	152	Time4	Subject49	64	Time5	Subject49	155	Time6	Subject47	151	Time7	Subject48	205	Time8	Subject38	97	Time9
Subject47	184	Time1	Subject48	159	Time2	Subject48	202	Time3	Subject49	154	Time4	Subject49	65	Time5	Subject49	156	Time6	Subject47	152	Time7	Subject48	207	Time8	Subject38	119	Time9
Subject47	186	Time1	Subject48	161	Time2	Subject48	203	Time3	Subject49	156	Time4	Subject49	66	Time5	Subject49	157	Time6	Subject47	153	Time7	Subject48	211	Time8	Subject38	138	Time9
Subject47	188	Time1	Subject48	162	Time2	Subject48	206	Time3	Subject49	157	Time4	Subject49	67	Time5	Subject49	159	Time6	Subject47	156	Time7	Subject48	213	Time8	Subject38	139	Time9
Subject47	190	Time1	Subject48	163	Time2	Subject48	209	Time3	Subject49	158	Time4	Subject49	68	Time5	Subject49	160	Time6	Subject47	158	Time7	Subject48	214	Time8	Subject38	146	Time9
Subject47	191	Time1	Subject48	164	Time2	Subject48	210	Time3	Subject49	159	Time4	Subject49	69	Time5	Subject49	162	Time6	Subject47	159	Time7	Subject48	215	Time8	Subject38	148	Time9
Subject47	193	Time1	Subject48	165	Time2	Subject48	212	Time3	Subject49	161	Time4	Subject49	70	Time5	Subject49	164	Time6	Subject47	161	Time7	Subject48	216	Time8	Subject38	162	Time9
Subject47	194	Time1	Subject48	167	Time2	Subject48	217	Time3	Subject49	164	Time4	Subject49	72	Time5	Subject49	166	Time6	Subject47	163	Time7	Subject48	217	Time8	Subject38	173	Time9
Subject47	195	Time1	Subject48	169	Time2	Subject48	218	Time3	Subject49	166	Time4	Subject49	73	Time5	Subject49	167	Time6	Subject47	164	Time7	Subject48	220	Time8	Subject38	174	Time9
Subject47	196	Time1	Subject48	171	Time2	Subject48	219	Time3	Subject49	167	Time4	Subject49	74	Time5	Subject49	168	Time6	Subject47	166	Time7	Subject48	221	Time8	Subject38	203	Time9
Subject47	199	Time1	Subject48	173	Time2	Subject48	220	Time3	Subject49	168	Time4	Subject49	75	Time5	Subject49	169	Time6	Subject47	167	Time7	Subject48	222	Time8	Subject38	207	Time9
Subject47	200	Time1	Subject48	176	Time2	Subject48	221	Time3	Subject49	169	Time4	Subject49	76	Time5	Subject49	171	Time6	Subject47	172	Time7	Subject48	223	Time8	Subject38	209	Time9
Subject47	201	Time1	Subject48	177	Time2	Subject48	225	Time3	Subject49	170	Time4	Subject49	78	Time5	Subject49	174	Time6	Subject47	175	Time7	Subject48	224	Time8	Subject38	210	Time9
Subject47	202	Time1	Subject48	179	Time2	Subject48	226	Time3	Subject49	172	Time4	Subject49	83	Time5	Subject49	175	Time6	Subject47	176	Time7	Subject48	225	Time8	Subject38	216	Time9
Subject47	203	Time1	Subject48	182	Time2	Subject48	227	Time3	Subject49	174	Time4	Subject49	85	Time5	Subject49	176	Time6	Subject47	177	Time7	Subject48	226	Time8	Subject38	217	Time9
Subject47	204	Time1	Subject48	184	Time2	Subject48	228	Time3	Subject49	176	Time4	Subject49	87	Time5	Subject49	178	Time6	Subject47	178	Time7	Subject48	227	Time8	Subject38	223	Time9
Subject47	205	Time1	Subject48	185	Time2	Subject48	232	Time3	Subject49	179	Time4	Subject49	88	Time5	Subject49	179	Time6	Subject47	179	Time7	Subject48	228	Time8	Subject38	224	Time9
Subject47	209	Time1	Subject48	190	Time2	Subject48	235	Time3	Subject49	183	Time4	Subject49	89	Time5	Subject49	180	Time6	Subject47	180	Time7	Subject48	233	Time8	Subject38	243	Time9
Subject47	210	Time1	Subject48	191	Time2	Subject48	237	Time3	Subject49	184	Time4	Subject49	90	Time5	Subject49	181	Time6	Subject47	181	Time7	Subject48	236	Time8	Subject38	244	Time9
Subject47	211	Time1	Subject48	193	Time2	Subject48	238	Time3	Subject49	185	Time4	Subject49	91	Time5	Subject49	182	Time6	Subject47	183	Time7	Subject48	238	Time8	Subject38	249	Time9
Subject47	213	Time1	Subject48	194	Time2	Subject48	239	Time3	Subject49	187	Time4	Subject49	92	Time5	Subject49	184	Time6	Subject47	186	Time7	Subject48	241	Time8	Subject38	255	Time9
Subject47	216	Time1	Subject48	195	Time2	Subject48	243	Time3	Subject49	188	Time4	Subject49	93	Time5	Subject49	185	Time6	Subject47	187	Time7	Subject48	242	Time8	Subject37	1	Time9
Subject47	217	Time1	Subject48	196	Time2	Subject48	245	Time3	Subject49	189	Time4	Subject49	94	Time5	Subject49	188	Time6	Subject47	188	Time7	Subject48	243	Time8	Subject37	12	Time9
Subject47	220	Time1	Subject48	200	Time2	Subject48	247	Time3	Subject49	190	Time4	Subject49	99	Time5	Subject49	190	Time6	Subject47	189	Time7	Subject48	244	Time8	Subject37	28	Time9
Subject47	224	Time1	Subject48	201	Time2	Subject48	248	Time3	Subject49	191	Time4	Subject49	100	Time5	Subject49	192	Time6	Subject47	190	Time7	Subject48	246	Time8	Subject37	30	Time9
Subject47	225	Time1	Subject48	208	Time2	Subject48	249	Time3	Subject49	194	Time4	Subject49	101	Time5	Subject49	193	Time6	Subject47	192	Time7	Subject48	247	Time8	Subject37	40	Time9
Subject47	229	Time1	Subject48	213	Time2	Subject48	253	Time3	Subject49	195	Time4	Subject49	102	Time5	Subject49	197	Time6	Subject47	194	Time7	Subject48	254	Time8	Subject37	44	Time9
Subject47	232	Time1	Subject48	214	Time2	Subject48	254	Time3	Subject49	197	Time4	Subject49	105	Time5	Subject49	198	Time6	Subject47	197	Time7	Subject48	256	Time8	Subject37	45	Time9
Subject47	236	Time1	Subject48	215	Time2	Subject48	255	Time3	Subject49	198	Time4	Subject49	107	Time5	Subject49	201	Time6	Subject47	198	Time7	Subject48	259	Time8	Subject37	48	Time9
Subject47	238	Time1	Subject48	216	Time2	Subject48	257	Time3	Subject49	200	Time4	Subject49	108	Time5	Subject49	202	Time6	Subject47	199	Time7	Subject47	3	Time8	Subject37	54	Time9
Subject47	240	Time1	Subject48	218	Time2	Subject48	258	Time3	Subject49	202	Time4	Subject49	109	Time5	Subject49	203	Time6	Subject47	200	Time7	Subject47	6	Time8	Subject37	66	Time9
Subject47	241	Time1	Subject48	219	Time2	Subject48	259	Time3	Subject49	203	Time4	Subject49	111	Time5	Subject49	204	Time6	Subject47	206	Time7	Subject47	8	Time8	Subject37	67	Time9
Subject47	242	Time1	Subject48	220	Time2	Subject48	260	Time3	Subject49	204	Time4	Subject49	112	Time5	Subject49	206	Time6	Subject47	208	Time7	Subject47	9	Time8	Subject37	74	Time9
Subject47	243	Time1	Subject48	221	Time2	Subject47	1	Time3	Subject49	205	Time4	Subject49	113	Time5	Subject49	207	Time6	Subject47	209	Time7	Subject47	10	Time8	Subject37	84	Time9
Subject47	244	Time1	Subject48	225	Time2	Subject47	5	Time3	Subject49	207	Time4	Subject49	114	Time5	Subject49	212	Time6	Subject47	210	Time7	Subject47	13	Time8	Subject37	87	Time9
Subject47	245	Time1	Subject48	226	Time2	Subject47	6	Time3	Subject49	208	Time4	Subject49	115	Time5	Subject49	213	Time6	Subject47	211	Time7	Subject47	15	Time8	Subject37	88	Time9
Subject47	247	Time1	Subject48	229	Time2	Subject47	7	Time3	Subject49	212	Time4	Subject49	118	Time5	Subject49	215	Time6	Subject47	214	Time7	Subject47	18	Time8	Subject37	91	Time9
Subject47	248	Time1	Subject48	230	Time2	Subject47	8	Time3	Subject49	215	Time4	Subject49	119	Time5	Subject49	216	Time6	Subject47	217	Time7	Subject47	19	Time8	Subject37	92	Time9
Subject47	249	Time1	Subject48	231	Time2	Subject47	9	Time3	Subject49	216	Time4	Subject49	120	Time5	Subject49	217	Time6	Subject47	219	Time7	Subject47	20	Time8	Subject37	94	Time9
Subject47	250	Time1	Subject48	232	Time2	Subject47	10	Time3	Subject49	217	Time4	Subject49	121	Time5	Subject49	218	Time6	Subject47	225	Time7	Subject47	22	Time8	Subject37	95	Time9
Subject47	251	Time1	Subject48	234	Time2	Subject47	11	Time3	Subject49	218	Time4	Subject49	122	Time5	Subject49	223	Time6	Subject47	228	Time7	Subject47	24	Time8	Subject37	96	Time9
Subject47	253	Time1	Subject48	235	Time2	Subject47	12	Time3	Subject49	220	Time4	Subject49	123	Time5	Subject49	224	Time6	Subject47	229	Time7	Subject47	25	Time8	Subject37	98	Time9
Subject47	254	Time1	Subject48	237	Time2	Subject47	19	Time3	Subject49	222	Time4	Subject49	124	Time5	Subject49	227	Time6	Subject47	230	Time7	Subject47	26	Time8	Subject37	102	Time9
Subject47	256	Time1	Subject48	238	Time2	Subject47	22	Time3	Subject49	223	Time4	Subject49	126	Time5	Subject49	230	Time6	Subject47	233	Time7	Subject47	28	Time8	Subject37	106	Time9
Subject47	258	Time1	Subject48	243	Time2	Subject47	26	Time3	Subject49	224	Time4	Subject49	127	Time5	Subject49	231	Time6	Subject47	237	Time7	Subject47	29	Time8	Subject37	111	Time9
Subject47	259	Time1	Subject48	244	Time2	Subject47	28	Time3	Subject49	225	Time4	Subject49	128	Time5	Subject49	232	Time6	Subject47	238	Time7	Subject47	30	Time8	Subject37	112	Time9
Subject46	1	Time1	Subject48	245	Time2	Subject47	29	Time3	Subject49	227	Time4	Subject49	129	Time5	Subject49	233	Time6	Subject47	239	Time7	Subject47	31	Time8	Subject37	114	Time9
Subject46	3	Time1	Subject48	246	Time2	Subject47	30	Time3	Subject49	229	Time4	Subject49	130	Time5	Subject49	234	Time6	Subject47	241	Time7	Subject47	40	Time8	Subject37	115	Time9
Subject46	4	Time1	Subject48	248	Time2	Subject47	31	Time3	Subject49	230	Time4	Subject49	131	Time5	Subject49	236	Time6	Subject47	242	Time7	Subject47	41	Time8	Subject37	118	Time9
Subject46	5	Time1	Subject48	249	Time2	Subject47	33	Time3	Subject49	232	Time4	Subject49	132	Time5	Subject49	237	Time6	Subject47	243	Time7	Subject47	42	Time8	Subject37	121	Time9
Subject46	6	Time1	Subject48	250	Time2	Subject47	36	Time3	Subject49	233	Time4	Subject49	134	Time5	Subject49	239	Time6	Subject47	245	Time7	Subject47	48	Time8	Subject37	123	Time9
Subject46	7	Time1	Subject48	251	Time2	Subject47	37	Time3	Subject49	238	Time4	Subject49	135	Time5	Subject49	240	Time6	Subject47	246	Time7	Subject47	49	Time8	Subject37	135	Time9
Subject46	13	Time1	Subject48	252	Time2	Subject47	38	Time3	Subject49	239	Time4	Subject49	137	Time5	Subject49	241	Time6	Subject47	248	Time7	Subject47	50	Time8	Subject37	137	Time9
Subject46	20	Time1	Subject48	254	Time2	Subject47	39	Time3	Subject49	241	Time4	Subject49	140	Time5	Subject49	243	Time6	Subject47	250	Time7	Subject47	53	Time8	Subject37	140	Time9
Subject46	22	Time1	Subject48	257	Time2	Subject47	41	Time3	Subject49	242	Time4	Subject49	142	Time5	Subject49	244	Time6	Subject47	251	Time7	Subject47	54	Time8	Subject37	143	Time9
Subject46	23	Time1	Subject48	259	Time2	Subject47	44	Time3	Subject49	243	Time4	Subject49	143	Time5	Subject49	245	Time6	Subject47	252	Time7	Subject47	55	Time8	Subject37	151	Time9
Subject46	26	Time1	Subject47	1	Time2	Subject47	45	Time3	Subject49	244	Time4	Subject49	144	Time5	Subject49	246	Time6	Subject47	254	Time7	Subject47	56	Time8	Subject37	157	Time9
Subject46	31	Time1	Subject47	4	Time2	Subject47	47	Time3	Subject49	245	Time4	Subject49	145	Time5	Subject49	247	Time6	Subject47	255	Time7	Subject47	57	Time8	Subject37	159	Time9
Subject46	38	Time1	Subject47	6	Time2	Subject47	49	Time3	Subject49	247	Time4	Subject49	146	Time5	Subject49	248	Time6	Subject47	256	Time7	Subject47	60	Time8	Subject37	163	Time9
Subject46	40	Time1	Subject47	8	Time2	Subject47	51	Time3	Subject49	250	Time4	Subject49	147	Time5	Subject49	249	Time6	Subject47	257	Time7	Subject47	61	Time8	Subject37	164	Time9
Subject46	42	Time1	Subject47	9	Time2	Subject47	53	Time3	Subject49	251	Time4	Subject49	148	Time5	Subject49	251	Time6	Subject47	258	Time7	Subject47	66	Time8	Subject37	168	Time9
Subject46	48	Time1	Subject47	11	Time2	Subject47	56	Time3	Subject49	253	Time4	Subject49	150	Time5	Subject49	253	Time6	Subject47	260	Time7	Subject47	69	Time8	Subject37	180	Time9
Subject46	49	Time1	Subject47	19	Time2	Subject47	57	Time3	Subject49	255	Time4	Subject49	151	Time5	Subject49	258	Time6	Subject46	2	Time7	Subject47	71	Time8	Subject37	185	Time9
Subject46	53	Time1	Subject47	21	Time2	Subject47	58	Time3	Subject49	257	Time4	Subject49	152	Time5	Subject49	260	Time6	Subject46	3	Time7	Subject47	73	Time8	Subject37	188	Time9
Subject46	54	Time1	Subject47	22	Time2	Subject47	60	Time3	Subject49	258	Time4	Subject49	153	Time5	Subject48	1	Time6	Subject46	4	Time7	Subject47	75	Time8	Subject37	190	Time9
Subject46	56	Time1	Subject47	23	Time2	Subject47	65	Time3	Subject49	259	Time4	Subject49	154	Time5	Subject48	2	Time6	Subject46	5	Time7	Subject47	77	Time8	Subject37	195	Time9
Subject46	58	Time1	Subject47	26	Time2	Subject47	66	Time3	Subject49	260	Time4	Subject49	155	Time5	Subject48	3	Time6	Subject46	6	Time7	Subject47	78	Time8	Subject37	197	Time9
Subject46	62	Time1	Subject47	31	Time2	Subject47	67	Time3	Subject48	2	Time4	Subject49	156	Time5	Subject48	5	Time6	Subject46	7	Time7	Subject47	80	Time8	Subject37	199	Time9
Subject46	64	Time1	Subject47	37	Time2	Subject47	69	Time3	Subject48	4	Time4	Subject49	157	Time5	Subject48	7	Time6	Subject46	8	Time7	Subject47	83	Time8	Subject37	201	Time9
Subject46	68	Time1	Subject47	38	Time2	Subject47	70	Time3	Subject48	5	Time4	Subject49	158	Time5	Subject48	8	Time6	Subject46	9	Time7	Subject47	86	Time8	Subject37	203	Time9
Subject46	71	Time1	Subject47	39	Time2	Subject47	72	Time3	Subject48	6	Time4	Subject49	160	Time5	Subject48	9	Time6	Subject46	13	Time7	Subject47	87	Time8	Subject37	208	Time9
Subject46	72	Time1	Subject47	40	Time2	Subject47	74	Time3	Subject48	7	Time4	Subject49	165	Time5	Subject48	10	Time6	Subject46	18	Time7	Subject47	91	Time8	Subject37	227	Time9
Subject46	75	Time1	Subject47	44	Time2	Subject47	78	Time3	Subject48	8	Time4	Subject49	167	Time5	Subject48	11	Time6	Subject46	20	Time7	Subject47	93	Time8	Subject37	229	Time9
Subject46	76	Time1	Subject47	45	Time2	Subject47	79	Time3	Subject48	9	Time4	Subject49	168	Time5	Subject48	12	Time6	Subject46	21	Time7	Subject47	94	Time8	Subject37	232	Time9
Subject46	78	Time1	Subject47	46	Time2	Subject47	85	Time3	Subject48	10	Time4	Subject49	169	Time5	Subject48	13	Time6	Subject46	22	Time7	Subject47	95	Time8	Subject37	234	Time9
Subject46	81	Time1	Subject47	48	Time2	Subject47	86	Time3	Subject48	11	Time4	Subject49	171	Time5	Subject48	15	Time6	Subject46	23	Time7	Subject47	96	Time8	Subject37	237	Time9
Subject46	85	Time1	Subject47	50	Time2	Subject47	88	Time3	Subject48	12	Time4	Subject49	172	Time5	Subject48	17	Time6	Subject46	24	Time7	Subject47	98	Time8	Subject37	260	Time9
Subject46	86	Time1	Subject47	51	Time2	Subject47	89	Time3	Subject48	15	Time4	Subject49	173	Time5	Subject48	20	Time6	Subject46	25	Time7	Subject47	101	Time8	Subject36	1	Time9
Subject46	87	Time1	Subject47	52	Time2	Subject47	90	Time3	Subject48	16	Time4	Subject49	175	Time5	Subject48	21	Time6	Subject46	27	Time7	Subject47	102	Time8	Subject36	2	Time9
Subject46	89	Time1	Subject47	53	Time2	Subject47	93	Time3	Subject48	17	Time4	Subject49	176	Time5	Subject48	22	Time6	Subject46	28	Time7	Subject47	104	Time8	Subject36	3	Time9
Subject46	90	Time1	Subject47	55	Time2	Subject47	95	Time3	Subject48	21	Time4	Subject49	178	Time5	Subject48	24	Time6	Subject46	29	Time7	Subject47	110	Time8	Subject36	9	Time9
Subject46	91	Time1	Subject47	56	Time2	Subject47	97	Time3	Subject48	24	Time4	Subject49	179	Time5	Subject48	25	Time6	Subject46	30	Time7	Subject47	112	Time8	Subject36	14	Time9
Subject46	92	Time1	Subject47	60	Time2	Subject47	98	Time3	Subject48	25	Time4	Subject49	181	Time5	Subject48	26	Time6	Subject46	31	Time7	Subject47	113	Time8	Subject36	38	Time9
Subject46	94	Time1	Subject47	62	Time2	Subject47	102	Time3	Subject48	28	Time4	Subject49	182	Time5	Subject48	28	Time6	Subject46	35	Time7	Subject47	116	Time8	Subject36	39	Time9
Subject46	97	Time1	Subject47	64	Time2	Subject47	105	Time3	Subject48	29	Time4	Subject49	183	Time5	Subject48	29	Time6	Subject46	41	Time7	Subject47	119	Time8	Subject36	41	Time9
Subject46	98	Time1	Subject47	67	Time2	Subject47	106	Time3	Subject48	30	Time4	Subject49	185	Time5	Subject48	30	Time6	Subject46	44	Time7	Subject47	122	Time8	Subject36	43	Time9
Subject46	99	Time1	Subject47	68	Time2	Subject47	107	Time3	Subject48	31	Time4	Subject49	186	Time5	Subject48	31	Time6	Subject46	45	Time7	Subject47	124	Time8	Subject36	52	Time9
Subject46	101	Time1	Subject47	69	Time2	Subject47	108	Time3	Subject48	33	Time4	Subject49	187	Time5	Subject48	33	Time6	Subject46	46	Time7	Subject47	127	Time8	Subject36	59	Time9
Subject46	102	Time1	Subject47	71	Time2	Subject47	109	Time3	Subject48	35	Time4	Subject49	188	Time5	Subject48	34	Time6	Subject46	48	Time7	Subject47	128	Time8	Subject36	60	Time9
Subject46	104	Time1	Subject47	74	Time2	Subject47	110	Time3	Subject48	41	Time4	Subject49	189	Time5	Subject48	35	Time6	Subject46	49	Time7	Subject47	131	Time8	Subject36	65	Time9
Subject46	107	Time1	Subject47	75	Time2	Subject47	111	Time3	Subject48	52	Time4	Subject49	190	Time5	Subject48	36	Time6	Subject46	50	Time7	Subject47	132	Time8	Subject36	66	Time9
Subject46	109	Time1	Subject47	76	Time2	Subject47	112	Time3	Subject48	53	Time4	Subject49	192	Time5	Subject48	38	Time6	Subject46	51	Time7	Subject47	136	Time8	Subject36	76	Time9
Subject46	112	Time1	Subject47	78	Time2	Subject47	113	Time3	Subject48	54	Time4	Subject49	193	Time5	Subject48	39	Time6	Subject46	52	Time7	Subject47	140	Time8	Subject36	78	Time9
Subject46	113	Time1	Subject47	82	Time2	Subject47	114	Time3	Subject48	55	Time4	Subject49	195	Time5	Subject48	40	Time6	Subject46	53	Time7	Subject47	142	Time8	Subject36	79	Time9
Subject46	118	Time1	Subject47	83	Time2	Subject47	116	Time3	Subject48	56	Time4	Subject49	196	Time5	Subject48	41	Time6	Subject46	54	Time7	Subject47	146	Time8	Subject36	81	Time9
Subject46	119	Time1	Subject47	84	Time2	Subject47	117	Time3	Subject48	57	Time4	Subject49	197	Time5	Subject48	42	Time6	Subject46	56	Time7	Subject47	150	Time8	Subject36	85	Time9
Subject46	122	Time1	Subject47	85	Time2	Subject47	118	Time3	Subject48	59	Time4	Subject49	199	Time5	Subject48	43	Time6	Subject46	57	Time7	Subject47	151	Time8	Subject36	90	Time9
Subject46	124	Time1	Subject47	86	Time2	Subject47	119	Time3	Subject48	60	Time4	Subject49	201	Time5	Subject48	46	Time6	Subject46	58	Time7	Subject47	155	Time8	Subject36	91	Time9
Subject46	126	Time1	Subject47	88	Time2	Subject47	122	Time3	Subject48	61	Time4	Subject49	202	Time5	Subject48	49	Time6	Subject46	59	Time7	Subject47	158	Time8	Subject36	94	Time9
Subject46	128	Time1	Subject47	92	Time2	Subject47	123	Time3	Subject48	62	Time4	Subject49	206	Time5	Subject48	51	Time6	Subject46	60	Time7	Subject47	160	Time8	Subject36	100	Time9
Subject46	129	Time1	Subject47	94	Time2	Subject47	124	Time3	Subject48	64	Time4	Subject49	207	Time5	Subject48	52	Time6	Subject46	62	Time7	Subject47	161	Time8	Subject36	111	Time9
Subject46	131	Time1	Subject47	95	Time2	Subject47	129	Time3	Subject48	65	Time4	Subject49	210	Time5	Subject48	54	Time6	Subject46	64	Time7	Subject47	162	Time8	Subject36	119	Time9
Subject46	132	Time1	Subject47	104	Time2	Subject47	132	Time3	Subject48	66	Time4	Subject49	211	Time5	Subject48	55	Time6	Subject46	65	Time7	Subject47	163	Time8	Subject36	124	Time9
Subject46	135	Time1	Subject47	105	Time2	Subject47	135	Time3	Subject48	70	Time4	Subject49	213	Time5	Subject48	56	Time6	Subject46	67	Time7	Subject47	164	Time8	Subject36	135	Time9
Subject46	136	Time1	Subject47	109	Time2	Subject47	138	Time3	Subject48	71	Time4	Subject49	214	Time5	Subject48	57	Time6	Subject46	69	Time7	Subject47	166	Time8	Subject36	140	Time9
Subject46	140	Time1	Subject47	110	Time2	Subject47	139	Time3	Subject48	72	Time4	Subject49	216	Time5	Subject48	58	Time6	Subject46	70	Time7	Subject47	168	Time8	Subject36	142	Time9
Subject46	141	Time1	Subject47	113	Time2	Subject47	141	Time3	Subject48	73	Time4	Subject49	217	Time5	Subject48	60	Time6	Subject46	71	Time7	Subject47	169	Time8	Subject36	143	Time9
Subject46	144	Time1	Subject47	114	Time2	Subject47	143	Time3	Subject48	78	Time4	Subject49	218	Time5	Subject48	64	Time6	Subject46	72	Time7	Subject47	170	Time8	Subject36	146	Time9
Subject46	147	Time1	Subject47	116	Time2	Subject47	145	Time3	Subject48	80	Time4	Subject49	220	Time5	Subject48	65	Time6	Subject46	73	Time7	Subject47	171	Time8	Subject36	152	Time9
Subject46	150	Time1	Subject47	120	Time2	Subject47	146	Time3	Subject48	81	Time4	Subject49	222	Time5	Subject48	67	Time6	Subject46	74	Time7	Subject47	172	Time8	Subject36	155	Time9
Subject46	154	Time1	Subject47	122	Time2	Subject47	147	Time3	Subject48	82	Time4	Subject49	224	Time5	Subject48	68	Time6	Subject46	75	Time7	Subject47	174	Time8	Subject36	159	Time9
Subject46	155	Time1	Subject47	124	Time2	Subject47	148	Time3	Subject48	85	Time4	Subject49	225	Time5	Subject48	69	Time6	Subject46	79	Time7	Subject47	175	Time8	Subject36	172	Time9
Subject46	156	Time1	Subject47	125	Time2	Subject47	151	Time3	Subject48	88	Time4	Subject49	228	Time5	Subject48	70	Time6	Subject46	83	Time7	Subject47	176	Time8	Subject36	181	Time9
Subject46	158	Time1	Subject47	126	Time2	Subject47	154	Time3	Subject48	90	Time4	Subject49	229	Time5	Subject48	71	Time6	Subject46	87	Time7	Subject47	177	Time8	Subject36	192	Time9
Subject46	159	Time1	Subject47	130	Time2	Subject47	155	Time3	Subject48	91	Time4	Subject49	230	Time5	Subject48	75	Time6	Subject46	88	Time7	Subject47	181	Time8	Subject36	201	Time9
Subject46	160	Time1	Subject47	131	Time2	Subject47	159	Time3	Subject48	94	Time4	Subject49	231	Time5	Subject48	77	Time6	Subject46	89	Time7	Subject47	183	Time8	Subject36	205	Time9
Subject46	163	Time1	Subject47	134	Time2	Subject47	160	Time3	Subject48	95	Time4	Subject49	232	Time5	Subject48	78	Time6	Subject46	91	Time7	Subject47	184	Time8	Subject36	218	Time9
Subject46	165	Time1	Subject47	135	Time2	Subject47	161	Time3	Subject48	96	Time4	Subject49	234	Time5	Subject48	79	Time6	Subject46	92	Time7	Subject47	185	Time8	Subject36	219	Time9
Subject46	169	Time1	Subject47	138	Time2	Subject47	163	Time3	Subject48	98	Time4	Subject49	235	Time5	Subject48	80	Time6	Subject46	94	Time7	Subject47	186	Time8	Subject36	226	Time9
Subject46	171	Time1	Subject47	139	Time2	Subject47	164	Time3	Subject48	99	Time4	Subject49	236	Time5	Subject48	81	Time6	Subject46	95	Time7	Subject47	188	Time8	Subject36	227	Time9
Subject46	173	Time1	Subject47	140	Time2	Subject47	165	Time3	Subject48	102	Time4	Subject49	238	Time5	Subject48	83	Time6	Subject46	98	Time7	Subject47	190	Time8	Subject36	247	Time9
Subject46	179	Time1	Subject47	141	Time2	Subject47	167	Time3	Subject48	105	Time4	Subject49	239	Time5	Subject48	84	Time6	Subject46	102	Time7	Subject47	192	Time8	Subject36	251	Time9
Subject46	183	Time1	Subject47	142	Time2	Subject47	170	Time3	Subject48	106	Time4	Subject49	241	Time5	Subject48	87	Time6	Subject46	103	Time7	Subject47	193	Time8	Subject36	255	Time9
Subject46	184	Time1	Subject47	143	Time2	Subject47	173	Time3	Subject48	107	Time4	Subject49	242	Time5	Subject48	89	Time6	Subject46	104	Time7	Subject47	194	Time8	Subject36	256	Time9
Subject46	187	Time1	Subject47	145	Time2	Subject47	176	Time3	Subject48	108	Time4	Subject49	243	Time5	Subject48	92	Time6	Subject46	105	Time7	Subject47	195	Time8	Subject35	9	Time9
Subject46	189	Time1	Subject47	146	Time2	Subject47	177	Time3	Subject48	109	Time4	Subject49	245	Time5	Subject48	94	Time6	Subject46	107	Time7	Subject47	196	Time8	Subject35	10	Time9
Subject46	191	Time1	Subject47	147	Time2	Subject47	178	Time3	Subject48	110	Time4	Subject49	246	Time5	Subject48	95	Time6	Subject46	108	Time7	Subject47	197	Time8	Subject35	17	Time9
Subject46	192	Time1	Subject47	149	Time2	Subject47	180	Time3	Subject48	111	Time4	Subject49	249	Time5	Subject48	96	Time6	Subject46	112	Time7	Subject47	199	Time8	Subject35	20	Time9
Subject46	193	Time1	Subject47	150	Time2	Subject47	182	Time3	Subject48	112	Time4	Subject49	250	Time5	Subject48	98	Time6	Subject46	113	Time7	Subject47	204	Time8	Subject35	22	Time9
Subject46	195	Time1	Subject47	151	Time2	Subject47	185	Time3	Subject48	115	Time4	Subject49	253	Time5	Subject48	99	Time6	Subject46	115	Time7	Subject47	208	Time8	Subject35	26	Time9
Subject46	197	Time1	Subject47	152	Time2	Subject47	186	Time3	Subject48	117	Time4	Subject49	254	Time5	Subject48	100	Time6	Subject46	116	Time7	Subject47	212	Time8	Subject35	35	Time9
Subject46	199	Time1	Subject47	153	Time2	Subject47	190	Time3	Subject48	118	Time4	Subject49	255	Time5	Subject48	103	Time6	Subject46	119	Time7	Subject47	215	Time8	Subject35	36	Time9
Subject46	202	Time1	Subject47	155	Time2	Subject47	192	Time3	Subject48	119	Time4	Subject49	256	Time5	Subject48	104	Time6	Subject46	121	Time7	Subject47	216	Time8	Subject35	42	Time9
Subject46	206	Time1	Subject47	156	Time2	Subject47	193	Time3	Subject48	120	Time4	Subject49	257	Time5	Subject48	106	Time6	Subject46	126	Time7	Subject47	217	Time8	Subject35	57	Time9
Subject46	207	Time1	Subject47	157	Time2	Subject47	198	Time3	Subject48	121	Time4	Subject49	259	Time5	Subject48	108	Time6	Subject46	128	Time7	Subject47	218	Time8	Subject35	59	Time9
Subject46	210	Time1	Subject47	158	Time2	Subject47	199	Time3	Subject48	122	Time4	Subject49	260	Time5	Subject48	109	Time6	Subject46	129	Time7	Subject47	221	Time8	Subject35	60	Time9
Subject46	212	Time1	Subject47	160	Time2	Subject47	200	Time3	Subject48	124	Time4	Subject48	2	Time5	Subject48	111	Time6	Subject46	130	Time7	Subject47	222	Time8	Subject35	65	Time9
Subject46	214	Time1	Subject47	161	Time2	Subject47	201	Time3	Subject48	127	Time4	Subject48	4	Time5	Subject48	112	Time6	Subject46	131	Time7	Subject47	227	Time8	Subject35	67	Time9
Subject46	217	Time1	Subject47	162	Time2	Subject47	202	Time3	Subject48	130	Time4	Subject48	5	Time5	Subject48	113	Time6	Subject46	133	Time7	Subject47	233	Time8	Subject35	76	Time9
Subject46	219	Time1	Subject47	163	Time2	Subject47	204	Time3	Subject48	131	Time4	Subject48	7	Time5	Subject48	114	Time6	Subject46	134	Time7	Subject47	235	Time8	Subject35	85	Time9
Subject46	220	Time1	Subject47	164	Time2	Subject47	207	Time3	Subject48	133	Time4	Subject48	10	Time5	Subject48	115	Time6	Subject46	135	Time7	Subject47	236	Time8	Subject35	87	Time9
Subject46	223	Time1	Subject47	168	Time2	Subject47	208	Time3	Subject48	134	Time4	Subject48	11	Time5	Subject48	116	Time6	Subject46	136	Time7	Subject47	239	Time8	Subject35	98	Time9
Subject46	224	Time1	Subject47	172	Time2	Subject47	209	Time3	Subject48	135	Time4	Subject48	12	Time5	Subject48	117	Time6	Subject46	137	Time7	Subject47	241	Time8	Subject35	100	Time9
Subject46	225	Time1	Subject47	173	Time2	Subject47	210	Time3	Subject48	140	Time4	Subject48	14	Time5	Subject48	118	Time6	Subject46	138	Time7	Subject47	245	Time8	Subject35	109	Time9
Subject46	226	Time1	Subject47	175	Time2	Subject47	211	Time3	Subject48	142	Time4	Subject48	15	Time5	Subject48	119	Time6	Subject46	141	Time7	Subject47	247	Time8	Subject35	111	Time9
Subject46	227	Time1	Subject47	176	Time2	Subject47	212	Time3	Subject48	143	Time4	Subject48	16	Time5	Subject48	120	Time6	Subject46	142	Time7	Subject47	251	Time8	Subject35	112	Time9
Subject46	232	Time1	Subject47	178	Time2	Subject47	213	Time3	Subject48	145	Time4	Subject48	17	Time5	Subject48	121	Time6	Subject46	143	Time7	Subject47	255	Time8	Subject35	114	Time9
Subject46	233	Time1	Subject47	179	Time2	Subject47	214	Time3	Subject48	146	Time4	Subject48	18	Time5	Subject48	126	Time6	Subject46	144	Time7	Subject47	258	Time8	Subject35	116	Time9
Subject46	234	Time1	Subject47	182	Time2	Subject47	216	Time3	Subject48	149	Time4	Subject48	19	Time5	Subject48	129	Time6	Subject46	147	Time7	Subject47	259	Time8	Subject35	118	Time9
Subject46	235	Time1	Subject47	183	Time2	Subject47	218	Time3	Subject48	153	Time4	Subject48	21	Time5	Subject48	130	Time6	Subject46	149	Time7	Subject46	2	Time8	Subject35	134	Time9
Subject46	237	Time1	Subject47	185	Time2	Subject47	219	Time3	Subject48	154	Time4	Subject48	22	Time5	Subject48	131	Time6	Subject46	150	Time7	Subject46	3	Time8	Subject35	135	Time9
Subject46	238	Time1	Subject47	186	Time2	Subject47	221	Time3	Subject48	155	Time4	Subject48	23	Time5	Subject48	134	Time6	Subject46	151	Time7	Subject46	4	Time8	Subject35	141	Time9
Subject46	239	Time1	Subject47	187	Time2	Subject47	222	Time3	Subject48	160	Time4	Subject48	24	Time5	Subject48	135	Time6	Subject46	153	Time7	Subject46	12	Time8	Subject35	149	Time9
Subject46	244	Time1	Subject47	191	Time2	Subject47	223	Time3	Subject48	161	Time4	Subject48	27	Time5	Subject48	136	Time6	Subject46	155	Time7	Subject46	13	Time8	Subject35	151	Time9
Subject46	246	Time1	Subject47	194	Time2	Subject47	225	Time3	Subject48	162	Time4	Subject48	28	Time5	Subject48	137	Time6	Subject46	157	Time7	Subject46	15	Time8	Subject35	160	Time9
Subject46	251	Time1	Subject47	197	Time2	Subject47	230	Time3	Subject48	163	Time4	Subject48	30	Time5	Subject48	138	Time6	Subject46	162	Time7	Subject46	17	Time8	Subject35	178	Time9
Subject46	252	Time1	Subject47	198	Time2	Subject47	231	Time3	Subject48	164	Time4	Subject48	31	Time5	Subject48	139	Time6	Subject46	163	Time7	Subject46	18	Time8	Subject35	179	Time9
Subject46	258	Time1	Subject47	199	Time2	Subject47	232	Time3	Subject48	167	Time4	Subject48	33	Time5	Subject48	140	Time6	Subject46	166	Time7	Subject46	20	Time8	Subject35	182	Time9
Subject45	3	Time1	Subject47	200	Time2	Subject47	233	Time3	Subject48	169	Time4	Subject48	34	Time5	Subject48	145	Time6	Subject46	167	Time7	Subject46	22	Time8	Subject35	201	Time9
Subject45	8	Time1	Subject47	201	Time2	Subject47	234	Time3	Subject48	172	Time4	Subject48	36	Time5	Subject48	146	Time6	Subject46	168	Time7	Subject46	23	Time8	Subject35	211	Time9
Subject45	9	Time1	Subject47	202	Time2	Subject47	235	Time3	Subject48	174	Time4	Subject48	37	Time5	Subject48	147	Time6	Subject46	170	Time7	Subject46	24	Time8	Subject35	216	Time9
Subject45	11	Time1	Subject47	203	Time2	Subject47	236	Time3	Subject48	175	Time4	Subject48	38	Time5	Subject48	149	Time6	Subject46	173	Time7	Subject46	25	Time8	Subject35	221	Time9
Subject45	12	Time1	Subject47	204	Time2	Subject47	239	Time3	Subject48	176	Time4	Subject48	40	Time5	Subject48	150	Time6	Subject46	174	Time7	Subject46	27	Time8	Subject35	222	Time9
Subject45	15	Time1	Subject47	205	Time2	Subject47	242	Time3	Subject48	177	Time4	Subject48	41	Time5	Subject48	151	Time6	Subject46	175	Time7	Subject46	29	Time8	Subject35	227	Time9
Subject45	18	Time1	Subject47	206	Time2	Subject47	244	Time3	Subject48	178	Time4	Subject48	43	Time5	Subject48	152	Time6	Subject46	178	Time7	Subject46	31	Time8	Subject35	231	Time9
Subject45	22	Time1	Subject47	207	Time2	Subject47	247	Time3	Subject48	179	Time4	Subject48	45	Time5	Subject48	156	Time6	Subject46	184	Time7	Subject46	35	Time8	Subject35	233	Time9
Subject45	24	Time1	Subject47	208	Time2	Subject47	249	Time3	Subject48	180	Time4	Subject48	46	Time5	Subject48	157	Time6	Subject46	190	Time7	Subject46	36	Time8	Subject35	238	Time9
Subject45	25	Time1	Subject47	209	Time2	Subject47	251	Time3	Subject48	181	Time4	Subject48	47	Time5	Subject48	158	Time6	Subject46	191	Time7	Subject46	39	Time8	Subject35	241	Time9
Subject45	26	Time1	Subject47	215	Time2	Subject47	254	Time3	Subject48	182	Time4	Subject48	48	Time5	Subject48	159	Time6	Subject46	195	Time7	Subject46	40	Time8	Subject35	247	Time9
Subject45	28	Time1	Subject47	217	Time2	Subject47	255	Time3	Subject48	185	Time4	Subject48	49	Time5	Subject48	161	Time6	Subject46	196	Time7	Subject46	41	Time8	Subject35	252	Time9
Subject45	30	Time1	Subject47	219	Time2	Subject47	256	Time3	Subject48	186	Time4	Subject48	50	Time5	Subject48	162	Time6	Subject46	198	Time7	Subject46	43	Time8	Subject34	1	Time9
Subject45	33	Time1	Subject47	221	Time2	Subject47	257	Time3	Subject48	188	Time4	Subject48	52	Time5	Subject48	163	Time6	Subject46	200	Time7	Subject46	46	Time8	Subject34	12	Time9
Subject45	37	Time1	Subject47	222	Time2	Subject47	258	Time3	Subject48	191	Time4	Subject48	53	Time5	Subject48	164	Time6	Subject46	205	Time7	Subject46	47	Time8	Subject34	17	Time9
Subject45	38	Time1	Subject47	224	Time2	Subject47	259	Time3	Subject48	194	Time4	Subject48	54	Time5	Subject48	165	Time6	Subject46	206	Time7	Subject46	48	Time8	Subject34	21	Time9
Subject45	39	Time1	Subject47	225	Time2	Subject46	1	Time3	Subject48	196	Time4	Subject48	55	Time5	Subject48	167	Time6	Subject46	209	Time7	Subject46	49	Time8	Subject34	30	Time9
Subject45	40	Time1	Subject47	226	Time2	Subject46	2	Time3	Subject48	197	Time4	Subject48	56	Time5	Subject48	168	Time6	Subject46	210	Time7	Subject46	53	Time8	Subject34	41	Time9
Subject45	44	Time1	Subject47	228	Time2	Subject46	3	Time3	Subject48	199	Time4	Subject48	57	Time5	Subject48	171	Time6	Subject46	213	Time7	Subject46	54	Time8	Subject34	43	Time9
Subject45	45	Time1	Subject47	229	Time2	Subject46	5	Time3	Subject48	200	Time4	Subject48	58	Time5	Subject48	174	Time6	Subject46	215	Time7	Subject46	55	Time8	Subject34	46	Time9
Subject45	46	Time1	Subject47	230	Time2	Subject46	7	Time3	Subject48	201	Time4	Subject48	59	Time5	Subject48	175	Time6	Subject46	216	Time7	Subject46	57	Time8	Subject34	49	Time9
Subject45	47	Time1	Subject47	231	Time2	Subject46	9	Time3	Subject48	202	Time4	Subject48	60	Time5	Subject48	177	Time6	Subject46	217	Time7	Subject46	63	Time8	Subject34	50	Time9
Subject45	50	Time1	Subject47	232	Time2	Subject46	11	Time3	Subject48	203	Time4	Subject48	61	Time5	Subject48	178	Time6	Subject46	219	Time7	Subject46	65	Time8	Subject34	51	Time9
Subject45	51	Time1	Subject47	234	Time2	Subject46	12	Time3	Subject48	204	Time4	Subject48	63	Time5	Subject48	182	Time6	Subject46	220	Time7	Subject46	68	Time8	Subject34	74	Time9
Subject45	59	Time1	Subject47	235	Time2	Subject46	13	Time3	Subject48	207	Time4	Subject48	64	Time5	Subject48	184	Time6	Subject46	222	Time7	Subject46	69	Time8	Subject34	81	Time9
Subject45	62	Time1	Subject47	237	Time2	Subject46	14	Time3	Subject48	208	Time4	Subject48	66	Time5	Subject48	185	Time6	Subject46	225	Time7	Subject46	73	Time8	Subject34	83	Time9
Subject45	64	Time1	Subject47	238	Time2	Subject46	15	Time3	Subject48	209	Time4	Subject48	67	Time5	Subject48	186	Time6	Subject46	226	Time7	Subject46	74	Time8	Subject34	87	Time9
Subject45	66	Time1	Subject47	240	Time2	Subject46	16	Time3	Subject48	211	Time4	Subject48	69	Time5	Subject48	187	Time6	Subject46	227	Time7	Subject46	77	Time8	Subject34	98	Time9
Subject45	67	Time1	Subject47	241	Time2	Subject46	20	Time3	Subject48	212	Time4	Subject48	70	Time5	Subject48	189	Time6	Subject46	232	Time7	Subject46	78	Time8	Subject34	100	Time9
Subject45	68	Time1	Subject47	243	Time2	Subject46	22	Time3	Subject48	214	Time4	Subject48	71	Time5	Subject48	190	Time6	Subject46	233	Time7	Subject46	80	Time8	Subject34	115	Time9
Subject45	69	Time1	Subject47	244	Time2	Subject46	27	Time3	Subject48	215	Time4	Subject48	73	Time5	Subject48	191	Time6	Subject46	234	Time7	Subject46	81	Time8	Subject34	130	Time9
Subject45	70	Time1	Subject47	248	Time2	Subject46	30	Time3	Subject48	217	Time4	Subject48	74	Time5	Subject48	192	Time6	Subject46	240	Time7	Subject46	84	Time8	Subject34	132	Time9
Subject45	71	Time1	Subject47	250	Time2	Subject46	31	Time3	Subject48	218	Time4	Subject48	75	Time5	Subject48	193	Time6	Subject46	241	Time7	Subject46	85	Time8	Subject34	136	Time9
Subject45	72	Time1	Subject47	253	Time2	Subject46	32	Time3	Subject48	221	Time4	Subject48	77	Time5	Subject48	194	Time6	Subject46	244	Time7	Subject46	87	Time8	Subject34	140	Time9
Subject45	76	Time1	Subject47	254	Time2	Subject46	34	Time3	Subject48	222	Time4	Subject48	78	Time5	Subject48	195	Time6	Subject46	245	Time7	Subject46	94	Time8	Subject34	143	Time9
Subject45	80	Time1	Subject47	257	Time2	Subject46	35	Time3	Subject48	223	Time4	Subject48	79	Time5	Subject48	196	Time6	Subject46	246	Time7	Subject46	96	Time8	Subject34	149	Time9
Subject45	82	Time1	Subject47	258	Time2	Subject46	37	Time3	Subject48	228	Time4	Subject48	82	Time5	Subject48	198	Time6	Subject46	247	Time7	Subject46	99	Time8	Subject34	153	Time9
Subject45	84	Time1	Subject46	2	Time2	Subject46	40	Time3	Subject48	229	Time4	Subject48	84	Time5	Subject48	199	Time6	Subject46	249	Time7	Subject46	101	Time8	Subject34	155	Time9
Subject45	85	Time1	Subject46	3	Time2	Subject46	46	Time3	Subject48	230	Time4	Subject48	86	Time5	Subject48	200	Time6	Subject46	251	Time7	Subject46	102	Time8	Subject34	157	Time9
Subject45	86	Time1	Subject46	4	Time2	Subject46	47	Time3	Subject48	236	Time4	Subject48	87	Time5	Subject48	201	Time6	Subject46	252	Time7	Subject46	103	Time8	Subject34	172	Time9
Subject45	88	Time1	Subject46	5	Time2	Subject46	49	Time3	Subject48	237	Time4	Subject48	89	Time5	Subject48	202	Time6	Subject46	254	Time7	Subject46	105	Time8	Subject34	185	Time9
Subject45	90	Time1	Subject46	7	Time2	Subject46	54	Time3	Subject48	238	Time4	Subject48	91	Time5	Subject48	203	Time6	Subject46	257	Time7	Subject46	106	Time8	Subject34	194	Time9
Subject45	91	Time1	Subject46	8	Time2	Subject46	55	Time3	Subject48	239	Time4	Subject48	92	Time5	Subject48	205	Time6	Subject46	259	Time7	Subject46	107	Time8	Subject34	199	Time9
Subject45	92	Time1	Subject46	11	Time2	Subject46	56	Time3	Subject48	240	Time4	Subject48	96	Time5	Subject48	207	Time6	Subject45	1	Time7	Subject46	108	Time8	Subject34	202	Time9
Subject45	99	Time1	Subject46	14	Time2	Subject46	58	Time3	Subject48	241	Time4	Subject48	97	Time5	Subject48	209	Time6	Subject45	2	Time7	Subject46	109	Time8	Subject34	203	Time9
Subject45	100	Time1	Subject46	16	Time2	Subject46	60	Time3	Subject48	243	Time4	Subject48	98	Time5	Subject48	211	Time6	Subject45	3	Time7	Subject46	113	Time8	Subject34	204	Time9
Subject45	102	Time1	Subject46	20	Time2	Subject46	62	Time3	Subject48	244	Time4	Subject48	99	Time5	Subject48	212	Time6	Subject45	6	Time7	Subject46	115	Time8	Subject34	206	Time9
Subject45	103	Time1	Subject46	25	Time2	Subject46	63	Time3	Subject48	245	Time4	Subject48	100	Time5	Subject48	213	Time6	Subject45	9	Time7	Subject46	123	Time8	Subject34	215	Time9
Subject45	106	Time1	Subject46	27	Time2	Subject46	65	Time3	Subject48	246	Time4	Subject48	101	Time5	Subject48	215	Time6	Subject45	12	Time7	Subject46	125	Time8	Subject34	219	Time9
Subject45	108	Time1	Subject46	28	Time2	Subject46	67	Time3	Subject48	248	Time4	Subject48	102	Time5	Subject48	218	Time6	Subject45	14	Time7	Subject46	126	Time8	Subject34	220	Time9
Subject45	109	Time1	Subject46	29	Time2	Subject46	71	Time3	Subject48	252	Time4	Subject48	103	Time5	Subject48	219	Time6	Subject45	16	Time7	Subject46	127	Time8	Subject34	224	Time9
Subject45	110	Time1	Subject46	31	Time2	Subject46	73	Time3	Subject48	254	Time4	Subject48	107	Time5	Subject48	220	Time6	Subject45	18	Time7	Subject46	128	Time8	Subject34	225	Time9
Subject45	112	Time1	Subject46	36	Time2	Subject46	76	Time3	Subject48	256	Time4	Subject48	108	Time5	Subject48	221	Time6	Subject45	20	Time7	Subject46	129	Time8	Subject34	226	Time9
Subject45	113	Time1	Subject46	37	Time2	Subject46	79	Time3	Subject48	257	Time4	Subject48	109	Time5	Subject48	222	Time6	Subject45	25	Time7	Subject46	130	Time8	Subject34	229	Time9
Subject45	114	Time1	Subject46	38	Time2	Subject46	80	Time3	Subject48	258	Time4	Subject48	110	Time5	Subject48	223	Time6	Subject45	27	Time7	Subject46	132	Time8	Subject34	243	Time9
Subject45	118	Time1	Subject46	39	Time2	Subject46	81	Time3	Subject47	1	Time4	Subject48	112	Time5	Subject48	225	Time6	Subject45	29	Time7	Subject46	133	Time8	Subject34	257	Time9
Subject45	119	Time1	Subject46	41	Time2	Subject46	82	Time3	Subject47	2	Time4	Subject48	113	Time5	Subject48	227	Time6	Subject45	30	Time7	Subject46	135	Time8	Subject34	260	Time9
Subject45	120	Time1	Subject46	42	Time2	Subject46	83	Time3	Subject47	4	Time4	Subject48	116	Time5	Subject48	228	Time6	Subject45	31	Time7	Subject46	136	Time8	Subject33	7	Time9
Subject45	122	Time1	Subject46	43	Time2	Subject46	85	Time3	Subject47	6	Time4	Subject48	118	Time5	Subject48	230	Time6	Subject45	35	Time7	Subject46	137	Time8	Subject33	8	Time9
Subject45	123	Time1	Subject46	44	Time2	Subject46	86	Time3	Subject47	10	Time4	Subject48	119	Time5	Subject48	231	Time6	Subject45	40	Time7	Subject46	141	Time8	Subject33	14	Time9
Subject45	125	Time1	Subject46	48	Time2	Subject46	87	Time3	Subject47	12	Time4	Subject48	125	Time5	Subject48	232	Time6	Subject45	42	Time7	Subject46	142	Time8	Subject33	15	Time9
Subject45	126	Time1	Subject46	55	Time2	Subject46	88	Time3	Subject47	13	Time4	Subject48	126	Time5	Subject48	233	Time6	Subject45	43	Time7	Subject46	143	Time8	Subject33	28	Time9
Subject45	127	Time1	Subject46	57	Time2	Subject46	89	Time3	Subject47	15	Time4	Subject48	128	Time5	Subject48	235	Time6	Subject45	44	Time7	Subject46	144	Time8	Subject33	40	Time9
Subject45	132	Time1	Subject46	59	Time2	Subject46	90	Time3	Subject47	16	Time4	Subject48	129	Time5	Subject48	237	Time6	Subject45	46	Time7	Subject46	153	Time8	Subject33	42	Time9
Subject45	134	Time1	Subject46	60	Time2	Subject46	92	Time3	Subject47	18	Time4	Subject48	130	Time5	Subject48	238	Time6	Subject45	47	Time7	Subject46	154	Time8	Subject33	56	Time9
Subject45	135	Time1	Subject46	65	Time2	Subject46	93	Time3	Subject47	19	Time4	Subject48	131	Time5	Subject48	239	Time6	Subject45	51	Time7	Subject46	155	Time8	Subject33	57	Time9
Subject45	137	Time1	Subject46	69	Time2	Subject46	94	Time3	Subject47	20	Time4	Subject48	132	Time5	Subject48	241	Time6	Subject45	52	Time7	Subject46	156	Time8	Subject33	64	Time9
Subject45	145	Time1	Subject46	74	Time2	Subject46	95	Time3	Subject47	21	Time4	Subject48	133	Time5	Subject48	243	Time6	Subject45	53	Time7	Subject46	157	Time8	Subject33	67	Time9
Subject45	147	Time1	Subject46	78	Time2	Subject46	100	Time3	Subject47	23	Time4	Subject48	135	Time5	Subject48	244	Time6	Subject45	54	Time7	Subject46	158	Time8	Subject33	73	Time9
Subject45	149	Time1	Subject46	80	Time2	Subject46	102	Time3	Subject47	24	Time4	Subject48	136	Time5	Subject48	245	Time6	Subject45	55	Time7	Subject46	160	Time8	Subject33	89	Time9
Subject45	150	Time1	Subject46	84	Time2	Subject46	103	Time3	Subject47	26	Time4	Subject48	137	Time5	Subject48	246	Time6	Subject45	56	Time7	Subject46	161	Time8	Subject33	94	Time9
Subject45	152	Time1	Subject46	90	Time2	Subject46	105	Time3	Subject47	27	Time4	Subject48	138	Time5	Subject48	247	Time6	Subject45	57	Time7	Subject46	162	Time8	Subject33	98	Time9
Subject45	153	Time1	Subject46	91	Time2	Subject46	106	Time3	Subject47	28	Time4	Subject48	139	Time5	Subject48	248	Time6	Subject45	60	Time7	Subject46	164	Time8	Subject33	101	Time9
Subject45	154	Time1	Subject46	93	Time2	Subject46	107	Time3	Subject47	32	Time4	Subject48	140	Time5	Subject48	250	Time6	Subject45	61	Time7	Subject46	167	Time8	Subject33	103	Time9
Subject45	155	Time1	Subject46	98	Time2	Subject46	109	Time3	Subject47	33	Time4	Subject48	141	Time5	Subject48	252	Time6	Subject45	65	Time7	Subject46	168	Time8	Subject33	105	Time9
Subject45	158	Time1	Subject46	99	Time2	Subject46	110	Time3	Subject47	37	Time4	Subject48	142	Time5	Subject48	253	Time6	Subject45	69	Time7	Subject46	171	Time8	Subject33	106	Time9
Subject45	160	Time1	Subject46	102	Time2	Subject46	111	Time3	Subject47	38	Time4	Subject48	143	Time5	Subject48	254	Time6	Subject45	70	Time7	Subject46	173	Time8	Subject33	107	Time9
Subject45	164	Time1	Subject46	103	Time2	Subject46	113	Time3	Subject47	39	Time4	Subject48	146	Time5	Subject48	255	Time6	Subject45	71	Time7	Subject46	174	Time8	Subject33	119	Time9
Subject45	168	Time1	Subject46	105	Time2	Subject46	116	Time3	Subject47	40	Time4	Subject48	147	Time5	Subject48	256	Time6	Subject45	72	Time7	Subject46	175	Time8	Subject33	138	Time9
Subject45	173	Time1	Subject46	106	Time2	Subject46	118	Time3	Subject47	41	Time4	Subject48	151	Time5	Subject48	257	Time6	Subject45	74	Time7	Subject46	176	Time8	Subject33	140	Time9
Subject45	176	Time1	Subject46	107	Time2	Subject46	120	Time3	Subject47	43	Time4	Subject48	152	Time5	Subject48	258	Time6	Subject45	77	Time7	Subject46	177	Time8	Subject33	141	Time9
Subject45	178	Time1	Subject46	109	Time2	Subject46	122	Time3	Subject47	46	Time4	Subject48	154	Time5	Subject47	1	Time6	Subject45	79	Time7	Subject46	179	Time8	Subject33	148	Time9
Subject45	180	Time1	Subject46	113	Time2	Subject46	123	Time3	Subject47	47	Time4	Subject48	155	Time5	Subject47	2	Time6	Subject45	81	Time7	Subject46	182	Time8	Subject33	152	Time9
Subject45	181	Time1	Subject46	114	Time2	Subject46	124	Time3	Subject47	48	Time4	Subject48	156	Time5	Subject47	3	Time6	Subject45	82	Time7	Subject46	184	Time8	Subject33	154	Time9
Subject45	186	Time1	Subject46	115	Time2	Subject46	126	Time3	Subject47	51	Time4	Subject48	157	Time5	Subject47	5	Time6	Subject45	93	Time7	Subject46	186	Time8	Subject33	155	Time9
Subject45	188	Time1	Subject46	119	Time2	Subject46	130	Time3	Subject47	52	Time4	Subject48	158	Time5	Subject47	6	Time6	Subject45	94	Time7	Subject46	187	Time8	Subject33	162	Time9
Subject45	190	Time1	Subject46	120	Time2	Subject46	132	Time3	Subject47	54	Time4	Subject48	159	Time5	Subject47	7	Time6	Subject45	95	Time7	Subject46	189	Time8	Subject33	164	Time9
Subject45	193	Time1	Subject46	121	Time2	Subject46	133	Time3	Subject47	56	Time4	Subject48	160	Time5	Subject47	11	Time6	Subject45	97	Time7	Subject46	191	Time8	Subject33	165	Time9
Subject45	196	Time1	Subject46	122	Time2	Subject46	134	Time3	Subject47	58	Time4	Subject48	161	Time5	Subject47	12	Time6	Subject45	99	Time7	Subject46	193	Time8	Subject33	166	Time9
Subject45	198	Time1	Subject46	123	Time2	Subject46	135	Time3	Subject47	59	Time4	Subject48	162	Time5	Subject47	13	Time6	Subject45	100	Time7	Subject46	194	Time8	Subject33	171	Time9
Subject45	202	Time1	Subject46	125	Time2	Subject46	136	Time3	Subject47	60	Time4	Subject48	163	Time5	Subject47	15	Time6	Subject45	101	Time7	Subject46	195	Time8	Subject33	174	Time9
Subject45	204	Time1	Subject46	126	Time2	Subject46	137	Time3	Subject47	61	Time4	Subject48	164	Time5	Subject47	16	Time6	Subject45	104	Time7	Subject46	196	Time8	Subject33	179	Time9
Subject45	206	Time1	Subject46	128	Time2	Subject46	140	Time3	Subject47	62	Time4	Subject48	167	Time5	Subject47	17	Time6	Subject45	107	Time7	Subject46	198	Time8	Subject33	190	Time9
Subject45	211	Time1	Subject46	129	Time2	Subject46	142	Time3	Subject47	63	Time4	Subject48	168	Time5	Subject47	19	Time6	Subject45	108	Time7	Subject46	199	Time8	Subject33	194	Time9
Subject45	213	Time1	Subject46	130	Time2	Subject46	143	Time3	Subject47	65	Time4	Subject48	169	Time5	Subject47	21	Time6	Subject45	109	Time7	Subject46	200	Time8	Subject33	196	Time9
Subject45	214	Time1	Subject46	132	Time2	Subject46	144	Time3	Subject47	66	Time4	Subject48	170	Time5	Subject47	23	Time6	Subject45	112	Time7	Subject46	204	Time8	Subject33	198	Time9
Subject45	222	Time1	Subject46	134	Time2	Subject46	148	Time3	Subject47	68	Time4	Subject48	171	Time5	Subject47	27	Time6	Subject45	113	Time7	Subject46	209	Time8	Subject33	203	Time9
Subject45	227	Time1	Subject46	136	Time2	Subject46	149	Time3	Subject47	69	Time4	Subject48	172	Time5	Subject47	30	Time6	Subject45	114	Time7	Subject46	214	Time8	Subject33	214	Time9
Subject45	228	Time1	Subject46	141	Time2	Subject46	150	Time3	Subject47	70	Time4	Subject48	173	Time5	Subject47	33	Time6	Subject45	115	Time7	Subject46	215	Time8	Subject33	226	Time9
Subject45	229	Time1	Subject46	143	Time2	Subject46	153	Time3	Subject47	76	Time4	Subject48	174	Time5	Subject47	34	Time6	Subject45	116	Time7	Subject46	218	Time8	Subject33	234	Time9
Subject45	230	Time1	Subject46	145	Time2	Subject46	154	Time3	Subject47	77	Time4	Subject48	176	Time5	Subject47	35	Time6	Subject45	117	Time7	Subject46	220	Time8	Subject33	239	Time9
Subject45	232	Time1	Subject46	146	Time2	Subject46	155	Time3	Subject47	78	Time4	Subject48	177	Time5	Subject47	38	Time6	Subject45	119	Time7	Subject46	221	Time8	Subject33	240	Time9
Subject45	236	Time1	Subject46	147	Time2	Subject46	157	Time3	Subject47	83	Time4	Subject48	179	Time5	Subject47	40	Time6	Subject45	120	Time7	Subject46	229	Time8	Subject33	245	Time9
Subject45	237	Time1	Subject46	148	Time2	Subject46	158	Time3	Subject47	84	Time4	Subject48	183	Time5	Subject47	42	Time6	Subject45	126	Time7	Subject46	232	Time8	Subject33	250	Time9
Subject45	240	Time1	Subject46	152	Time2	Subject46	160	Time3	Subject47	86	Time4	Subject48	184	Time5	Subject47	45	Time6	Subject45	128	Time7	Subject46	233	Time8	Subject32	5	Time9
Subject45	246	Time1	Subject46	153	Time2	Subject46	161	Time3	Subject47	88	Time4	Subject48	185	Time5	Subject47	46	Time6	Subject45	130	Time7	Subject46	234	Time8	Subject32	7	Time9
Subject45	249	Time1	Subject46	154	Time2	Subject46	162	Time3	Subject47	89	Time4	Subject48	187	Time5	Subject47	48	Time6	Subject45	131	Time7	Subject46	238	Time8	Subject32	10	Time9
Subject45	251	Time1	Subject46	157	Time2	Subject46	163	Time3	Subject47	90	Time4	Subject48	190	Time5	Subject47	51	Time6	Subject45	132	Time7	Subject46	240	Time8	Subject32	14	Time9
Subject45	254	Time1	Subject46	158	Time2	Subject46	164	Time3	Subject47	92	Time4	Subject48	191	Time5	Subject47	53	Time6	Subject45	133	Time7	Subject46	241	Time8	Subject32	17	Time9
Subject44	1	Time1	Subject46	160	Time2	Subject46	166	Time3	Subject47	93	Time4	Subject48	192	Time5	Subject47	55	Time6	Subject45	134	Time7	Subject46	243	Time8	Subject32	20	Time9
Subject44	3	Time1	Subject46	163	Time2	Subject46	168	Time3	Subject47	95	Time4	Subject48	193	Time5	Subject47	56	Time6	Subject45	143	Time7	Subject46	244	Time8	Subject32	22	Time9
Subject44	4	Time1	Subject46	165	Time2	Subject46	169	Time3	Subject47	96	Time4	Subject48	195	Time5	Subject47	59	Time6	Subject45	144	Time7	Subject46	245	Time8	Subject32	24	Time9
Subject44	5	Time1	Subject46	167	Time2	Subject46	170	Time3	Subject47	97	Time4	Subject48	196	Time5	Subject47	62	Time6	Subject45	147	Time7	Subject46	248	Time8	Subject32	35	Time9
Subject44	10	Time1	Subject46	168	Time2	Subject46	171	Time3	Subject47	98	Time4	Subject48	197	Time5	Subject47	63	Time6	Subject45	148	Time7	Subject46	255	Time8	Subject32	38	Time9
Subject44	13	Time1	Subject46	169	Time2	Subject46	173	Time3	Subject47	100	Time4	Subject48	198	Time5	Subject47	64	Time6	Subject45	158	Time7	Subject46	256	Time8	Subject32	55	Time9
Subject44	17	Time1	Subject46	170	Time2	Subject46	175	Time3	Subject47	101	Time4	Subject48	199	Time5	Subject47	66	Time6	Subject45	159	Time7	Subject46	257	Time8	Subject32	59	Time9
Subject44	18	Time1	Subject46	171	Time2	Subject46	176	Time3	Subject47	102	Time4	Subject48	200	Time5	Subject47	67	Time6	Subject45	160	Time7	Subject46	259	Time8	Subject32	61	Time9
Subject44	19	Time1	Subject46	173	Time2	Subject46	177	Time3	Subject47	104	Time4	Subject48	201	Time5	Subject47	69	Time6	Subject45	161	Time7	Subject46	260	Time8	Subject32	63	Time9
Subject44	20	Time1	Subject46	174	Time2	Subject46	179	Time3	Subject47	105	Time4	Subject48	202	Time5	Subject47	71	Time6	Subject45	163	Time7	Subject45	1	Time8	Subject32	74	Time9
Subject44	23	Time1	Subject46	175	Time2	Subject46	180	Time3	Subject47	106	Time4	Subject48	205	Time5	Subject47	73	Time6	Subject45	166	Time7	Subject45	3	Time8	Subject32	81	Time9
Subject44	24	Time1	Subject46	176	Time2	Subject46	181	Time3	Subject47	108	Time4	Subject48	206	Time5	Subject47	74	Time6	Subject45	168	Time7	Subject45	5	Time8	Subject32	85	Time9
Subject44	25	Time1	Subject46	177	Time2	Subject46	182	Time3	Subject47	109	Time4	Subject48	208	Time5	Subject47	75	Time6	Subject45	170	Time7	Subject45	7	Time8	Subject32	93	Time9
Subject44	28	Time1	Subject46	179	Time2	Subject46	183	Time3	Subject47	111	Time4	Subject48	209	Time5	Subject47	77	Time6	Subject45	171	Time7	Subject45	9	Time8	Subject32	97	Time9
Subject44	29	Time1	Subject46	181	Time2	Subject46	184	Time3	Subject47	112	Time4	Subject48	211	Time5	Subject47	78	Time6	Subject45	173	Time7	Subject45	18	Time8	Subject32	105	Time9
Subject44	30	Time1	Subject46	182	Time2	Subject46	185	Time3	Subject47	113	Time4	Subject48	212	Time5	Subject47	79	Time6	Subject45	174	Time7	Subject45	23	Time8	Subject32	108	Time9
Subject44	33	Time1	Subject46	184	Time2	Subject46	187	Time3	Subject47	118	Time4	Subject48	214	Time5	Subject47	81	Time6	Subject45	175	Time7	Subject45	26	Time8	Subject32	115	Time9
Subject44	43	Time1	Subject46	186	Time2	Subject46	188	Time3	Subject47	119	Time4	Subject48	216	Time5	Subject47	82	Time6	Subject45	176	Time7	Subject45	27	Time8	Subject32	116	Time9
Subject44	44	Time1	Subject46	188	Time2	Subject46	189	Time3	Subject47	121	Time4	Subject48	217	Time5	Subject47	83	Time6	Subject45	177	Time7	Subject45	28	Time8	Subject32	123	Time9
Subject44	45	Time1	Subject46	189	Time2	Subject46	190	Time3	Subject47	122	Time4	Subject48	218	Time5	Subject47	84	Time6	Subject45	179	Time7	Subject45	29	Time8	Subject32	126	Time9
Subject44	46	Time1	Subject46	190	Time2	Subject46	192	Time3	Subject47	123	Time4	Subject48	219	Time5	Subject47	85	Time6	Subject45	180	Time7	Subject45	32	Time8	Subject32	135	Time9
Subject44	47	Time1	Subject46	195	Time2	Subject46	194	Time3	Subject47	125	Time4	Subject48	220	Time5	Subject47	86	Time6	Subject45	181	Time7	Subject45	38	Time8	Subject32	142	Time9
Subject44	50	Time1	Subject46	196	Time2	Subject46	195	Time3	Subject47	126	Time4	Subject48	221	Time5	Subject47	87	Time6	Subject45	183	Time7	Subject45	39	Time8	Subject32	147	Time9
Subject44	53	Time1	Subject46	197	Time2	Subject46	196	Time3	Subject47	127	Time4	Subject48	223	Time5	Subject47	88	Time6	Subject45	184	Time7	Subject45	40	Time8	Subject32	150	Time9
Subject44	55	Time1	Subject46	199	Time2	Subject46	198	Time3	Subject47	128	Time4	Subject48	224	Time5	Subject47	89	Time6	Subject45	185	Time7	Subject45	41	Time8	Subject32	158	Time9
Subject44	56	Time1	Subject46	200	Time2	Subject46	200	Time3	Subject47	129	Time4	Subject48	225	Time5	Subject47	91	Time6	Subject45	187	Time7	Subject45	42	Time8	Subject32	172	Time9
Subject44	59	Time1	Subject46	201	Time2	Subject46	201	Time3	Subject47	130	Time4	Subject48	226	Time5	Subject47	95	Time6	Subject45	189	Time7	Subject45	43	Time8	Subject32	179	Time9
Subject44	64	Time1	Subject46	202	Time2	Subject46	203	Time3	Subject47	132	Time4	Subject48	227	Time5	Subject47	96	Time6	Subject45	193	Time7	Subject45	44	Time8	Subject32	182	Time9
Subject44	65	Time1	Subject46	204	Time2	Subject46	205	Time3	Subject47	133	Time4	Subject48	230	Time5	Subject47	98	Time6	Subject45	194	Time7	Subject45	53	Time8	Subject32	185	Time9
Subject44	68	Time1	Subject46	205	Time2	Subject46	206	Time3	Subject47	136	Time4	Subject48	231	Time5	Subject47	100	Time6	Subject45	195	Time7	Subject45	55	Time8	Subject32	188	Time9
Subject44	70	Time1	Subject46	207	Time2	Subject46	208	Time3	Subject47	137	Time4	Subject48	232	Time5	Subject47	102	Time6	Subject45	197	Time7	Subject45	57	Time8	Subject32	193	Time9
Subject44	73	Time1	Subject46	208	Time2	Subject46	215	Time3	Subject47	138	Time4	Subject48	233	Time5	Subject47	103	Time6	Subject45	198	Time7	Subject45	58	Time8	Subject32	197	Time9
Subject44	79	Time1	Subject46	210	Time2	Subject46	216	Time3	Subject47	139	Time4	Subject48	234	Time5	Subject47	104	Time6	Subject45	199	Time7	Subject45	59	Time8	Subject32	211	Time9
Subject44	81	Time1	Subject46	211	Time2	Subject46	219	Time3	Subject47	140	Time4	Subject48	236	Time5	Subject47	105	Time6	Subject45	200	Time7	Subject45	60	Time8	Subject32	215	Time9
Subject44	83	Time1	Subject46	212	Time2	Subject46	220	Time3	Subject47	142	Time4	Subject48	237	Time5	Subject47	106	Time6	Subject45	201	Time7	Subject45	61	Time8	Subject32	220	Time9
Subject44	84	Time1	Subject46	213	Time2	Subject46	222	Time3	Subject47	143	Time4	Subject48	238	Time5	Subject47	107	Time6	Subject45	202	Time7	Subject45	62	Time8	Subject32	221	Time9
Subject44	86	Time1	Subject46	214	Time2	Subject46	224	Time3	Subject47	145	Time4	Subject48	239	Time5	Subject47	108	Time6	Subject45	203	Time7	Subject45	64	Time8	Subject32	227	Time9
Subject44	89	Time1	Subject46	215	Time2	Subject46	225	Time3	Subject47	146	Time4	Subject48	241	Time5	Subject47	109	Time6	Subject45	205	Time7	Subject45	66	Time8	Subject32	229	Time9
Subject44	90	Time1	Subject46	219	Time2	Subject46	227	Time3	Subject47	147	Time4	Subject48	242	Time5	Subject47	110	Time6	Subject45	206	Time7	Subject45	67	Time8	Subject32	233	Time9
Subject44	93	Time1	Subject46	222	Time2	Subject46	228	Time3	Subject47	149	Time4	Subject48	243	Time5	Subject47	111	Time6	Subject45	207	Time7	Subject45	68	Time8	Subject32	240	Time9
Subject44	96	Time1	Subject46	228	Time2	Subject46	230	Time3	Subject47	153	Time4	Subject48	244	Time5	Subject47	114	Time6	Subject45	209	Time7	Subject45	75	Time8	Subject32	242	Time9
Subject44	98	Time1	Subject46	230	Time2	Subject46	231	Time3	Subject47	154	Time4	Subject48	245	Time5	Subject47	115	Time6	Subject45	210	Time7	Subject45	79	Time8	Subject32	250	Time9
Subject44	99	Time1	Subject46	233	Time2	Subject46	232	Time3	Subject47	156	Time4	Subject48	247	Time5	Subject47	116	Time6	Subject45	212	Time7	Subject45	80	Time8	Subject32	251	Time9
Subject44	100	Time1	Subject46	235	Time2	Subject46	234	Time3	Subject47	158	Time4	Subject48	248	Time5	Subject47	118	Time6	Subject45	213	Time7	Subject45	81	Time8	Subject32	252	Time9
Subject44	101	Time1	Subject46	236	Time2	Subject46	236	Time3	Subject47	160	Time4	Subject48	250	Time5	Subject47	119	Time6	Subject45	217	Time7	Subject45	82	Time8	Subject32	255	Time9
Subject44	103	Time1	Subject46	239	Time2	Subject46	237	Time3	Subject47	161	Time4	Subject48	252	Time5	Subject47	121	Time6	Subject45	219	Time7	Subject45	84	Time8	Subject32	258	Time9
Subject44	104	Time1	Subject46	240	Time2	Subject46	240	Time3	Subject47	164	Time4	Subject48	257	Time5	Subject47	123	Time6	Subject45	220	Time7	Subject45	86	Time8	Subject32	259	Time9
Subject44	108	Time1	Subject46	243	Time2	Subject46	241	Time3	Subject47	167	Time4	Subject48	258	Time5	Subject47	124	Time6	Subject45	226	Time7	Subject45	87	Time8	Subject31	1	Time9
Subject44	110	Time1	Subject46	244	Time2	Subject46	246	Time3	Subject47	171	Time4	Subject48	259	Time5	Subject47	125	Time6	Subject45	228	Time7	Subject45	88	Time8	Subject31	7	Time9
Subject44	111	Time1	Subject46	245	Time2	Subject46	251	Time3	Subject47	172	Time4	Subject47	1	Time5	Subject47	128	Time6	Subject45	231	Time7	Subject45	93	Time8	Subject31	11	Time9
Subject44	119	Time1	Subject46	249	Time2	Subject46	252	Time3	Subject47	173	Time4	Subject47	2	Time5	Subject47	129	Time6	Subject45	232	Time7	Subject45	94	Time8	Subject31	19	Time9
Subject44	120	Time1	Subject46	250	Time2	Subject46	254	Time3	Subject47	174	Time4	Subject47	4	Time5	Subject47	130	Time6	Subject45	234	Time7	Subject45	100	Time8	Subject31	20	Time9
Subject44	122	Time1	Subject46	254	Time2	Subject46	255	Time3	Subject47	175	Time4	Subject47	6	Time5	Subject47	131	Time6	Subject45	235	Time7	Subject45	101	Time8	Subject31	22	Time9
Subject44	124	Time1	Subject46	255	Time2	Subject46	256	Time3	Subject47	178	Time4	Subject47	7	Time5	Subject47	134	Time6	Subject45	238	Time7	Subject45	103	Time8	Subject31	25	Time9
Subject44	126	Time1	Subject46	258	Time2	Subject46	259	Time3	Subject47	180	Time4	Subject47	8	Time5	Subject47	136	Time6	Subject45	241	Time7	Subject45	104	Time8	Subject31	30	Time9
Subject44	131	Time1	Subject46	260	Time2	Subject46	260	Time3	Subject47	181	Time4	Subject47	9	Time5	Subject47	137	Time6	Subject45	242	Time7	Subject45	105	Time8	Subject31	38	Time9
Subject44	133	Time1	Subject45	1	Time2	Subject45	1	Time3	Subject47	182	Time4	Subject47	11	Time5	Subject47	138	Time6	Subject45	244	Time7	Subject45	107	Time8	Subject31	39	Time9
Subject44	135	Time1	Subject45	3	Time2	Subject45	4	Time3	Subject47	183	Time4	Subject47	15	Time5	Subject47	139	Time6	Subject45	245	Time7	Subject45	109	Time8	Subject31	40	Time9
Subject44	142	Time1	Subject45	4	Time2	Subject45	5	Time3	Subject47	185	Time4	Subject47	17	Time5	Subject47	140	Time6	Subject45	249	Time7	Subject45	112	Time8	Subject31	42	Time9
Subject44	146	Time1	Subject45	5	Time2	Subject45	7	Time3	Subject47	186	Time4	Subject47	18	Time5	Subject47	141	Time6	Subject45	250	Time7	Subject45	113	Time8	Subject31	45	Time9
Subject44	148	Time1	Subject45	7	Time2	Subject45	8	Time3	Subject47	187	Time4	Subject47	21	Time5	Subject47	142	Time6	Subject45	251	Time7	Subject45	117	Time8	Subject31	46	Time9
Subject44	153	Time1	Subject45	9	Time2	Subject45	11	Time3	Subject47	190	Time4	Subject47	22	Time5	Subject47	143	Time6	Subject45	254	Time7	Subject45	119	Time8	Subject31	47	Time9
Subject44	158	Time1	Subject45	11	Time2	Subject45	12	Time3	Subject47	191	Time4	Subject47	23	Time5	Subject47	145	Time6	Subject45	256	Time7	Subject45	123	Time8	Subject31	55	Time9
Subject44	159	Time1	Subject45	12	Time2	Subject45	15	Time3	Subject47	192	Time4	Subject47	24	Time5	Subject47	146	Time6	Subject45	257	Time7	Subject45	124	Time8	Subject31	60	Time9
Subject44	161	Time1	Subject45	13	Time2	Subject45	17	Time3	Subject47	193	Time4	Subject47	25	Time5	Subject47	147	Time6	Subject45	258	Time7	Subject45	125	Time8	Subject31	62	Time9
Subject44	168	Time1	Subject45	14	Time2	Subject45	18	Time3	Subject47	195	Time4	Subject47	26	Time5	Subject47	148	Time6	Subject45	259	Time7	Subject45	126	Time8	Subject31	66	Time9
Subject44	169	Time1	Subject45	16	Time2	Subject45	19	Time3	Subject47	196	Time4	Subject47	27	Time5	Subject47	149	Time6	Subject45	260	Time7	Subject45	129	Time8	Subject31	67	Time9
Subject44	175	Time1	Subject45	17	Time2	Subject45	20	Time3	Subject47	198	Time4	Subject47	28	Time5	Subject47	151	Time6	Subject44	2	Time7	Subject45	130	Time8	Subject31	68	Time9
Subject44	176	Time1	Subject45	18	Time2	Subject45	22	Time3	Subject47	199	Time4	Subject47	29	Time5	Subject47	152	Time6	Subject44	3	Time7	Subject45	134	Time8	Subject31	69	Time9
Subject44	178	Time1	Subject45	21	Time2	Subject45	23	Time3	Subject47	202	Time4	Subject47	30	Time5	Subject47	154	Time6	Subject44	6	Time7	Subject45	137	Time8	Subject31	71	Time9
Subject44	180	Time1	Subject45	23	Time2	Subject45	28	Time3	Subject47	203	Time4	Subject47	31	Time5	Subject47	155	Time6	Subject44	7	Time7	Subject45	140	Time8	Subject31	72	Time9
Subject44	181	Time1	Subject45	24	Time2	Subject45	29	Time3	Subject47	205	Time4	Subject47	33	Time5	Subject47	156	Time6	Subject44	10	Time7	Subject45	142	Time8	Subject31	73	Time9
Subject44	182	Time1	Subject45	27	Time2	Subject45	31	Time3	Subject47	206	Time4	Subject47	34	Time5	Subject47	157	Time6	Subject44	13	Time7	Subject45	144	Time8	Subject31	81	Time9
Subject44	190	Time1	Subject45	28	Time2	Subject45	32	Time3	Subject47	207	Time4	Subject47	35	Time5	Subject47	160	Time6	Subject44	18	Time7	Subject45	147	Time8	Subject31	95	Time9
Subject44	191	Time1	Subject45	29	Time2	Subject45	35	Time3	Subject47	208	Time4	Subject47	36	Time5	Subject47	161	Time6	Subject44	20	Time7	Subject45	149	Time8	Subject31	110	Time9
Subject44	194	Time1	Subject45	30	Time2	Subject45	40	Time3	Subject47	212	Time4	Subject47	38	Time5	Subject47	162	Time6	Subject44	21	Time7	Subject45	150	Time8	Subject31	113	Time9
Subject44	197	Time1	Subject45	32	Time2	Subject45	41	Time3	Subject47	213	Time4	Subject47	39	Time5	Subject47	163	Time6	Subject44	23	Time7	Subject45	152	Time8	Subject31	115	Time9
Subject44	201	Time1	Subject45	34	Time2	Subject45	42	Time3	Subject47	214	Time4	Subject47	40	Time5	Subject47	164	Time6	Subject44	24	Time7	Subject45	153	Time8	Subject31	123	Time9
Subject44	202	Time1	Subject45	35	Time2	Subject45	44	Time3	Subject47	216	Time4	Subject47	42	Time5	Subject47	167	Time6	Subject44	26	Time7	Subject45	154	Time8	Subject31	126	Time9
Subject44	203	Time1	Subject45	42	Time2	Subject45	45	Time3	Subject47	217	Time4	Subject47	43	Time5	Subject47	169	Time6	Subject44	27	Time7	Subject45	160	Time8	Subject31	129	Time9
Subject44	204	Time1	Subject45	44	Time2	Subject45	49	Time3	Subject47	219	Time4	Subject47	45	Time5	Subject47	170	Time6	Subject44	28	Time7	Subject45	161	Time8	Subject31	138	Time9
Subject44	210	Time1	Subject45	45	Time2	Subject45	51	Time3	Subject47	220	Time4	Subject47	46	Time5	Subject47	171	Time6	Subject44	29	Time7	Subject45	162	Time8	Subject31	142	Time9
Subject44	212	Time1	Subject45	47	Time2	Subject45	52	Time3	Subject47	221	Time4	Subject47	47	Time5	Subject47	173	Time6	Subject44	30	Time7	Subject45	163	Time8	Subject31	144	Time9
Subject44	213	Time1	Subject45	50	Time2	Subject45	53	Time3	Subject47	222	Time4	Subject47	48	Time5	Subject47	176	Time6	Subject44	32	Time7	Subject45	168	Time8	Subject31	165	Time9
Subject44	216	Time1	Subject45	52	Time2	Subject45	55	Time3	Subject47	223	Time4	Subject47	49	Time5	Subject47	177	Time6	Subject44	35	Time7	Subject45	170	Time8	Subject31	166	Time9
Subject44	219	Time1	Subject45	57	Time2	Subject45	58	Time3	Subject47	224	Time4	Subject47	50	Time5	Subject47	178	Time6	Subject44	36	Time7	Subject45	171	Time8	Subject31	171	Time9
Subject44	220	Time1	Subject45	58	Time2	Subject45	59	Time3	Subject47	227	Time4	Subject47	52	Time5	Subject47	179	Time6	Subject44	38	Time7	Subject45	174	Time8	Subject31	175	Time9
Subject44	221	Time1	Subject45	60	Time2	Subject45	60	Time3	Subject47	230	Time4	Subject47	53	Time5	Subject47	183	Time6	Subject44	40	Time7	Subject45	181	Time8	Subject31	181	Time9
Subject44	222	Time1	Subject45	61	Time2	Subject45	62	Time3	Subject47	233	Time4	Subject47	54	Time5	Subject47	185	Time6	Subject44	42	Time7	Subject45	182	Time8	Subject31	189	Time9
Subject44	225	Time1	Subject45	62	Time2	Subject45	64	Time3	Subject47	235	Time4	Subject47	56	Time5	Subject47	186	Time6	Subject44	43	Time7	Subject45	187	Time8	Subject31	190	Time9
Subject44	227	Time1	Subject45	63	Time2	Subject45	65	Time3	Subject47	236	Time4	Subject47	57	Time5	Subject47	187	Time6	Subject44	45	Time7	Subject45	190	Time8	Subject31	209	Time9
Subject44	232	Time1	Subject45	64	Time2	Subject45	66	Time3	Subject47	237	Time4	Subject47	59	Time5	Subject47	188	Time6	Subject44	51	Time7	Subject45	191	Time8	Subject31	215	Time9
Subject44	237	Time1	Subject45	65	Time2	Subject45	68	Time3	Subject47	241	Time4	Subject47	60	Time5	Subject47	189	Time6	Subject44	52	Time7	Subject45	193	Time8	Subject31	216	Time9
Subject44	240	Time1	Subject45	66	Time2	Subject45	69	Time3	Subject47	243	Time4	Subject47	61	Time5	Subject47	190	Time6	Subject44	54	Time7	Subject45	195	Time8	Subject31	222	Time9
Subject44	243	Time1	Subject45	67	Time2	Subject45	70	Time3	Subject47	244	Time4	Subject47	62	Time5	Subject47	191	Time6	Subject44	57	Time7	Subject45	196	Time8	Subject31	223	Time9
Subject44	245	Time1	Subject45	72	Time2	Subject45	71	Time3	Subject47	247	Time4	Subject47	63	Time5	Subject47	193	Time6	Subject44	58	Time7	Subject45	198	Time8	Subject31	224	Time9
Subject44	247	Time1	Subject45	74	Time2	Subject45	72	Time3	Subject47	248	Time4	Subject47	64	Time5	Subject47	194	Time6	Subject44	62	Time7	Subject45	202	Time8	Subject31	225	Time9
Subject44	252	Time1	Subject45	78	Time2	Subject45	73	Time3	Subject47	252	Time4	Subject47	67	Time5	Subject47	195	Time6	Subject44	63	Time7	Subject45	203	Time8	Subject31	226	Time9
Subject44	253	Time1	Subject45	79	Time2	Subject45	74	Time3	Subject47	255	Time4	Subject47	69	Time5	Subject47	197	Time6	Subject44	64	Time7	Subject45	209	Time8	Subject31	227	Time9
Subject44	255	Time1	Subject45	80	Time2	Subject45	78	Time3	Subject47	257	Time4	Subject47	72	Time5	Subject47	198	Time6	Subject44	66	Time7	Subject45	212	Time8	Subject31	229	Time9
Subject44	258	Time1	Subject45	82	Time2	Subject45	79	Time3	Subject47	259	Time4	Subject47	74	Time5	Subject47	199	Time6	Subject44	67	Time7	Subject45	213	Time8	Subject31	238	Time9
Subject43	1	Time1	Subject45	83	Time2	Subject45	80	Time3	Subject46	2	Time4	Subject47	75	Time5	Subject47	201	Time6	Subject44	74	Time7	Subject45	215	Time8	Subject31	243	Time9
Subject43	2	Time1	Subject45	86	Time2	Subject45	81	Time3	Subject46	4	Time4	Subject47	76	Time5	Subject47	202	Time6	Subject44	77	Time7	Subject45	219	Time8	Subject31	245	Time9
Subject43	3	Time1	Subject45	87	Time2	Subject45	83	Time3	Subject46	5	Time4	Subject47	78	Time5	Subject47	203	Time6	Subject44	83	Time7	Subject45	220	Time8	Subject31	249	Time9
Subject43	7	Time1	Subject45	90	Time2	Subject45	84	Time3	Subject46	7	Time4	Subject47	79	Time5	Subject47	204	Time6	Subject44	85	Time7	Subject45	222	Time8	Subject31	250	Time9
Subject43	12	Time1	Subject45	93	Time2	Subject45	85	Time3	Subject46	10	Time4	Subject47	80	Time5	Subject47	205	Time6	Subject44	87	Time7	Subject45	224	Time8	Subject31	258	Time9
Subject43	13	Time1	Subject45	95	Time2	Subject45	86	Time3	Subject46	11	Time4	Subject47	82	Time5	Subject47	208	Time6	Subject44	89	Time7	Subject45	225	Time8	Subject31	260	Time9
Subject43	18	Time1	Subject45	97	Time2	Subject45	87	Time3	Subject46	12	Time4	Subject47	83	Time5	Subject47	211	Time6	Subject44	92	Time7	Subject45	226	Time8	Subject30	2	Time9
Subject43	19	Time1	Subject45	99	Time2	Subject45	88	Time3	Subject46	13	Time4	Subject47	84	Time5	Subject47	212	Time6	Subject44	93	Time7	Subject45	228	Time8	Subject30	3	Time9
Subject43	21	Time1	Subject45	100	Time2	Subject45	90	Time3	Subject46	16	Time4	Subject47	87	Time5	Subject47	213	Time6	Subject44	94	Time7	Subject45	233	Time8	Subject30	5	Time9
Subject43	24	Time1	Subject45	103	Time2	Subject45	93	Time3	Subject46	19	Time4	Subject47	89	Time5	Subject47	214	Time6	Subject44	101	Time7	Subject45	237	Time8	Subject30	8	Time9
Subject43	27	Time1	Subject45	104	Time2	Subject45	94	Time3	Subject46	22	Time4	Subject47	90	Time5	Subject47	215	Time6	Subject44	104	Time7	Subject45	238	Time8	Subject30	9	Time9
Subject43	28	Time1	Subject45	107	Time2	Subject45	96	Time3	Subject46	23	Time4	Subject47	91	Time5	Subject47	216	Time6	Subject44	105	Time7	Subject45	239	Time8	Subject30	12	Time9
Subject43	29	Time1	Subject45	108	Time2	Subject45	98	Time3	Subject46	24	Time4	Subject47	92	Time5	Subject47	217	Time6	Subject44	106	Time7	Subject45	240	Time8	Subject30	14	Time9
Subject43	30	Time1	Subject45	109	Time2	Subject45	99	Time3	Subject46	27	Time4	Subject47	93	Time5	Subject47	220	Time6	Subject44	108	Time7	Subject45	241	Time8	Subject30	21	Time9
Subject43	31	Time1	Subject45	110	Time2	Subject45	101	Time3	Subject46	28	Time4	Subject47	96	Time5	Subject47	221	Time6	Subject44	109	Time7	Subject45	242	Time8	Subject30	22	Time9
Subject43	33	Time1	Subject45	111	Time2	Subject45	102	Time3	Subject46	29	Time4	Subject47	98	Time5	Subject47	222	Time6	Subject44	114	Time7	Subject45	243	Time8	Subject30	23	Time9
Subject43	34	Time1	Subject45	112	Time2	Subject45	103	Time3	Subject46	31	Time4	Subject47	99	Time5	Subject47	223	Time6	Subject44	115	Time7	Subject45	245	Time8	Subject30	24	Time9
Subject43	36	Time1	Subject45	115	Time2	Subject45	104	Time3	Subject46	33	Time4	Subject47	100	Time5	Subject47	225	Time6	Subject44	117	Time7	Subject45	246	Time8	Subject30	26	Time9
Subject43	39	Time1	Subject45	117	Time2	Subject45	105	Time3	Subject46	34	Time4	Subject47	101	Time5	Subject47	226	Time6	Subject44	119	Time7	Subject45	247	Time8	Subject30	34	Time9
Subject43	40	Time1	Subject45	118	Time2	Subject45	107	Time3	Subject46	37	Time4	Subject47	102	Time5	Subject47	228	Time6	Subject44	121	Time7	Subject45	248	Time8	Subject30	35	Time9
Subject43	41	Time1	Subject45	120	Time2	Subject45	108	Time3	Subject46	43	Time4	Subject47	104	Time5	Subject47	229	Time6	Subject44	123	Time7	Subject45	249	Time8	Subject30	40	Time9
Subject43	42	Time1	Subject45	121	Time2	Subject45	109	Time3	Subject46	45	Time4	Subject47	105	Time5	Subject47	231	Time6	Subject44	124	Time7	Subject45	250	Time8	Subject30	48	Time9
Subject43	43	Time1	Subject45	122	Time2	Subject45	110	Time3	Subject46	47	Time4	Subject47	106	Time5	Subject47	233	Time6	Subject44	125	Time7	Subject45	252	Time8	Subject30	69	Time9
Subject43	44	Time1	Subject45	123	Time2	Subject45	111	Time3	Subject46	50	Time4	Subject47	108	Time5	Subject47	234	Time6	Subject44	126	Time7	Subject45	253	Time8	Subject30	72	Time9
Subject43	45	Time1	Subject45	125	Time2	Subject45	114	Time3	Subject46	52	Time4	Subject47	110	Time5	Subject47	235	Time6	Subject44	127	Time7	Subject45	254	Time8	Subject30	74	Time9
Subject43	46	Time1	Subject45	126	Time2	Subject45	115	Time3	Subject46	57	Time4	Subject47	111	Time5	Subject47	236	Time6	Subject44	130	Time7	Subject45	255	Time8	Subject30	84	Time9
Subject43	48	Time1	Subject45	129	Time2	Subject45	117	Time3	Subject46	61	Time4	Subject47	113	Time5	Subject47	237	Time6	Subject44	132	Time7	Subject45	256	Time8	Subject30	85	Time9
Subject43	49	Time1	Subject45	131	Time2	Subject45	119	Time3	Subject46	63	Time4	Subject47	116	Time5	Subject47	239	Time6	Subject44	138	Time7	Subject45	260	Time8	Subject30	87	Time9
Subject43	50	Time1	Subject45	132	Time2	Subject45	120	Time3	Subject46	66	Time4	Subject47	117	Time5	Subject47	240	Time6	Subject44	139	Time7	Subject44	1	Time8	Subject30	89	Time9
Subject43	51	Time1	Subject45	134	Time2	Subject45	122	Time3	Subject46	68	Time4	Subject47	118	Time5	Subject47	242	Time6	Subject44	140	Time7	Subject44	2	Time8	Subject30	95	Time9
Subject43	52	Time1	Subject45	136	Time2	Subject45	123	Time3	Subject46	70	Time4	Subject47	119	Time5	Subject47	243	Time6	Subject44	141	Time7	Subject44	4	Time8	Subject30	111	Time9
Subject43	53	Time1	Subject45	137	Time2	Subject45	124	Time3	Subject46	71	Time4	Subject47	120	Time5	Subject47	246	Time6	Subject44	142	Time7	Subject44	5	Time8	Subject30	119	Time9
Subject43	54	Time1	Subject45	138	Time2	Subject45	126	Time3	Subject46	73	Time4	Subject47	121	Time5	Subject47	247	Time6	Subject44	145	Time7	Subject44	7	Time8	Subject30	129	Time9
Subject43	56	Time1	Subject45	139	Time2	Subject45	127	Time3	Subject46	76	Time4	Subject47	123	Time5	Subject47	250	Time6	Subject44	146	Time7	Subject44	9	Time8	Subject30	130	Time9
Subject43	58	Time1	Subject45	141	Time2	Subject45	128	Time3	Subject46	78	Time4	Subject47	124	Time5	Subject47	251	Time6	Subject44	147	Time7	Subject44	11	Time8	Subject30	138	Time9
Subject43	62	Time1	Subject45	143	Time2	Subject45	129	Time3	Subject46	82	Time4	Subject47	125	Time5	Subject47	252	Time6	Subject44	152	Time7	Subject44	12	Time8	Subject30	141	Time9
Subject43	64	Time1	Subject45	144	Time2	Subject45	130	Time3	Subject46	83	Time4	Subject47	126	Time5	Subject47	253	Time6	Subject44	153	Time7	Subject44	13	Time8	Subject30	143	Time9
Subject43	66	Time1	Subject45	145	Time2	Subject45	131	Time3	Subject46	84	Time4	Subject47	129	Time5	Subject47	255	Time6	Subject44	154	Time7	Subject44	15	Time8	Subject30	146	Time9
Subject43	67	Time1	Subject45	147	Time2	Subject45	133	Time3	Subject46	85	Time4	Subject47	130	Time5	Subject47	258	Time6	Subject44	156	Time7	Subject44	20	Time8	Subject30	147	Time9
Subject43	68	Time1	Subject45	149	Time2	Subject45	135	Time3	Subject46	86	Time4	Subject47	132	Time5	Subject47	259	Time6	Subject44	158	Time7	Subject44	22	Time8	Subject30	157	Time9
Subject43	69	Time1	Subject45	151	Time2	Subject45	136	Time3	Subject46	87	Time4	Subject47	134	Time5	Subject47	260	Time6	Subject44	159	Time7	Subject44	23	Time8	Subject30	165	Time9
Subject43	71	Time1	Subject45	152	Time2	Subject45	138	Time3	Subject46	93	Time4	Subject47	136	Time5	Subject46	1	Time6	Subject44	162	Time7	Subject44	25	Time8	Subject30	170	Time9
Subject43	76	Time1	Subject45	153	Time2	Subject45	139	Time3	Subject46	94	Time4	Subject47	137	Time5	Subject46	3	Time6	Subject44	163	Time7	Subject44	27	Time8	Subject30	176	Time9
Subject43	78	Time1	Subject45	157	Time2	Subject45	140	Time3	Subject46	98	Time4	Subject47	138	Time5	Subject46	4	Time6	Subject44	164	Time7	Subject44	28	Time8	Subject30	179	Time9
Subject43	80	Time1	Subject45	158	Time2	Subject45	141	Time3	Subject46	99	Time4	Subject47	140	Time5	Subject46	8	Time6	Subject44	166	Time7	Subject44	29	Time8	Subject30	185	Time9
Subject43	81	Time1	Subject45	159	Time2	Subject45	143	Time3	Subject46	100	Time4	Subject47	142	Time5	Subject46	9	Time6	Subject44	167	Time7	Subject44	30	Time8	Subject30	188	Time9
Subject43	87	Time1	Subject45	161	Time2	Subject45	145	Time3	Subject46	102	Time4	Subject47	143	Time5	Subject46	11	Time6	Subject44	171	Time7	Subject44	33	Time8	Subject30	189	Time9
Subject43	92	Time1	Subject45	163	Time2	Subject45	147	Time3	Subject46	103	Time4	Subject47	144	Time5	Subject46	12	Time6	Subject44	172	Time7	Subject44	37	Time8	Subject30	192	Time9
Subject43	94	Time1	Subject45	164	Time2	Subject45	148	Time3	Subject46	104	Time4	Subject47	145	Time5	Subject46	13	Time6	Subject44	173	Time7	Subject44	39	Time8	Subject30	193	Time9
Subject43	98	Time1	Subject45	165	Time2	Subject45	150	Time3	Subject46	109	Time4	Subject47	148	Time5	Subject46	16	Time6	Subject44	177	Time7	Subject44	43	Time8	Subject30	194	Time9
Subject43	99	Time1	Subject45	166	Time2	Subject45	151	Time3	Subject46	111	Time4	Subject47	149	Time5	Subject46	17	Time6	Subject44	179	Time7	Subject44	45	Time8	Subject30	209	Time9
Subject43	100	Time1	Subject45	168	Time2	Subject45	152	Time3	Subject46	112	Time4	Subject47	151	Time5	Subject46	18	Time6	Subject44	181	Time7	Subject44	47	Time8	Subject30	230	Time9
Subject43	102	Time1	Subject45	171	Time2	Subject45	156	Time3	Subject46	113	Time4	Subject47	153	Time5	Subject46	19	Time6	Subject44	183	Time7	Subject44	51	Time8	Subject30	233	Time9
Subject43	103	Time1	Subject45	172	Time2	Subject45	158	Time3	Subject46	114	Time4	Subject47	154	Time5	Subject46	22	Time6	Subject44	185	Time7	Subject44	53	Time8	Subject30	243	Time9
Subject43	106	Time1	Subject45	173	Time2	Subject45	159	Time3	Subject46	117	Time4	Subject47	155	Time5	Subject46	25	Time6	Subject44	186	Time7	Subject44	54	Time8	Subject29	4	Time9
Subject43	107	Time1	Subject45	180	Time2	Subject45	160	Time3	Subject46	118	Time4	Subject47	156	Time5	Subject46	31	Time6	Subject44	187	Time7	Subject44	55	Time8	Subject29	6	Time9
Subject43	108	Time1	Subject45	182	Time2	Subject45	161	Time3	Subject46	119	Time4	Subject47	158	Time5	Subject46	32	Time6	Subject44	188	Time7	Subject44	56	Time8	Subject29	11	Time9
Subject43	112	Time1	Subject45	183	Time2	Subject45	162	Time3	Subject46	122	Time4	Subject47	159	Time5	Subject46	35	Time6	Subject44	190	Time7	Subject44	57	Time8	Subject29	20	Time9
Subject43	113	Time1	Subject45	185	Time2	Subject45	163	Time3	Subject46	127	Time4	Subject47	160	Time5	Subject46	36	Time6	Subject44	191	Time7	Subject44	58	Time8	Subject29	30	Time9
Subject43	115	Time1	Subject45	186	Time2	Subject45	165	Time3	Subject46	130	Time4	Subject47	161	Time5	Subject46	38	Time6	Subject44	192	Time7	Subject44	62	Time8	Subject29	35	Time9
Subject43	118	Time1	Subject45	188	Time2	Subject45	168	Time3	Subject46	131	Time4	Subject47	163	Time5	Subject46	39	Time6	Subject44	198	Time7	Subject44	63	Time8	Subject29	36	Time9
Subject43	119	Time1	Subject45	189	Time2	Subject45	169	Time3	Subject46	132	Time4	Subject47	164	Time5	Subject46	40	Time6	Subject44	199	Time7	Subject44	64	Time8	Subject29	39	Time9
Subject43	122	Time1	Subject45	190	Time2	Subject45	172	Time3	Subject46	137	Time4	Subject47	166	Time5	Subject46	41	Time6	Subject44	202	Time7	Subject44	65	Time8	Subject29	52	Time9
Subject43	123	Time1	Subject45	198	Time2	Subject45	173	Time3	Subject46	138	Time4	Subject47	168	Time5	Subject46	42	Time6	Subject44	203	Time7	Subject44	66	Time8	Subject29	61	Time9
Subject43	124	Time1	Subject45	199	Time2	Subject45	174	Time3	Subject46	140	Time4	Subject47	174	Time5	Subject46	43	Time6	Subject44	204	Time7	Subject44	67	Time8	Subject29	62	Time9
Subject43	125	Time1	Subject45	200	Time2	Subject45	176	Time3	Subject46	141	Time4	Subject47	179	Time5	Subject46	44	Time6	Subject44	206	Time7	Subject44	71	Time8	Subject29	64	Time9
Subject43	127	Time1	Subject45	201	Time2	Subject45	177	Time3	Subject46	142	Time4	Subject47	180	Time5	Subject46	45	Time6	Subject44	209	Time7	Subject44	76	Time8	Subject29	71	Time9
Subject43	128	Time1	Subject45	205	Time2	Subject45	178	Time3	Subject46	144	Time4	Subject47	184	Time5	Subject46	46	Time6	Subject44	210	Time7	Subject44	79	Time8	Subject29	73	Time9
Subject43	129	Time1	Subject45	208	Time2	Subject45	180	Time3	Subject46	145	Time4	Subject47	185	Time5	Subject46	47	Time6	Subject44	211	Time7	Subject44	81	Time8	Subject29	74	Time9
Subject43	130	Time1	Subject45	211	Time2	Subject45	181	Time3	Subject46	147	Time4	Subject47	186	Time5	Subject46	49	Time6	Subject44	212	Time7	Subject44	82	Time8	Subject29	78	Time9
Subject43	131	Time1	Subject45	214	Time2	Subject45	182	Time3	Subject46	148	Time4	Subject47	188	Time5	Subject46	50	Time6	Subject44	214	Time7	Subject44	85	Time8	Subject29	79	Time9
Subject43	137	Time1	Subject45	215	Time2	Subject45	183	Time3	Subject46	152	Time4	Subject47	189	Time5	Subject46	53	Time6	Subject44	215	Time7	Subject44	87	Time8	Subject29	80	Time9
Subject43	142	Time1	Subject45	216	Time2	Subject45	185	Time3	Subject46	153	Time4	Subject47	191	Time5	Subject46	54	Time6	Subject44	216	Time7	Subject44	89	Time8	Subject29	82	Time9
Subject43	143	Time1	Subject45	217	Time2	Subject45	186	Time3	Subject46	155	Time4	Subject47	192	Time5	Subject46	55	Time6	Subject44	217	Time7	Subject44	94	Time8	Subject29	84	Time9
Subject43	145	Time1	Subject45	220	Time2	Subject45	187	Time3	Subject46	158	Time4	Subject47	194	Time5	Subject46	57	Time6	Subject44	219	Time7	Subject44	95	Time8	Subject29	87	Time9
Subject43	146	Time1	Subject45	221	Time2	Subject45	188	Time3	Subject46	160	Time4	Subject47	195	Time5	Subject46	59	Time6	Subject44	220	Time7	Subject44	96	Time8	Subject29	88	Time9
Subject43	148	Time1	Subject45	223	Time2	Subject45	190	Time3	Subject46	161	Time4	Subject47	198	Time5	Subject46	61	Time6	Subject44	221	Time7	Subject44	98	Time8	Subject29	91	Time9
Subject43	149	Time1	Subject45	224	Time2	Subject45	192	Time3	Subject46	162	Time4	Subject47	200	Time5	Subject46	63	Time6	Subject44	222	Time7	Subject44	100	Time8	Subject29	95	Time9
Subject43	151	Time1	Subject45	229	Time2	Subject45	195	Time3	Subject46	163	Time4	Subject47	201	Time5	Subject46	68	Time6	Subject44	223	Time7	Subject44	102	Time8	Subject29	99	Time9
Subject43	152	Time1	Subject45	231	Time2	Subject45	196	Time3	Subject46	164	Time4	Subject47	203	Time5	Subject46	69	Time6	Subject44	225	Time7	Subject44	103	Time8	Subject29	100	Time9
Subject43	153	Time1	Subject45	234	Time2	Subject45	197	Time3	Subject46	165	Time4	Subject47	205	Time5	Subject46	70	Time6	Subject44	226	Time7	Subject44	105	Time8	Subject29	102	Time9
Subject43	155	Time1	Subject45	236	Time2	Subject45	198	Time3	Subject46	167	Time4	Subject47	206	Time5	Subject46	74	Time6	Subject44	230	Time7	Subject44	110	Time8	Subject29	105	Time9
Subject43	156	Time1	Subject45	237	Time2	Subject45	200	Time3	Subject46	169	Time4	Subject47	208	Time5	Subject46	75	Time6	Subject44	232	Time7	Subject44	111	Time8	Subject29	107	Time9
Subject43	159	Time1	Subject45	239	Time2	Subject45	201	Time3	Subject46	170	Time4	Subject47	210	Time5	Subject46	76	Time6	Subject44	233	Time7	Subject44	112	Time8	Subject29	108	Time9
Subject43	162	Time1	Subject45	241	Time2	Subject45	202	Time3	Subject46	171	Time4	Subject47	212	Time5	Subject46	78	Time6	Subject44	234	Time7	Subject44	115	Time8	Subject29	109	Time9
Subject43	163	Time1	Subject45	243	Time2	Subject45	203	Time3	Subject46	173	Time4	Subject47	213	Time5	Subject46	80	Time6	Subject44	245	Time7	Subject44	116	Time8	Subject29	113	Time9
Subject43	165	Time1	Subject45	244	Time2	Subject45	204	Time3	Subject46	174	Time4	Subject47	215	Time5	Subject46	82	Time6	Subject44	246	Time7	Subject44	118	Time8	Subject29	128	Time9
Subject43	166	Time1	Subject45	245	Time2	Subject45	206	Time3	Subject46	175	Time4	Subject47	220	Time5	Subject46	83	Time6	Subject44	247	Time7	Subject44	120	Time8	Subject29	131	Time9
Subject43	173	Time1	Subject45	247	Time2	Subject45	207	Time3	Subject46	176	Time4	Subject47	221	Time5	Subject46	84	Time6	Subject44	249	Time7	Subject44	123	Time8	Subject29	135	Time9
Subject43	176	Time1	Subject45	248	Time2	Subject45	211	Time3	Subject46	178	Time4	Subject47	222	Time5	Subject46	86	Time6	Subject44	251	Time7	Subject44	124	Time8	Subject29	138	Time9
Subject43	177	Time1	Subject45	251	Time2	Subject45	212	Time3	Subject46	179	Time4	Subject47	226	Time5	Subject46	87	Time6	Subject44	252	Time7	Subject44	126	Time8	Subject29	143	Time9
Subject43	182	Time1	Subject45	252	Time2	Subject45	214	Time3	Subject46	181	Time4	Subject47	227	Time5	Subject46	88	Time6	Subject44	257	Time7	Subject44	127	Time8	Subject29	155	Time9
Subject43	183	Time1	Subject45	253	Time2	Subject45	215	Time3	Subject46	183	Time4	Subject47	228	Time5	Subject46	89	Time6	Subject44	258	Time7	Subject44	129	Time8	Subject29	158	Time9
Subject43	184	Time1	Subject45	258	Time2	Subject45	216	Time3	Subject46	184	Time4	Subject47	229	Time5	Subject46	90	Time6	Subject44	259	Time7	Subject44	132	Time8	Subject29	159	Time9
Subject43	186	Time1	Subject45	259	Time2	Subject45	219	Time3	Subject46	188	Time4	Subject47	230	Time5	Subject46	92	Time6	Subject44	260	Time7	Subject44	133	Time8	Subject29	165	Time9
Subject43	187	Time1	Subject44	1	Time2	Subject45	221	Time3	Subject46	189	Time4	Subject47	231	Time5	Subject46	93	Time6	Subject43	1	Time7	Subject44	135	Time8	Subject29	170	Time9
Subject43	190	Time1	Subject44	2	Time2	Subject45	224	Time3	Subject46	190	Time4	Subject47	232	Time5	Subject46	95	Time6	Subject43	3	Time7	Subject44	141	Time8	Subject29	171	Time9
Subject43	192	Time1	Subject44	3	Time2	Subject45	225	Time3	Subject46	196	Time4	Subject47	234	Time5	Subject46	96	Time6	Subject43	5	Time7	Subject44	144	Time8	Subject29	184	Time9
Subject43	194	Time1	Subject44	5	Time2	Subject45	227	Time3	Subject46	199	Time4	Subject47	236	Time5	Subject46	97	Time6	Subject43	8	Time7	Subject44	146	Time8	Subject29	187	Time9
Subject43	196	Time1	Subject44	7	Time2	Subject45	228	Time3	Subject46	200	Time4	Subject47	237	Time5	Subject46	98	Time6	Subject43	10	Time7	Subject44	147	Time8	Subject29	190	Time9
Subject43	208	Time1	Subject44	8	Time2	Subject45	231	Time3	Subject46	201	Time4	Subject47	238	Time5	Subject46	99	Time6	Subject43	14	Time7	Subject44	148	Time8	Subject29	196	Time9
Subject43	211	Time1	Subject44	9	Time2	Subject45	232	Time3	Subject46	206	Time4	Subject47	240	Time5	Subject46	100	Time6	Subject43	15	Time7	Subject44	149	Time8	Subject29	198	Time9
Subject43	212	Time1	Subject44	10	Time2	Subject45	233	Time3	Subject46	207	Time4	Subject47	241	Time5	Subject46	101	Time6	Subject43	19	Time7	Subject44	152	Time8	Subject29	201	Time9
Subject43	214	Time1	Subject44	13	Time2	Subject45	234	Time3	Subject46	211	Time4	Subject47	245	Time5	Subject46	102	Time6	Subject43	21	Time7	Subject44	163	Time8	Subject29	203	Time9
Subject43	215	Time1	Subject44	14	Time2	Subject45	235	Time3	Subject46	213	Time4	Subject47	246	Time5	Subject46	103	Time6	Subject43	22	Time7	Subject44	165	Time8	Subject29	205	Time9
Subject43	217	Time1	Subject44	15	Time2	Subject45	236	Time3	Subject46	217	Time4	Subject47	247	Time5	Subject46	104	Time6	Subject43	25	Time7	Subject44	166	Time8	Subject29	210	Time9
Subject43	218	Time1	Subject44	18	Time2	Subject45	237	Time3	Subject46	222	Time4	Subject47	248	Time5	Subject46	106	Time6	Subject43	27	Time7	Subject44	168	Time8	Subject29	211	Time9
Subject43	220	Time1	Subject44	19	Time2	Subject45	238	Time3	Subject46	223	Time4	Subject47	249	Time5	Subject46	110	Time6	Subject43	29	Time7	Subject44	176	Time8	Subject29	227	Time9
Subject43	222	Time1	Subject44	21	Time2	Subject45	240	Time3	Subject46	224	Time4	Subject47	250	Time5	Subject46	112	Time6	Subject43	30	Time7	Subject44	182	Time8	Subject29	229	Time9
Subject43	224	Time1	Subject44	22	Time2	Subject45	241	Time3	Subject46	225	Time4	Subject47	251	Time5	Subject46	114	Time6	Subject43	33	Time7	Subject44	184	Time8	Subject29	235	Time9
Subject43	225	Time1	Subject44	24	Time2	Subject45	243	Time3	Subject46	227	Time4	Subject47	253	Time5	Subject46	117	Time6	Subject43	34	Time7	Subject44	186	Time8	Subject29	236	Time9
Subject43	226	Time1	Subject44	26	Time2	Subject45	245	Time3	Subject46	228	Time4	Subject47	257	Time5	Subject46	118	Time6	Subject43	35	Time7	Subject44	189	Time8	Subject29	240	Time9
Subject43	228	Time1	Subject44	27	Time2	Subject45	247	Time3	Subject46	229	Time4	Subject47	260	Time5	Subject46	120	Time6	Subject43	37	Time7	Subject44	191	Time8	Subject29	244	Time9
Subject43	229	Time1	Subject44	28	Time2	Subject45	252	Time3	Subject46	232	Time4	Subject46	1	Time5	Subject46	121	Time6	Subject43	38	Time7	Subject44	192	Time8	Subject29	252	Time9
Subject43	232	Time1	Subject44	31	Time2	Subject45	253	Time3	Subject46	234	Time4	Subject46	2	Time5	Subject46	122	Time6	Subject43	39	Time7	Subject44	195	Time8	Subject29	253	Time9
Subject43	234	Time1	Subject44	36	Time2	Subject45	254	Time3	Subject46	235	Time4	Subject46	3	Time5	Subject46	124	Time6	Subject43	42	Time7	Subject44	198	Time8	Subject29	256	Time9
Subject43	236	Time1	Subject44	37	Time2	Subject45	255	Time3	Subject46	239	Time4	Subject46	4	Time5	Subject46	125	Time6	Subject43	45	Time7	Subject44	201	Time8	Subject28	8	Time9
Subject43	240	Time1	Subject44	38	Time2	Subject45	259	Time3	Subject46	241	Time4	Subject46	5	Time5	Subject46	126	Time6	Subject43	46	Time7	Subject44	203	Time8	Subject28	10	Time9
Subject43	244	Time1	Subject44	39	Time2	Subject45	260	Time3	Subject46	243	Time4	Subject46	6	Time5	Subject46	128	Time6	Subject43	48	Time7	Subject44	205	Time8	Subject28	11	Time9
Subject43	245	Time1	Subject44	42	Time2	Subject44	1	Time3	Subject46	244	Time4	Subject46	8	Time5	Subject46	129	Time6	Subject43	49	Time7	Subject44	206	Time8	Subject28	15	Time9
Subject43	246	Time1	Subject44	47	Time2	Subject44	3	Time3	Subject46	245	Time4	Subject46	9	Time5	Subject46	130	Time6	Subject43	50	Time7	Subject44	207	Time8	Subject28	27	Time9
Subject43	247	Time1	Subject44	48	Time2	Subject44	4	Time3	Subject46	247	Time4	Subject46	12	Time5	Subject46	133	Time6	Subject43	51	Time7	Subject44	208	Time8	Subject28	28	Time9
Subject43	248	Time1	Subject44	50	Time2	Subject44	6	Time3	Subject46	248	Time4	Subject46	13	Time5	Subject46	135	Time6	Subject43	52	Time7	Subject44	209	Time8	Subject28	36	Time9
Subject43	250	Time1	Subject44	51	Time2	Subject44	7	Time3	Subject46	251	Time4	Subject46	19	Time5	Subject46	136	Time6	Subject43	56	Time7	Subject44	213	Time8	Subject28	51	Time9
Subject43	252	Time1	Subject44	55	Time2	Subject44	8	Time3	Subject46	254	Time4	Subject46	20	Time5	Subject46	137	Time6	Subject43	57	Time7	Subject44	215	Time8	Subject28	56	Time9
Subject43	254	Time1	Subject44	58	Time2	Subject44	12	Time3	Subject46	255	Time4	Subject46	21	Time5	Subject46	138	Time6	Subject43	58	Time7	Subject44	216	Time8	Subject28	84	Time9
Subject43	259	Time1	Subject44	63	Time2	Subject44	13	Time3	Subject46	257	Time4	Subject46	23	Time5	Subject46	139	Time6	Subject43	60	Time7	Subject44	218	Time8	Subject28	86	Time9
Subject42	3	Time1	Subject44	65	Time2	Subject44	15	Time3	Subject46	258	Time4	Subject46	24	Time5	Subject46	141	Time6	Subject43	65	Time7	Subject44	220	Time8	Subject28	88	Time9
Subject42	6	Time1	Subject44	66	Time2	Subject44	16	Time3	Subject45	1	Time4	Subject46	25	Time5	Subject46	142	Time6	Subject43	66	Time7	Subject44	222	Time8	Subject28	95	Time9
Subject42	12	Time1	Subject44	70	Time2	Subject44	17	Time3	Subject45	2	Time4	Subject46	27	Time5	Subject46	146	Time6	Subject43	69	Time7	Subject44	227	Time8	Subject28	96	Time9
Subject42	14	Time1	Subject44	71	Time2	Subject44	18	Time3	Subject45	4	Time4	Subject46	28	Time5	Subject46	147	Time6	Subject43	70	Time7	Subject44	229	Time8	Subject28	97	Time9
Subject42	16	Time1	Subject44	72	Time2	Subject44	19	Time3	Subject45	5	Time4	Subject46	30	Time5	Subject46	148	Time6	Subject43	71	Time7	Subject44	231	Time8	Subject28	98	Time9
Subject42	17	Time1	Subject44	73	Time2	Subject44	21	Time3	Subject45	6	Time4	Subject46	33	Time5	Subject46	149	Time6	Subject43	78	Time7	Subject44	232	Time8	Subject28	112	Time9
Subject42	18	Time1	Subject44	75	Time2	Subject44	23	Time3	Subject45	8	Time4	Subject46	34	Time5	Subject46	150	Time6	Subject43	79	Time7	Subject44	233	Time8	Subject28	116	Time9
Subject42	19	Time1	Subject44	80	Time2	Subject44	24	Time3	Subject45	9	Time4	Subject46	36	Time5	Subject46	151	Time6	Subject43	82	Time7	Subject44	234	Time8	Subject28	118	Time9
Subject42	20	Time1	Subject44	84	Time2	Subject44	25	Time3	Subject45	10	Time4	Subject46	38	Time5	Subject46	154	Time6	Subject43	83	Time7	Subject44	235	Time8	Subject28	125	Time9
Subject42	21	Time1	Subject44	86	Time2	Subject44	27	Time3	Subject45	11	Time4	Subject46	39	Time5	Subject46	155	Time6	Subject43	84	Time7	Subject44	237	Time8	Subject28	130	Time9
Subject42	26	Time1	Subject44	88	Time2	Subject44	31	Time3	Subject45	12	Time4	Subject46	41	Time5	Subject46	156	Time6	Subject43	87	Time7	Subject44	238	Time8	Subject28	141	Time9
Subject42	27	Time1	Subject44	89	Time2	Subject44	32	Time3	Subject45	16	Time4	Subject46	42	Time5	Subject46	157	Time6	Subject43	90	Time7	Subject44	245	Time8	Subject28	145	Time9
Subject42	28	Time1	Subject44	90	Time2	Subject44	33	Time3	Subject45	17	Time4	Subject46	43	Time5	Subject46	158	Time6	Subject43	91	Time7	Subject44	247	Time8	Subject28	146	Time9
Subject42	30	Time1	Subject44	91	Time2	Subject44	34	Time3	Subject45	18	Time4	Subject46	44	Time5	Subject46	160	Time6	Subject43	92	Time7	Subject44	253	Time8	Subject28	148	Time9
Subject42	31	Time1	Subject44	92	Time2	Subject44	35	Time3	Subject45	19	Time4	Subject46	45	Time5	Subject46	161	Time6	Subject43	93	Time7	Subject44	254	Time8	Subject28	152	Time9
Subject42	34	Time1	Subject44	93	Time2	Subject44	36	Time3	Subject45	23	Time4	Subject46	46	Time5	Subject46	162	Time6	Subject43	94	Time7	Subject44	255	Time8	Subject28	155	Time9
Subject42	36	Time1	Subject44	99	Time2	Subject44	37	Time3	Subject45	25	Time4	Subject46	47	Time5	Subject46	163	Time6	Subject43	95	Time7	Subject44	256	Time8	Subject28	157	Time9
Subject42	38	Time1	Subject44	102	Time2	Subject44	38	Time3	Subject45	26	Time4	Subject46	48	Time5	Subject46	164	Time6	Subject43	96	Time7	Subject44	257	Time8	Subject28	168	Time9
Subject42	39	Time1	Subject44	103	Time2	Subject44	39	Time3	Subject45	27	Time4	Subject46	49	Time5	Subject46	165	Time6	Subject43	99	Time7	Subject44	260	Time8	Subject28	169	Time9
Subject42	41	Time1	Subject44	104	Time2	Subject44	40	Time3	Subject45	28	Time4	Subject46	50	Time5	Subject46	168	Time6	Subject43	102	Time7	Subject43	4	Time8	Subject28	174	Time9
Subject42	42	Time1	Subject44	106	Time2	Subject44	41	Time3	Subject45	30	Time4	Subject46	51	Time5	Subject46	169	Time6	Subject43	103	Time7	Subject43	10	Time8	Subject28	176	Time9
Subject42	43	Time1	Subject44	107	Time2	Subject44	44	Time3	Subject45	32	Time4	Subject46	53	Time5	Subject46	170	Time6	Subject43	104	Time7	Subject43	12	Time8	Subject28	181	Time9
Subject42	46	Time1	Subject44	115	Time2	Subject44	45	Time3	Subject45	33	Time4	Subject46	55	Time5	Subject46	171	Time6	Subject43	105	Time7	Subject43	13	Time8	Subject28	193	Time9
Subject42	47	Time1	Subject44	116	Time2	Subject44	46	Time3	Subject45	34	Time4	Subject46	58	Time5	Subject46	173	Time6	Subject43	108	Time7	Subject43	17	Time8	Subject28	194	Time9
Subject42	48	Time1	Subject44	117	Time2	Subject44	47	Time3	Subject45	36	Time4	Subject46	61	Time5	Subject46	176	Time6	Subject43	111	Time7	Subject43	18	Time8	Subject28	196	Time9
Subject42	51	Time1	Subject44	118	Time2	Subject44	49	Time3	Subject45	40	Time4	Subject46	62	Time5	Subject46	177	Time6	Subject43	112	Time7	Subject43	21	Time8	Subject28	205	Time9
Subject42	53	Time1	Subject44	119	Time2	Subject44	50	Time3	Subject45	41	Time4	Subject46	66	Time5	Subject46	178	Time6	Subject43	113	Time7	Subject43	26	Time8	Subject28	223	Time9
Subject42	54	Time1	Subject44	122	Time2	Subject44	51	Time3	Subject45	42	Time4	Subject46	67	Time5	Subject46	179	Time6	Subject43	117	Time7	Subject43	29	Time8	Subject28	235	Time9
Subject42	55	Time1	Subject44	123	Time2	Subject44	52	Time3	Subject45	44	Time4	Subject46	69	Time5	Subject46	180	Time6	Subject43	122	Time7	Subject43	31	Time8	Subject28	237	Time9
Subject42	59	Time1	Subject44	127	Time2	Subject44	53	Time3	Subject45	45	Time4	Subject46	70	Time5	Subject46	181	Time6	Subject43	124	Time7	Subject43	32	Time8	Subject28	242	Time9
Subject42	60	Time1	Subject44	128	Time2	Subject44	54	Time3	Subject45	48	Time4	Subject46	71	Time5	Subject46	182	Time6	Subject43	126	Time7	Subject43	33	Time8	Subject28	245	Time9
Subject42	61	Time1	Subject44	129	Time2	Subject44	55	Time3	Subject45	49	Time4	Subject46	72	Time5	Subject46	184	Time6	Subject43	127	Time7	Subject43	34	Time8	Subject28	248	Time9
Subject42	63	Time1	Subject44	130	Time2	Subject44	56	Time3	Subject45	51	Time4	Subject46	74	Time5	Subject46	186	Time6	Subject43	129	Time7	Subject43	35	Time8	Subject28	251	Time9
Subject42	66	Time1	Subject44	131	Time2	Subject44	57	Time3	Subject45	52	Time4	Subject46	75	Time5	Subject46	187	Time6	Subject43	131	Time7	Subject43	39	Time8	Subject27	7	Time9
Subject42	67	Time1	Subject44	135	Time2	Subject44	58	Time3	Subject45	59	Time4	Subject46	77	Time5	Subject46	189	Time6	Subject43	133	Time7	Subject43	40	Time8	Subject27	8	Time9
Subject42	69	Time1	Subject44	137	Time2	Subject44	59	Time3	Subject45	60	Time4	Subject46	78	Time5	Subject46	190	Time6	Subject43	135	Time7	Subject43	41	Time8	Subject27	9	Time9
Subject42	74	Time1	Subject44	139	Time2	Subject44	60	Time3	Subject45	62	Time4	Subject46	81	Time5	Subject46	191	Time6	Subject43	136	Time7	Subject43	42	Time8	Subject27	12	Time9
Subject42	76	Time1	Subject44	141	Time2	Subject44	62	Time3	Subject45	63	Time4	Subject46	82	Time5	Subject46	193	Time6	Subject43	137	Time7	Subject43	45	Time8	Subject27	15	Time9
Subject42	78	Time1	Subject44	142	Time2	Subject44	65	Time3	Subject45	64	Time4	Subject46	83	Time5	Subject46	195	Time6	Subject43	140	Time7	Subject43	48	Time8	Subject27	19	Time9
Subject42	82	Time1	Subject44	145	Time2	Subject44	67	Time3	Subject45	65	Time4	Subject46	84	Time5	Subject46	196	Time6	Subject43	142	Time7	Subject43	52	Time8	Subject27	26	Time9
Subject42	83	Time1	Subject44	146	Time2	Subject44	68	Time3	Subject45	66	Time4	Subject46	85	Time5	Subject46	197	Time6	Subject43	143	Time7	Subject43	53	Time8	Subject27	27	Time9
Subject42	84	Time1	Subject44	147	Time2	Subject44	69	Time3	Subject45	70	Time4	Subject46	86	Time5	Subject46	198	Time6	Subject43	144	Time7	Subject43	54	Time8	Subject27	30	Time9
Subject42	86	Time1	Subject44	150	Time2	Subject44	70	Time3	Subject45	71	Time4	Subject46	87	Time5	Subject46	199	Time6	Subject43	145	Time7	Subject43	59	Time8	Subject27	33	Time9
Subject42	90	Time1	Subject44	151	Time2	Subject44	72	Time3	Subject45	76	Time4	Subject46	90	Time5	Subject46	200	Time6	Subject43	146	Time7	Subject43	62	Time8	Subject27	38	Time9
Subject42	91	Time1	Subject44	152	Time2	Subject44	73	Time3	Subject45	79	Time4	Subject46	91	Time5	Subject46	201	Time6	Subject43	148	Time7	Subject43	63	Time8	Subject27	49	Time9
Subject42	92	Time1	Subject44	153	Time2	Subject44	74	Time3	Subject45	80	Time4	Subject46	92	Time5	Subject46	203	Time6	Subject43	150	Time7	Subject43	68	Time8	Subject27	54	Time9
Subject42	93	Time1	Subject44	156	Time2	Subject44	75	Time3	Subject45	82	Time4	Subject46	94	Time5	Subject46	204	Time6	Subject43	151	Time7	Subject43	70	Time8	Subject27	61	Time9
Subject42	94	Time1	Subject44	157	Time2	Subject44	76	Time3	Subject45	84	Time4	Subject46	95	Time5	Subject46	205	Time6	Subject43	152	Time7	Subject43	71	Time8	Subject27	62	Time9
Subject42	99	Time1	Subject44	158	Time2	Subject44	82	Time3	Subject45	88	Time4	Subject46	96	Time5	Subject46	207	Time6	Subject43	153	Time7	Subject43	72	Time8	Subject27	63	Time9
Subject42	100	Time1	Subject44	159	Time2	Subject44	85	Time3	Subject45	94	Time4	Subject46	98	Time5	Subject46	208	Time6	Subject43	155	Time7	Subject43	74	Time8	Subject27	66	Time9
Subject42	102	Time1	Subject44	164	Time2	Subject44	86	Time3	Subject45	96	Time4	Subject46	101	Time5	Subject46	209	Time6	Subject43	157	Time7	Subject43	75	Time8	Subject27	76	Time9
Subject42	103	Time1	Subject44	165	Time2	Subject44	89	Time3	Subject45	98	Time4	Subject46	102	Time5	Subject46	211	Time6	Subject43	159	Time7	Subject43	76	Time8	Subject27	77	Time9
Subject42	104	Time1	Subject44	167	Time2	Subject44	91	Time3	Subject45	101	Time4	Subject46	104	Time5	Subject46	212	Time6	Subject43	162	Time7	Subject43	79	Time8	Subject27	87	Time9
Subject42	107	Time1	Subject44	170	Time2	Subject44	93	Time3	Subject45	104	Time4	Subject46	105	Time5	Subject46	213	Time6	Subject43	163	Time7	Subject43	83	Time8	Subject27	90	Time9
Subject42	109	Time1	Subject44	172	Time2	Subject44	94	Time3	Subject45	107	Time4	Subject46	107	Time5	Subject46	214	Time6	Subject43	166	Time7	Subject43	84	Time8	Subject27	91	Time9
Subject42	110	Time1	Subject44	173	Time2	Subject44	95	Time3	Subject45	108	Time4	Subject46	108	Time5	Subject46	216	Time6	Subject43	168	Time7	Subject43	85	Time8	Subject27	92	Time9
Subject42	112	Time1	Subject44	174	Time2	Subject44	97	Time3	Subject45	110	Time4	Subject46	109	Time5	Subject46	217	Time6	Subject43	169	Time7	Subject43	86	Time8	Subject27	95	Time9
Subject42	114	Time1	Subject44	175	Time2	Subject44	98	Time3	Subject45	111	Time4	Subject46	110	Time5	Subject46	220	Time6	Subject43	170	Time7	Subject43	90	Time8	Subject27	97	Time9
Subject42	115	Time1	Subject44	176	Time2	Subject44	100	Time3	Subject45	112	Time4	Subject46	111	Time5	Subject46	221	Time6	Subject43	176	Time7	Subject43	91	Time8	Subject27	99	Time9
Subject42	118	Time1	Subject44	177	Time2	Subject44	101	Time3	Subject45	114	Time4	Subject46	112	Time5	Subject46	223	Time6	Subject43	177	Time7	Subject43	95	Time8	Subject27	105	Time9
Subject42	120	Time1	Subject44	179	Time2	Subject44	102	Time3	Subject45	115	Time4	Subject46	113	Time5	Subject46	224	Time6	Subject43	178	Time7	Subject43	97	Time8	Subject27	107	Time9
Subject42	121	Time1	Subject44	181	Time2	Subject44	103	Time3	Subject45	117	Time4	Subject46	115	Time5	Subject46	225	Time6	Subject43	181	Time7	Subject43	106	Time8	Subject27	109	Time9
Subject42	124	Time1	Subject44	183	Time2	Subject44	104	Time3	Subject45	119	Time4	Subject46	118	Time5	Subject46	226	Time6	Subject43	184	Time7	Subject43	109	Time8	Subject27	114	Time9
Subject42	125	Time1	Subject44	184	Time2	Subject44	105	Time3	Subject45	123	Time4	Subject46	119	Time5	Subject46	227	Time6	Subject43	188	Time7	Subject43	111	Time8	Subject27	117	Time9
Subject42	126	Time1	Subject44	185	Time2	Subject44	106	Time3	Subject45	129	Time4	Subject46	122	Time5	Subject46	229	Time6	Subject43	190	Time7	Subject43	112	Time8	Subject27	120	Time9
Subject42	127	Time1	Subject44	186	Time2	Subject44	107	Time3	Subject45	130	Time4	Subject46	123	Time5	Subject46	230	Time6	Subject43	191	Time7	Subject43	113	Time8	Subject27	130	Time9
Subject42	129	Time1	Subject44	187	Time2	Subject44	108	Time3	Subject45	131	Time4	Subject46	124	Time5	Subject46	232	Time6	Subject43	192	Time7	Subject43	116	Time8	Subject27	135	Time9
Subject42	130	Time1	Subject44	188	Time2	Subject44	109	Time3	Subject45	133	Time4	Subject46	125	Time5	Subject46	233	Time6	Subject43	194	Time7	Subject43	117	Time8	Subject27	136	Time9
Subject42	132	Time1	Subject44	193	Time2	Subject44	110	Time3	Subject45	135	Time4	Subject46	126	Time5	Subject46	234	Time6	Subject43	195	Time7	Subject43	121	Time8	Subject27	138	Time9
Subject42	134	Time1	Subject44	195	Time2	Subject44	111	Time3	Subject45	138	Time4	Subject46	127	Time5	Subject46	236	Time6	Subject43	197	Time7	Subject43	122	Time8	Subject27	143	Time9
Subject42	135	Time1	Subject44	196	Time2	Subject44	112	Time3	Subject45	139	Time4	Subject46	128	Time5	Subject46	239	Time6	Subject43	198	Time7	Subject43	127	Time8	Subject27	146	Time9
Subject42	138	Time1	Subject44	197	Time2	Subject44	115	Time3	Subject45	141	Time4	Subject46	130	Time5	Subject46	240	Time6	Subject43	200	Time7	Subject43	128	Time8	Subject27	148	Time9
Subject42	139	Time1	Subject44	198	Time2	Subject44	116	Time3	Subject45	144	Time4	Subject46	132	Time5	Subject46	243	Time6	Subject43	201	Time7	Subject43	129	Time8	Subject27	150	Time9
Subject42	140	Time1	Subject44	200	Time2	Subject44	117	Time3	Subject45	146	Time4	Subject46	133	Time5	Subject46	245	Time6	Subject43	204	Time7	Subject43	133	Time8	Subject27	154	Time9
Subject42	141	Time1	Subject44	202	Time2	Subject44	118	Time3	Subject45	149	Time4	Subject46	134	Time5	Subject46	246	Time6	Subject43	209	Time7	Subject43	134	Time8	Subject27	155	Time9
Subject42	142	Time1	Subject44	203	Time2	Subject44	121	Time3	Subject45	154	Time4	Subject46	135	Time5	Subject46	249	Time6	Subject43	210	Time7	Subject43	135	Time8	Subject27	163	Time9
Subject42	144	Time1	Subject44	206	Time2	Subject44	122	Time3	Subject45	155	Time4	Subject46	136	Time5	Subject46	251	Time6	Subject43	211	Time7	Subject43	137	Time8	Subject27	164	Time9
Subject42	149	Time1	Subject44	209	Time2	Subject44	125	Time3	Subject45	156	Time4	Subject46	138	Time5	Subject46	253	Time6	Subject43	213	Time7	Subject43	139	Time8	Subject27	166	Time9
Subject42	150	Time1	Subject44	211	Time2	Subject44	126	Time3	Subject45	159	Time4	Subject46	140	Time5	Subject46	254	Time6	Subject43	215	Time7	Subject43	140	Time8	Subject27	168	Time9
Subject42	151	Time1	Subject44	212	Time2	Subject44	127	Time3	Subject45	163	Time4	Subject46	141	Time5	Subject46	255	Time6	Subject43	216	Time7	Subject43	141	Time8	Subject27	172	Time9
Subject42	153	Time1	Subject44	213	Time2	Subject44	128	Time3	Subject45	165	Time4	Subject46	143	Time5	Subject46	256	Time6	Subject43	217	Time7	Subject43	143	Time8	Subject27	174	Time9
Subject42	154	Time1	Subject44	214	Time2	Subject44	132	Time3	Subject45	167	Time4	Subject46	144	Time5	Subject46	257	Time6	Subject43	219	Time7	Subject43	144	Time8	Subject27	176	Time9
Subject42	155	Time1	Subject44	215	Time2	Subject44	133	Time3	Subject45	168	Time4	Subject46	145	Time5	Subject46	259	Time6	Subject43	220	Time7	Subject43	150	Time8	Subject27	180	Time9
Subject42	156	Time1	Subject44	224	Time2	Subject44	134	Time3	Subject45	169	Time4	Subject46	146	Time5	Subject46	260	Time6	Subject43	221	Time7	Subject43	152	Time8	Subject27	181	Time9
Subject42	158	Time1	Subject44	226	Time2	Subject44	136	Time3	Subject45	170	Time4	Subject46	147	Time5	Subject45	1	Time6	Subject43	227	Time7	Subject43	159	Time8	Subject27	187	Time9
Subject42	160	Time1	Subject44	229	Time2	Subject44	137	Time3	Subject45	171	Time4	Subject46	148	Time5	Subject45	2	Time6	Subject43	228	Time7	Subject43	160	Time8	Subject27	189	Time9
Subject42	162	Time1	Subject44	232	Time2	Subject44	138	Time3	Subject45	172	Time4	Subject46	150	Time5	Subject45	3	Time6	Subject43	230	Time7	Subject43	162	Time8	Subject27	197	Time9
Subject42	163	Time1	Subject44	235	Time2	Subject44	139	Time3	Subject45	176	Time4	Subject46	151	Time5	Subject45	4	Time6	Subject43	235	Time7	Subject43	166	Time8	Subject27	200	Time9
Subject42	164	Time1	Subject44	236	Time2	Subject44	140	Time3	Subject45	178	Time4	Subject46	153	Time5	Subject45	6	Time6	Subject43	238	Time7	Subject43	169	Time8	Subject27	202	Time9
Subject42	168	Time1	Subject44	237	Time2	Subject44	141	Time3	Subject45	181	Time4	Subject46	156	Time5	Subject45	8	Time6	Subject43	241	Time7	Subject43	171	Time8	Subject27	207	Time9
Subject42	169	Time1	Subject44	238	Time2	Subject44	143	Time3	Subject45	185	Time4	Subject46	157	Time5	Subject45	12	Time6	Subject43	243	Time7	Subject43	173	Time8	Subject27	209	Time9
Subject42	173	Time1	Subject44	239	Time2	Subject44	145	Time3	Subject45	186	Time4	Subject46	162	Time5	Subject45	14	Time6	Subject43	244	Time7	Subject43	175	Time8	Subject27	216	Time9
Subject42	176	Time1	Subject44	241	Time2	Subject44	146	Time3	Subject45	187	Time4	Subject46	164	Time5	Subject45	15	Time6	Subject43	247	Time7	Subject43	176	Time8	Subject27	224	Time9
Subject42	180	Time1	Subject44	245	Time2	Subject44	149	Time3	Subject45	190	Time4	Subject46	165	Time5	Subject45	17	Time6	Subject43	248	Time7	Subject43	178	Time8	Subject27	226	Time9
Subject42	184	Time1	Subject44	248	Time2	Subject44	151	Time3	Subject45	194	Time4	Subject46	169	Time5	Subject45	19	Time6	Subject43	250	Time7	Subject43	179	Time8	Subject27	229	Time9
Subject42	185	Time1	Subject44	250	Time2	Subject44	152	Time3	Subject45	195	Time4	Subject46	171	Time5	Subject45	21	Time6	Subject43	252	Time7	Subject43	182	Time8	Subject27	231	Time9
Subject42	186	Time1	Subject44	253	Time2	Subject44	153	Time3	Subject45	197	Time4	Subject46	172	Time5	Subject45	22	Time6	Subject43	253	Time7	Subject43	183	Time8	Subject27	235	Time9
Subject42	187	Time1	Subject44	256	Time2	Subject44	154	Time3	Subject45	203	Time4	Subject46	174	Time5	Subject45	23	Time6	Subject43	257	Time7	Subject43	184	Time8	Subject27	240	Time9
Subject42	188	Time1	Subject44	258	Time2	Subject44	157	Time3	Subject45	204	Time4	Subject46	175	Time5	Subject45	24	Time6	Subject43	258	Time7	Subject43	186	Time8	Subject27	251	Time9
Subject42	189	Time1	Subject43	1	Time2	Subject44	158	Time3	Subject45	205	Time4	Subject46	176	Time5	Subject45	25	Time6	Subject42	3	Time7	Subject43	187	Time8	Subject27	252	Time9
Subject42	194	Time1	Subject43	2	Time2	Subject44	159	Time3	Subject45	206	Time4	Subject46	177	Time5	Subject45	26	Time6	Subject42	5	Time7	Subject43	189	Time8	Subject27	255	Time9
Subject42	195	Time1	Subject43	3	Time2	Subject44	160	Time3	Subject45	210	Time4	Subject46	178	Time5	Subject45	29	Time6	Subject42	7	Time7	Subject43	191	Time8	Subject27	256	Time9
Subject42	197	Time1	Subject43	6	Time2	Subject44	161	Time3	Subject45	211	Time4	Subject46	180	Time5	Subject45	30	Time6	Subject42	8	Time7	Subject43	193	Time8	Subject27	257	Time9
Subject42	198	Time1	Subject43	8	Time2	Subject44	163	Time3	Subject45	212	Time4	Subject46	181	Time5	Subject45	32	Time6	Subject42	9	Time7	Subject43	196	Time8	Subject26	9	Time9
Subject42	199	Time1	Subject43	9	Time2	Subject44	164	Time3	Subject45	213	Time4	Subject46	182	Time5	Subject45	33	Time6	Subject42	12	Time7	Subject43	197	Time8	Subject26	10	Time9
Subject42	200	Time1	Subject43	10	Time2	Subject44	166	Time3	Subject45	214	Time4	Subject46	183	Time5	Subject45	36	Time6	Subject42	13	Time7	Subject43	198	Time8	Subject26	13	Time9
Subject42	201	Time1	Subject43	11	Time2	Subject44	169	Time3	Subject45	217	Time4	Subject46	184	Time5	Subject45	37	Time6	Subject42	15	Time7	Subject43	202	Time8	Subject26	16	Time9
Subject42	205	Time1	Subject43	12	Time2	Subject44	172	Time3	Subject45	225	Time4	Subject46	185	Time5	Subject45	38	Time6	Subject42	16	Time7	Subject43	204	Time8	Subject26	21	Time9
Subject42	206	Time1	Subject43	14	Time2	Subject44	174	Time3	Subject45	226	Time4	Subject46	189	Time5	Subject45	39	Time6	Subject42	17	Time7	Subject43	205	Time8	Subject26	22	Time9
Subject42	207	Time1	Subject43	16	Time2	Subject44	175	Time3	Subject45	227	Time4	Subject46	190	Time5	Subject45	41	Time6	Subject42	18	Time7	Subject43	208	Time8	Subject26	27	Time9
Subject42	211	Time1	Subject43	17	Time2	Subject44	181	Time3	Subject45	229	Time4	Subject46	191	Time5	Subject45	44	Time6	Subject42	22	Time7	Subject43	210	Time8	Subject26	28	Time9
Subject42	213	Time1	Subject43	18	Time2	Subject44	182	Time3	Subject45	231	Time4	Subject46	194	Time5	Subject45	45	Time6	Subject42	24	Time7	Subject43	211	Time8	Subject26	30	Time9
Subject42	214	Time1	Subject43	19	Time2	Subject44	185	Time3	Subject45	232	Time4	Subject46	195	Time5	Subject45	46	Time6	Subject42	25	Time7	Subject43	213	Time8	Subject26	44	Time9
Subject42	215	Time1	Subject43	20	Time2	Subject44	186	Time3	Subject45	234	Time4	Subject46	196	Time5	Subject45	47	Time6	Subject42	26	Time7	Subject43	214	Time8	Subject26	47	Time9
Subject42	219	Time1	Subject43	21	Time2	Subject44	189	Time3	Subject45	237	Time4	Subject46	198	Time5	Subject45	48	Time6	Subject42	28	Time7	Subject43	215	Time8	Subject26	55	Time9
Subject42	220	Time1	Subject43	22	Time2	Subject44	190	Time3	Subject45	240	Time4	Subject46	199	Time5	Subject45	49	Time6	Subject42	30	Time7	Subject43	218	Time8	Subject26	56	Time9
Subject42	221	Time1	Subject43	23	Time2	Subject44	191	Time3	Subject45	241	Time4	Subject46	200	Time5	Subject45	52	Time6	Subject42	31	Time7	Subject43	221	Time8	Subject26	58	Time9
Subject42	222	Time1	Subject43	28	Time2	Subject44	192	Time3	Subject45	243	Time4	Subject46	203	Time5	Subject45	53	Time6	Subject42	32	Time7	Subject43	224	Time8	Subject26	61	Time9
Subject42	224	Time1	Subject43	29	Time2	Subject44	193	Time3	Subject45	245	Time4	Subject46	204	Time5	Subject45	54	Time6	Subject42	33	Time7	Subject43	225	Time8	Subject26	63	Time9
Subject42	225	Time1	Subject43	30	Time2	Subject44	194	Time3	Subject45	246	Time4	Subject46	205	Time5	Subject45	57	Time6	Subject42	36	Time7	Subject43	227	Time8	Subject26	66	Time9
Subject42	228	Time1	Subject43	31	Time2	Subject44	197	Time3	Subject45	248	Time4	Subject46	206	Time5	Subject45	59	Time6	Subject42	39	Time7	Subject43	229	Time8	Subject26	68	Time9
Subject42	234	Time1	Subject43	36	Time2	Subject44	199	Time3	Subject45	249	Time4	Subject46	207	Time5	Subject45	60	Time6	Subject42	40	Time7	Subject43	230	Time8	Subject26	70	Time9
Subject42	235	Time1	Subject43	41	Time2	Subject44	203	Time3	Subject45	252	Time4	Subject46	209	Time5	Subject45	61	Time6	Subject42	41	Time7	Subject43	232	Time8	Subject26	72	Time9
Subject42	236	Time1	Subject43	42	Time2	Subject44	204	Time3	Subject45	253	Time4	Subject46	210	Time5	Subject45	62	Time6	Subject42	42	Time7	Subject43	233	Time8	Subject26	73	Time9
Subject42	238	Time1	Subject43	47	Time2	Subject44	205	Time3	Subject45	255	Time4	Subject46	211	Time5	Subject45	64	Time6	Subject42	48	Time7	Subject43	234	Time8	Subject26	77	Time9
Subject42	239	Time1	Subject43	48	Time2	Subject44	207	Time3	Subject45	258	Time4	Subject46	212	Time5	Subject45	65	Time6	Subject42	51	Time7	Subject43	236	Time8	Subject26	78	Time9
Subject42	240	Time1	Subject43	50	Time2	Subject44	208	Time3	Subject45	259	Time4	Subject46	217	Time5	Subject45	67	Time6	Subject42	53	Time7	Subject43	237	Time8	Subject26	80	Time9
Subject42	241	Time1	Subject43	51	Time2	Subject44	209	Time3	Subject44	1	Time4	Subject46	218	Time5	Subject45	68	Time6	Subject42	55	Time7	Subject43	238	Time8	Subject26	89	Time9
Subject42	246	Time1	Subject43	53	Time2	Subject44	210	Time3	Subject44	2	Time4	Subject46	221	Time5	Subject45	69	Time6	Subject42	56	Time7	Subject43	239	Time8	Subject26	91	Time9
Subject42	248	Time1	Subject43	55	Time2	Subject44	212	Time3	Subject44	4	Time4	Subject46	222	Time5	Subject45	72	Time6	Subject42	58	Time7	Subject43	242	Time8	Subject26	92	Time9
Subject42	249	Time1	Subject43	57	Time2	Subject44	213	Time3	Subject44	5	Time4	Subject46	223	Time5	Subject45	73	Time6	Subject42	59	Time7	Subject43	244	Time8	Subject26	97	Time9
Subject42	252	Time1	Subject43	59	Time2	Subject44	215	Time3	Subject44	6	Time4	Subject46	225	Time5	Subject45	74	Time6	Subject42	60	Time7	Subject43	248	Time8	Subject26	104	Time9
Subject42	257	Time1	Subject43	60	Time2	Subject44	216	Time3	Subject44	7	Time4	Subject46	226	Time5	Subject45	75	Time6	Subject42	63	Time7	Subject43	249	Time8	Subject26	106	Time9
Subject42	258	Time1	Subject43	61	Time2	Subject44	217	Time3	Subject44	13	Time4	Subject46	227	Time5	Subject45	77	Time6	Subject42	66	Time7	Subject43	252	Time8	Subject26	108	Time9
Subject41	2	Time1	Subject43	63	Time2	Subject44	221	Time3	Subject44	14	Time4	Subject46	228	Time5	Subject45	78	Time6	Subject42	68	Time7	Subject43	255	Time8	Subject26	111	Time9
Subject41	5	Time1	Subject43	65	Time2	Subject44	222	Time3	Subject44	16	Time4	Subject46	229	Time5	Subject45	80	Time6	Subject42	69	Time7	Subject43	257	Time8	Subject26	113	Time9
Subject41	6	Time1	Subject43	67	Time2	Subject44	223	Time3	Subject44	18	Time4	Subject46	230	Time5	Subject45	83	Time6	Subject42	72	Time7	Subject42	1	Time8	Subject26	114	Time9
Subject41	8	Time1	Subject43	70	Time2	Subject44	224	Time3	Subject44	20	Time4	Subject46	231	Time5	Subject45	84	Time6	Subject42	73	Time7	Subject42	2	Time8	Subject26	117	Time9
Subject41	10	Time1	Subject43	72	Time2	Subject44	226	Time3	Subject44	24	Time4	Subject46	232	Time5	Subject45	85	Time6	Subject42	75	Time7	Subject42	3	Time8	Subject26	121	Time9
Subject41	13	Time1	Subject43	73	Time2	Subject44	228	Time3	Subject44	25	Time4	Subject46	233	Time5	Subject45	86	Time6	Subject42	77	Time7	Subject42	4	Time8	Subject26	123	Time9
Subject41	15	Time1	Subject43	74	Time2	Subject44	232	Time3	Subject44	30	Time4	Subject46	234	Time5	Subject45	87	Time6	Subject42	81	Time7	Subject42	6	Time8	Subject26	125	Time9
Subject41	17	Time1	Subject43	75	Time2	Subject44	234	Time3	Subject44	31	Time4	Subject46	237	Time5	Subject45	91	Time6	Subject42	82	Time7	Subject42	8	Time8	Subject26	126	Time9
Subject41	21	Time1	Subject43	78	Time2	Subject44	237	Time3	Subject44	32	Time4	Subject46	238	Time5	Subject45	92	Time6	Subject42	83	Time7	Subject42	9	Time8	Subject26	129	Time9
Subject41	24	Time1	Subject43	79	Time2	Subject44	240	Time3	Subject44	33	Time4	Subject46	240	Time5	Subject45	93	Time6	Subject42	85	Time7	Subject42	10	Time8	Subject26	130	Time9
Subject41	27	Time1	Subject43	82	Time2	Subject44	242	Time3	Subject44	34	Time4	Subject46	241	Time5	Subject45	94	Time6	Subject42	91	Time7	Subject42	14	Time8	Subject26	141	Time9
Subject41	28	Time1	Subject43	83	Time2	Subject44	243	Time3	Subject44	39	Time4	Subject46	244	Time5	Subject45	95	Time6	Subject42	93	Time7	Subject42	16	Time8	Subject26	152	Time9
Subject41	30	Time1	Subject43	87	Time2	Subject44	244	Time3	Subject44	42	Time4	Subject46	245	Time5	Subject45	96	Time6	Subject42	97	Time7	Subject42	17	Time8	Subject26	153	Time9
Subject41	32	Time1	Subject43	90	Time2	Subject44	247	Time3	Subject44	44	Time4	Subject46	246	Time5	Subject45	97	Time6	Subject42	99	Time7	Subject42	21	Time8	Subject26	163	Time9
Subject41	33	Time1	Subject43	93	Time2	Subject44	248	Time3	Subject44	47	Time4	Subject46	249	Time5	Subject45	99	Time6	Subject42	102	Time7	Subject42	22	Time8	Subject26	175	Time9
Subject41	37	Time1	Subject43	94	Time2	Subject44	250	Time3	Subject44	50	Time4	Subject46	250	Time5	Subject45	100	Time6	Subject42	103	Time7	Subject42	24	Time8	Subject26	181	Time9
Subject41	39	Time1	Subject43	96	Time2	Subject44	251	Time3	Subject44	51	Time4	Subject46	251	Time5	Subject45	101	Time6	Subject42	107	Time7	Subject42	25	Time8	Subject26	184	Time9
Subject41	41	Time1	Subject43	97	Time2	Subject44	253	Time3	Subject44	52	Time4	Subject46	252	Time5	Subject45	102	Time6	Subject42	109	Time7	Subject42	27	Time8	Subject26	187	Time9
Subject41	42	Time1	Subject43	99	Time2	Subject44	254	Time3	Subject44	53	Time4	Subject46	253	Time5	Subject45	103	Time6	Subject42	112	Time7	Subject42	28	Time8	Subject26	188	Time9
Subject41	43	Time1	Subject43	100	Time2	Subject44	255	Time3	Subject44	54	Time4	Subject46	254	Time5	Subject45	105	Time6	Subject42	113	Time7	Subject42	31	Time8	Subject26	190	Time9
Subject41	44	Time1	Subject43	102	Time2	Subject44	256	Time3	Subject44	55	Time4	Subject46	256	Time5	Subject45	108	Time6	Subject42	115	Time7	Subject42	33	Time8	Subject26	197	Time9
Subject41	45	Time1	Subject43	105	Time2	Subject44	257	Time3	Subject44	56	Time4	Subject46	259	Time5	Subject45	110	Time6	Subject42	119	Time7	Subject42	34	Time8	Subject26	199	Time9
Subject41	46	Time1	Subject43	109	Time2	Subject44	258	Time3	Subject44	57	Time4	Subject45	3	Time5	Subject45	111	Time6	Subject42	121	Time7	Subject42	37	Time8	Subject26	204	Time9
Subject41	47	Time1	Subject43	112	Time2	Subject44	260	Time3	Subject44	59	Time4	Subject45	5	Time5	Subject45	113	Time6	Subject42	125	Time7	Subject42	39	Time8	Subject26	217	Time9
Subject41	49	Time1	Subject43	113	Time2	Subject43	2	Time3	Subject44	61	Time4	Subject45	6	Time5	Subject45	114	Time6	Subject42	126	Time7	Subject42	41	Time8	Subject26	226	Time9
Subject41	51	Time1	Subject43	116	Time2	Subject43	4	Time3	Subject44	62	Time4	Subject45	7	Time5	Subject45	117	Time6	Subject42	127	Time7	Subject42	42	Time8	Subject26	228	Time9
Subject41	60	Time1	Subject43	118	Time2	Subject43	5	Time3	Subject44	63	Time4	Subject45	8	Time5	Subject45	119	Time6	Subject42	128	Time7	Subject42	43	Time8	Subject26	242	Time9
Subject41	61	Time1	Subject43	119	Time2	Subject43	10	Time3	Subject44	64	Time4	Subject45	9	Time5	Subject45	120	Time6	Subject42	129	Time7	Subject42	44	Time8	Subject26	248	Time9
Subject41	62	Time1	Subject43	121	Time2	Subject43	12	Time3	Subject44	66	Time4	Subject45	10	Time5	Subject45	121	Time6	Subject42	131	Time7	Subject42	45	Time8	Subject26	249	Time9
Subject41	64	Time1	Subject43	122	Time2	Subject43	13	Time3	Subject44	67	Time4	Subject45	12	Time5	Subject45	122	Time6	Subject42	132	Time7	Subject42	47	Time8	Subject26	253	Time9
Subject41	65	Time1	Subject43	124	Time2	Subject43	15	Time3	Subject44	68	Time4	Subject45	13	Time5	Subject45	124	Time6	Subject42	136	Time7	Subject42	49	Time8	Subject26	256	Time9
Subject41	66	Time1	Subject43	125	Time2	Subject43	18	Time3	Subject44	71	Time4	Subject45	14	Time5	Subject45	125	Time6	Subject42	137	Time7	Subject42	52	Time8	Subject26	259	Time9
Subject41	67	Time1	Subject43	127	Time2	Subject43	19	Time3	Subject44	73	Time4	Subject45	15	Time5	Subject45	128	Time6	Subject42	138	Time7	Subject42	53	Time8	Subject26	260	Time9
Subject41	69	Time1	Subject43	128	Time2	Subject43	20	Time3	Subject44	74	Time4	Subject45	16	Time5	Subject45	129	Time6	Subject42	140	Time7	Subject42	55	Time8	Subject25	6	Time9
Subject41	70	Time1	Subject43	130	Time2	Subject43	21	Time3	Subject44	76	Time4	Subject45	18	Time5	Subject45	131	Time6	Subject42	141	Time7	Subject42	57	Time8	Subject25	7	Time9
Subject41	72	Time1	Subject43	134	Time2	Subject43	22	Time3	Subject44	77	Time4	Subject45	19	Time5	Subject45	133	Time6	Subject42	144	Time7	Subject42	58	Time8	Subject25	9	Time9
Subject41	74	Time1	Subject43	135	Time2	Subject43	24	Time3	Subject44	78	Time4	Subject45	20	Time5	Subject45	136	Time6	Subject42	146	Time7	Subject42	59	Time8	Subject25	10	Time9
Subject41	75	Time1	Subject43	142	Time2	Subject43	25	Time3	Subject44	81	Time4	Subject45	21	Time5	Subject45	137	Time6	Subject42	147	Time7	Subject42	60	Time8	Subject25	18	Time9
Subject41	76	Time1	Subject43	143	Time2	Subject43	26	Time3	Subject44	83	Time4	Subject45	22	Time5	Subject45	139	Time6	Subject42	148	Time7	Subject42	62	Time8	Subject25	19	Time9
Subject41	77	Time1	Subject43	144	Time2	Subject43	28	Time3	Subject44	88	Time4	Subject45	23	Time5	Subject45	140	Time6	Subject42	150	Time7	Subject42	63	Time8	Subject25	24	Time9
Subject41	83	Time1	Subject43	145	Time2	Subject43	29	Time3	Subject44	89	Time4	Subject45	24	Time5	Subject45	142	Time6	Subject42	151	Time7	Subject42	64	Time8	Subject25	29	Time9
Subject41	85	Time1	Subject43	148	Time2	Subject43	30	Time3	Subject44	91	Time4	Subject45	25	Time5	Subject45	145	Time6	Subject42	152	Time7	Subject42	65	Time8	Subject25	30	Time9
Subject41	86	Time1	Subject43	150	Time2	Subject43	33	Time3	Subject44	94	Time4	Subject45	27	Time5	Subject45	146	Time6	Subject42	153	Time7	Subject42	68	Time8	Subject25	34	Time9
Subject41	87	Time1	Subject43	152	Time2	Subject43	34	Time3	Subject44	95	Time4	Subject45	28	Time5	Subject45	148	Time6	Subject42	154	Time7	Subject42	69	Time8	Subject25	38	Time9
Subject41	92	Time1	Subject43	154	Time2	Subject43	35	Time3	Subject44	96	Time4	Subject45	29	Time5	Subject45	149	Time6	Subject42	156	Time7	Subject42	71	Time8	Subject25	40	Time9
Subject41	94	Time1	Subject43	155	Time2	Subject43	36	Time3	Subject44	97	Time4	Subject45	30	Time5	Subject45	150	Time6	Subject42	158	Time7	Subject42	78	Time8	Subject25	45	Time9
Subject41	95	Time1	Subject43	160	Time2	Subject43	39	Time3	Subject44	99	Time4	Subject45	31	Time5	Subject45	151	Time6	Subject42	160	Time7	Subject42	79	Time8	Subject25	47	Time9
Subject41	97	Time1	Subject43	169	Time2	Subject43	41	Time3	Subject44	100	Time4	Subject45	32	Time5	Subject45	152	Time6	Subject42	162	Time7	Subject42	81	Time8	Subject25	49	Time9
Subject41	99	Time1	Subject43	172	Time2	Subject43	42	Time3	Subject44	102	Time4	Subject45	33	Time5	Subject45	153	Time6	Subject42	163	Time7	Subject42	92	Time8	Subject25	53	Time9
Subject41	100	Time1	Subject43	174	Time2	Subject43	43	Time3	Subject44	105	Time4	Subject45	34	Time5	Subject45	154	Time6	Subject42	164	Time7	Subject42	93	Time8	Subject25	59	Time9
Subject41	101	Time1	Subject43	176	Time2	Subject43	44	Time3	Subject44	108	Time4	Subject45	36	Time5	Subject45	156	Time6	Subject42	165	Time7	Subject42	95	Time8	Subject25	65	Time9
Subject41	102	Time1	Subject43	180	Time2	Subject43	45	Time3	Subject44	110	Time4	Subject45	37	Time5	Subject45	159	Time6	Subject42	169	Time7	Subject42	96	Time8	Subject25	70	Time9
Subject41	103	Time1	Subject43	184	Time2	Subject43	46	Time3	Subject44	111	Time4	Subject45	38	Time5	Subject45	160	Time6	Subject42	172	Time7	Subject42	97	Time8	Subject25	77	Time9
Subject41	104	Time1	Subject43	185	Time2	Subject43	48	Time3	Subject44	112	Time4	Subject45	41	Time5	Subject45	162	Time6	Subject42	174	Time7	Subject42	98	Time8	Subject25	86	Time9
Subject41	108	Time1	Subject43	186	Time2	Subject43	49	Time3	Subject44	115	Time4	Subject45	43	Time5	Subject45	163	Time6	Subject42	175	Time7	Subject42	99	Time8	Subject25	89	Time9
Subject41	109	Time1	Subject43	187	Time2	Subject43	51	Time3	Subject44	120	Time4	Subject45	44	Time5	Subject45	164	Time6	Subject42	176	Time7	Subject42	100	Time8	Subject25	101	Time9
Subject41	112	Time1	Subject43	188	Time2	Subject43	52	Time3	Subject44	121	Time4	Subject45	46	Time5	Subject45	165	Time6	Subject42	180	Time7	Subject42	101	Time8	Subject25	102	Time9
Subject41	113	Time1	Subject43	190	Time2	Subject43	55	Time3	Subject44	124	Time4	Subject45	47	Time5	Subject45	166	Time6	Subject42	181	Time7	Subject42	102	Time8	Subject25	103	Time9
Subject41	117	Time1	Subject43	191	Time2	Subject43	56	Time3	Subject44	125	Time4	Subject45	50	Time5	Subject45	167	Time6	Subject42	182	Time7	Subject42	106	Time8	Subject25	109	Time9
Subject41	118	Time1	Subject43	192	Time2	Subject43	57	Time3	Subject44	126	Time4	Subject45	51	Time5	Subject45	168	Time6	Subject42	185	Time7	Subject42	107	Time8	Subject25	110	Time9
Subject41	122	Time1	Subject43	194	Time2	Subject43	58	Time3	Subject44	129	Time4	Subject45	53	Time5	Subject45	169	Time6	Subject42	186	Time7	Subject42	109	Time8	Subject25	112	Time9
Subject41	124	Time1	Subject43	195	Time2	Subject43	59	Time3	Subject44	130	Time4	Subject45	54	Time5	Subject45	170	Time6	Subject42	187	Time7	Subject42	110	Time8	Subject25	113	Time9
Subject41	125	Time1	Subject43	196	Time2	Subject43	61	Time3	Subject44	133	Time4	Subject45	55	Time5	Subject45	171	Time6	Subject42	189	Time7	Subject42	112	Time8	Subject25	114	Time9
Subject41	126	Time1	Subject43	198	Time2	Subject43	66	Time3	Subject44	134	Time4	Subject45	62	Time5	Subject45	172	Time6	Subject42	191	Time7	Subject42	114	Time8	Subject25	115	Time9
Subject41	127	Time1	Subject43	202	Time2	Subject43	68	Time3	Subject44	135	Time4	Subject45	64	Time5	Subject45	174	Time6	Subject42	193	Time7	Subject42	120	Time8	Subject25	121	Time9
Subject41	132	Time1	Subject43	203	Time2	Subject43	69	Time3	Subject44	136	Time4	Subject45	65	Time5	Subject45	175	Time6	Subject42	197	Time7	Subject42	121	Time8	Subject25	128	Time9
Subject41	133	Time1	Subject43	204	Time2	Subject43	70	Time3	Subject44	137	Time4	Subject45	67	Time5	Subject45	177	Time6	Subject42	199	Time7	Subject42	123	Time8	Subject25	129	Time9
Subject41	135	Time1	Subject43	205	Time2	Subject43	71	Time3	Subject44	138	Time4	Subject45	70	Time5	Subject45	179	Time6	Subject42	201	Time7	Subject42	124	Time8	Subject25	133	Time9
Subject41	136	Time1	Subject43	206	Time2	Subject43	72	Time3	Subject44	139	Time4	Subject45	72	Time5	Subject45	182	Time6	Subject42	210	Time7	Subject42	127	Time8	Subject25	136	Time9
Subject41	137	Time1	Subject43	207	Time2	Subject43	75	Time3	Subject44	140	Time4	Subject45	74	Time5	Subject45	183	Time6	Subject42	211	Time7	Subject42	131	Time8	Subject25	144	Time9
Subject41	138	Time1	Subject43	208	Time2	Subject43	79	Time3	Subject44	141	Time4	Subject45	75	Time5	Subject45	185	Time6	Subject42	212	Time7	Subject42	133	Time8	Subject25	154	Time9
Subject41	140	Time1	Subject43	211	Time2	Subject43	81	Time3	Subject44	142	Time4	Subject45	77	Time5	Subject45	188	Time6	Subject42	215	Time7	Subject42	135	Time8	Subject25	159	Time9
Subject41	142	Time1	Subject43	212	Time2	Subject43	82	Time3	Subject44	143	Time4	Subject45	78	Time5	Subject45	190	Time6	Subject42	217	Time7	Subject42	136	Time8	Subject25	165	Time9
Subject41	145	Time1	Subject43	214	Time2	Subject43	83	Time3	Subject44	144	Time4	Subject45	79	Time5	Subject45	192	Time6	Subject42	218	Time7	Subject42	139	Time8	Subject25	169	Time9
Subject41	146	Time1	Subject43	216	Time2	Subject43	84	Time3	Subject44	145	Time4	Subject45	80	Time5	Subject45	193	Time6	Subject42	219	Time7	Subject42	140	Time8	Subject25	172	Time9
Subject41	153	Time1	Subject43	219	Time2	Subject43	91	Time3	Subject44	147	Time4	Subject45	81	Time5	Subject45	194	Time6	Subject42	221	Time7	Subject42	141	Time8	Subject25	176	Time9
Subject41	158	Time1	Subject43	220	Time2	Subject43	95	Time3	Subject44	149	Time4	Subject45	82	Time5	Subject45	196	Time6	Subject42	223	Time7	Subject42	144	Time8	Subject25	183	Time9
Subject41	159	Time1	Subject43	221	Time2	Subject43	96	Time3	Subject44	151	Time4	Subject45	83	Time5	Subject45	199	Time6	Subject42	225	Time7	Subject42	145	Time8	Subject25	185	Time9
Subject41	161	Time1	Subject43	223	Time2	Subject43	97	Time3	Subject44	152	Time4	Subject45	87	Time5	Subject45	200	Time6	Subject42	227	Time7	Subject42	147	Time8	Subject25	196	Time9
Subject41	164	Time1	Subject43	227	Time2	Subject43	99	Time3	Subject44	153	Time4	Subject45	88	Time5	Subject45	201	Time6	Subject42	230	Time7	Subject42	148	Time8	Subject25	197	Time9
Subject41	166	Time1	Subject43	228	Time2	Subject43	100	Time3	Subject44	156	Time4	Subject45	89	Time5	Subject45	202	Time6	Subject42	231	Time7	Subject42	152	Time8	Subject25	199	Time9
Subject41	168	Time1	Subject43	229	Time2	Subject43	102	Time3	Subject44	157	Time4	Subject45	91	Time5	Subject45	203	Time6	Subject42	235	Time7	Subject42	153	Time8	Subject25	201	Time9
Subject41	170	Time1	Subject43	235	Time2	Subject43	103	Time3	Subject44	158	Time4	Subject45	96	Time5	Subject45	204	Time6	Subject42	238	Time7	Subject42	156	Time8	Subject25	205	Time9
Subject41	172	Time1	Subject43	236	Time2	Subject43	105	Time3	Subject44	159	Time4	Subject45	99	Time5	Subject45	206	Time6	Subject42	239	Time7	Subject42	157	Time8	Subject25	208	Time9
Subject41	175	Time1	Subject43	239	Time2	Subject43	108	Time3	Subject44	160	Time4	Subject45	100	Time5	Subject45	207	Time6	Subject42	240	Time7	Subject42	160	Time8	Subject25	223	Time9
Subject41	177	Time1	Subject43	240	Time2	Subject43	111	Time3	Subject44	161	Time4	Subject45	101	Time5	Subject45	208	Time6	Subject42	241	Time7	Subject42	161	Time8	Subject25	230	Time9
Subject41	178	Time1	Subject43	242	Time2	Subject43	112	Time3	Subject44	162	Time4	Subject45	102	Time5	Subject45	209	Time6	Subject42	242	Time7	Subject42	162	Time8	Subject25	235	Time9
Subject41	179	Time1	Subject43	243	Time2	Subject43	114	Time3	Subject44	163	Time4	Subject45	103	Time5	Subject45	210	Time6	Subject42	248	Time7	Subject42	165	Time8	Subject25	238	Time9
Subject41	181	Time1	Subject43	244	Time2	Subject43	115	Time3	Subject44	164	Time4	Subject45	104	Time5	Subject45	211	Time6	Subject42	251	Time7	Subject42	168	Time8	Subject25	245	Time9
Subject41	186	Time1	Subject43	245	Time2	Subject43	117	Time3	Subject44	166	Time4	Subject45	105	Time5	Subject45	212	Time6	Subject42	254	Time7	Subject42	170	Time8	Subject25	247	Time9
Subject41	187	Time1	Subject43	246	Time2	Subject43	118	Time3	Subject44	168	Time4	Subject45	106	Time5	Subject45	213	Time6	Subject42	256	Time7	Subject42	171	Time8	Subject25	251	Time9
Subject41	188	Time1	Subject43	248	Time2	Subject43	119	Time3	Subject44	169	Time4	Subject45	107	Time5	Subject45	214	Time6	Subject41	1	Time7	Subject42	172	Time8	Subject25	255	Time9
Subject41	189	Time1	Subject43	250	Time2	Subject43	120	Time3	Subject44	170	Time4	Subject45	109	Time5	Subject45	215	Time6	Subject41	3	Time7	Subject42	174	Time8	Subject25	256	Time9
Subject41	191	Time1	Subject43	254	Time2	Subject43	121	Time3	Subject44	173	Time4	Subject45	112	Time5	Subject45	216	Time6	Subject41	5	Time7	Subject42	175	Time8	Subject25	257	Time9
Subject41	192	Time1	Subject43	255	Time2	Subject43	122	Time3	Subject44	177	Time4	Subject45	113	Time5	Subject45	217	Time6	Subject41	6	Time7	Subject42	176	Time8	Subject25	258	Time9
Subject41	193	Time1	Subject43	257	Time2	Subject43	123	Time3	Subject44	178	Time4	Subject45	114	Time5	Subject45	218	Time6	Subject41	10	Time7	Subject42	177	Time8	Subject25	260	Time9
Subject41	194	Time1	Subject43	258	Time2	Subject43	129	Time3	Subject44	180	Time4	Subject45	115	Time5	Subject45	219	Time6	Subject41	11	Time7	Subject42	179	Time8	Subject24	2	Time9
Subject41	197	Time1	Subject43	259	Time2	Subject43	130	Time3	Subject44	181	Time4	Subject45	116	Time5	Subject45	220	Time6	Subject41	13	Time7	Subject42	180	Time8	Subject24	7	Time9
Subject41	198	Time1	Subject42	2	Time2	Subject43	133	Time3	Subject44	183	Time4	Subject45	117	Time5	Subject45	221	Time6	Subject41	15	Time7	Subject42	186	Time8	Subject24	9	Time9
Subject41	199	Time1	Subject42	4	Time2	Subject43	136	Time3	Subject44	184	Time4	Subject45	118	Time5	Subject45	222	Time6	Subject41	16	Time7	Subject42	187	Time8	Subject24	10	Time9
Subject41	200	Time1	Subject42	5	Time2	Subject43	141	Time3	Subject44	188	Time4	Subject45	120	Time5	Subject45	223	Time6	Subject41	22	Time7	Subject42	189	Time8	Subject24	11	Time9
Subject41	203	Time1	Subject42	6	Time2	Subject43	142	Time3	Subject44	189	Time4	Subject45	121	Time5	Subject45	227	Time6	Subject41	23	Time7	Subject42	190	Time8	Subject24	18	Time9
Subject41	206	Time1	Subject42	9	Time2	Subject43	144	Time3	Subject44	192	Time4	Subject45	123	Time5	Subject45	230	Time6	Subject41	24	Time7	Subject42	191	Time8	Subject24	27	Time9
Subject41	210	Time1	Subject42	12	Time2	Subject43	145	Time3	Subject44	193	Time4	Subject45	124	Time5	Subject45	231	Time6	Subject41	25	Time7	Subject42	192	Time8	Subject24	28	Time9
Subject41	212	Time1	Subject42	13	Time2	Subject43	148	Time3	Subject44	195	Time4	Subject45	125	Time5	Subject45	232	Time6	Subject41	26	Time7	Subject42	193	Time8	Subject24	29	Time9
Subject41	215	Time1	Subject42	14	Time2	Subject43	150	Time3	Subject44	197	Time4	Subject45	126	Time5	Subject45	233	Time6	Subject41	27	Time7	Subject42	195	Time8	Subject24	38	Time9
Subject41	216	Time1	Subject42	15	Time2	Subject43	152	Time3	Subject44	198	Time4	Subject45	127	Time5	Subject45	235	Time6	Subject41	28	Time7	Subject42	196	Time8	Subject24	47	Time9
Subject41	219	Time1	Subject42	16	Time2	Subject43	153	Time3	Subject44	199	Time4	Subject45	128	Time5	Subject45	236	Time6	Subject41	30	Time7	Subject42	197	Time8	Subject24	54	Time9
Subject41	220	Time1	Subject42	17	Time2	Subject43	156	Time3	Subject44	201	Time4	Subject45	129	Time5	Subject45	237	Time6	Subject41	32	Time7	Subject42	199	Time8	Subject24	71	Time9
Subject41	225	Time1	Subject42	18	Time2	Subject43	157	Time3	Subject44	203	Time4	Subject45	130	Time5	Subject45	238	Time6	Subject41	33	Time7	Subject42	200	Time8	Subject24	83	Time9
Subject41	226	Time1	Subject42	19	Time2	Subject43	158	Time3	Subject44	205	Time4	Subject45	131	Time5	Subject45	241	Time6	Subject41	39	Time7	Subject42	202	Time8	Subject24	86	Time9
Subject41	227	Time1	Subject42	21	Time2	Subject43	159	Time3	Subject44	207	Time4	Subject45	135	Time5	Subject45	242	Time6	Subject41	40	Time7	Subject42	205	Time8	Subject24	93	Time9
Subject41	231	Time1	Subject42	26	Time2	Subject43	160	Time3	Subject44	208	Time4	Subject45	136	Time5	Subject45	243	Time6	Subject41	42	Time7	Subject42	206	Time8	Subject24	95	Time9
Subject41	234	Time1	Subject42	27	Time2	Subject43	166	Time3	Subject44	210	Time4	Subject45	139	Time5	Subject45	244	Time6	Subject41	45	Time7	Subject42	207	Time8	Subject24	113	Time9
Subject41	236	Time1	Subject42	30	Time2	Subject43	167	Time3	Subject44	212	Time4	Subject45	141	Time5	Subject45	246	Time6	Subject41	48	Time7	Subject42	209	Time8	Subject24	115	Time9
Subject41	237	Time1	Subject42	32	Time2	Subject43	168	Time3	Subject44	214	Time4	Subject45	142	Time5	Subject45	248	Time6	Subject41	51	Time7	Subject42	210	Time8	Subject24	118	Time9
Subject41	243	Time1	Subject42	33	Time2	Subject43	173	Time3	Subject44	217	Time4	Subject45	143	Time5	Subject45	249	Time6	Subject41	54	Time7	Subject42	214	Time8	Subject24	121	Time9
Subject41	245	Time1	Subject42	36	Time2	Subject43	175	Time3	Subject44	219	Time4	Subject45	144	Time5	Subject45	251	Time6	Subject41	55	Time7	Subject42	215	Time8	Subject24	129	Time9
Subject41	246	Time1	Subject42	42	Time2	Subject43	177	Time3	Subject44	220	Time4	Subject45	145	Time5	Subject45	252	Time6	Subject41	56	Time7	Subject42	218	Time8	Subject24	131	Time9
Subject41	247	Time1	Subject42	44	Time2	Subject43	178	Time3	Subject44	221	Time4	Subject45	146	Time5	Subject45	254	Time6	Subject41	57	Time7	Subject42	221	Time8	Subject24	136	Time9
Subject41	248	Time1	Subject42	45	Time2	Subject43	179	Time3	Subject44	222	Time4	Subject45	148	Time5	Subject45	255	Time6	Subject41	58	Time7	Subject42	222	Time8	Subject24	139	Time9
Subject41	249	Time1	Subject42	46	Time2	Subject43	181	Time3	Subject44	226	Time4	Subject45	149	Time5	Subject45	256	Time6	Subject41	60	Time7	Subject42	224	Time8	Subject24	143	Time9
Subject41	251	Time1	Subject42	47	Time2	Subject43	182	Time3	Subject44	227	Time4	Subject45	150	Time5	Subject45	257	Time6	Subject41	61	Time7	Subject42	226	Time8	Subject24	149	Time9
Subject41	254	Time1	Subject42	48	Time2	Subject43	184	Time3	Subject44	228	Time4	Subject45	151	Time5	Subject44	1	Time6	Subject41	62	Time7	Subject42	227	Time8	Subject24	151	Time9
Subject41	257	Time1	Subject42	49	Time2	Subject43	185	Time3	Subject44	230	Time4	Subject45	152	Time5	Subject44	2	Time6	Subject41	66	Time7	Subject42	232	Time8	Subject24	152	Time9
Subject41	259	Time1	Subject42	50	Time2	Subject43	191	Time3	Subject44	231	Time4	Subject45	154	Time5	Subject44	4	Time6	Subject41	68	Time7	Subject42	233	Time8	Subject24	154	Time9
Subject40	3	Time1	Subject42	52	Time2	Subject43	193	Time3	Subject44	232	Time4	Subject45	155	Time5	Subject44	5	Time6	Subject41	69	Time7	Subject42	235	Time8	Subject24	157	Time9
Subject40	4	Time1	Subject42	54	Time2	Subject43	195	Time3	Subject44	233	Time4	Subject45	156	Time5	Subject44	7	Time6	Subject41	73	Time7	Subject42	237	Time8	Subject24	163	Time9
Subject40	5	Time1	Subject42	55	Time2	Subject43	197	Time3	Subject44	234	Time4	Subject45	157	Time5	Subject44	8	Time6	Subject41	75	Time7	Subject42	238	Time8	Subject24	173	Time9
Subject40	6	Time1	Subject42	57	Time2	Subject43	198	Time3	Subject44	235	Time4	Subject45	158	Time5	Subject44	9	Time6	Subject41	79	Time7	Subject42	245	Time8	Subject24	182	Time9
Subject40	7	Time1	Subject42	59	Time2	Subject43	201	Time3	Subject44	239	Time4	Subject45	159	Time5	Subject44	10	Time6	Subject41	80	Time7	Subject42	246	Time8	Subject24	183	Time9
Subject40	11	Time1	Subject42	61	Time2	Subject43	202	Time3	Subject44	241	Time4	Subject45	160	Time5	Subject44	11	Time6	Subject41	83	Time7	Subject42	248	Time8	Subject24	185	Time9
Subject40	13	Time1	Subject42	62	Time2	Subject43	203	Time3	Subject44	243	Time4	Subject45	161	Time5	Subject44	12	Time6	Subject41	84	Time7	Subject42	249	Time8	Subject24	188	Time9
Subject40	16	Time1	Subject42	63	Time2	Subject43	205	Time3	Subject44	246	Time4	Subject45	162	Time5	Subject44	13	Time6	Subject41	87	Time7	Subject42	252	Time8	Subject24	191	Time9
Subject40	17	Time1	Subject42	64	Time2	Subject43	206	Time3	Subject44	248	Time4	Subject45	163	Time5	Subject44	14	Time6	Subject41	89	Time7	Subject42	253	Time8	Subject24	193	Time9
Subject40	18	Time1	Subject42	65	Time2	Subject43	207	Time3	Subject44	249	Time4	Subject45	164	Time5	Subject44	15	Time6	Subject41	91	Time7	Subject42	259	Time8	Subject24	205	Time9
Subject40	24	Time1	Subject42	66	Time2	Subject43	210	Time3	Subject44	250	Time4	Subject45	165	Time5	Subject44	16	Time6	Subject41	92	Time7	Subject41	1	Time8	Subject24	206	Time9
Subject40	27	Time1	Subject42	68	Time2	Subject43	212	Time3	Subject44	251	Time4	Subject45	166	Time5	Subject44	17	Time6	Subject41	94	Time7	Subject41	2	Time8	Subject24	207	Time9
Subject40	29	Time1	Subject42	69	Time2	Subject43	213	Time3	Subject44	254	Time4	Subject45	171	Time5	Subject44	18	Time6	Subject41	95	Time7	Subject41	4	Time8	Subject24	209	Time9
Subject40	30	Time1	Subject42	72	Time2	Subject43	215	Time3	Subject44	257	Time4	Subject45	172	Time5	Subject44	20	Time6	Subject41	99	Time7	Subject41	9	Time8	Subject24	211	Time9
Subject40	31	Time1	Subject42	73	Time2	Subject43	218	Time3	Subject44	258	Time4	Subject45	174	Time5	Subject44	21	Time6	Subject41	102	Time7	Subject41	10	Time8	Subject24	215	Time9
Subject40	32	Time1	Subject42	79	Time2	Subject43	219	Time3	Subject44	259	Time4	Subject45	176	Time5	Subject44	24	Time6	Subject41	103	Time7	Subject41	16	Time8	Subject24	216	Time9
Subject40	33	Time1	Subject42	80	Time2	Subject43	220	Time3	Subject44	260	Time4	Subject45	181	Time5	Subject44	25	Time6	Subject41	104	Time7	Subject41	17	Time8	Subject24	218	Time9
Subject40	35	Time1	Subject42	81	Time2	Subject43	221	Time3	Subject43	1	Time4	Subject45	182	Time5	Subject44	26	Time6	Subject41	105	Time7	Subject41	19	Time8	Subject24	220	Time9
Subject40	37	Time1	Subject42	83	Time2	Subject43	223	Time3	Subject43	2	Time4	Subject45	183	Time5	Subject44	27	Time6	Subject41	106	Time7	Subject41	20	Time8	Subject24	229	Time9
Subject40	38	Time1	Subject42	86	Time2	Subject43	224	Time3	Subject43	3	Time4	Subject45	185	Time5	Subject44	30	Time6	Subject41	107	Time7	Subject41	21	Time8	Subject24	236	Time9
Subject40	39	Time1	Subject42	87	Time2	Subject43	225	Time3	Subject43	5	Time4	Subject45	186	Time5	Subject44	32	Time6	Subject41	110	Time7	Subject41	25	Time8	Subject24	237	Time9
Subject40	40	Time1	Subject42	93	Time2	Subject43	227	Time3	Subject43	8	Time4	Subject45	188	Time5	Subject44	33	Time6	Subject41	113	Time7	Subject41	26	Time8	Subject24	239	Time9
Subject40	41	Time1	Subject42	96	Time2	Subject43	229	Time3	Subject43	9	Time4	Subject45	191	Time5	Subject44	34	Time6	Subject41	116	Time7	Subject41	29	Time8	Subject24	242	Time9
Subject40	42	Time1	Subject42	99	Time2	Subject43	230	Time3	Subject43	15	Time4	Subject45	192	Time5	Subject44	35	Time6	Subject41	117	Time7	Subject41	30	Time8	Subject24	246	Time9
Subject40	43	Time1	Subject42	102	Time2	Subject43	234	Time3	Subject43	16	Time4	Subject45	193	Time5	Subject44	36	Time6	Subject41	118	Time7	Subject41	31	Time8	Subject24	247	Time9
Subject40	45	Time1	Subject42	103	Time2	Subject43	235	Time3	Subject43	18	Time4	Subject45	194	Time5	Subject44	37	Time6	Subject41	120	Time7	Subject41	33	Time8	Subject24	251	Time9
Subject40	50	Time1	Subject42	108	Time2	Subject43	238	Time3	Subject43	20	Time4	Subject45	196	Time5	Subject44	38	Time6	Subject41	122	Time7	Subject41	34	Time8	Subject24	260	Time9
Subject40	51	Time1	Subject42	109	Time2	Subject43	240	Time3	Subject43	24	Time4	Subject45	200	Time5	Subject44	39	Time6	Subject41	123	Time7	Subject41	38	Time8	Subject23	3	Time9
Subject40	52	Time1	Subject42	113	Time2	Subject43	243	Time3	Subject43	25	Time4	Subject45	203	Time5	Subject44	40	Time6	Subject41	124	Time7	Subject41	39	Time8	Subject23	6	Time9
Subject40	53	Time1	Subject42	115	Time2	Subject43	244	Time3	Subject43	26	Time4	Subject45	204	Time5	Subject44	41	Time6	Subject41	129	Time7	Subject41	42	Time8	Subject23	8	Time9
Subject40	56	Time1	Subject42	117	Time2	Subject43	248	Time3	Subject43	29	Time4	Subject45	205	Time5	Subject44	42	Time6	Subject41	130	Time7	Subject41	47	Time8	Subject23	21	Time9
Subject40	57	Time1	Subject42	118	Time2	Subject43	249	Time3	Subject43	30	Time4	Subject45	207	Time5	Subject44	43	Time6	Subject41	132	Time7	Subject41	48	Time8	Subject23	24	Time9
Subject40	58	Time1	Subject42	119	Time2	Subject43	250	Time3	Subject43	31	Time4	Subject45	210	Time5	Subject44	44	Time6	Subject41	134	Time7	Subject41	50	Time8	Subject23	26	Time9
Subject40	59	Time1	Subject42	122	Time2	Subject43	251	Time3	Subject43	35	Time4	Subject45	211	Time5	Subject44	46	Time6	Subject41	137	Time7	Subject41	53	Time8	Subject23	35	Time9
Subject40	60	Time1	Subject42	124	Time2	Subject43	252	Time3	Subject43	38	Time4	Subject45	212	Time5	Subject44	49	Time6	Subject41	138	Time7	Subject41	55	Time8	Subject23	40	Time9
Subject40	62	Time1	Subject42	126	Time2	Subject43	253	Time3	Subject43	39	Time4	Subject45	214	Time5	Subject44	50	Time6	Subject41	140	Time7	Subject41	56	Time8	Subject23	46	Time9
Subject40	63	Time1	Subject42	129	Time2	Subject43	254	Time3	Subject43	40	Time4	Subject45	215	Time5	Subject44	51	Time6	Subject41	143	Time7	Subject41	58	Time8	Subject23	50	Time9
Subject40	66	Time1	Subject42	132	Time2	Subject43	255	Time3	Subject43	41	Time4	Subject45	216	Time5	Subject44	52	Time6	Subject41	144	Time7	Subject41	59	Time8	Subject23	53	Time9
Subject40	70	Time1	Subject42	135	Time2	Subject43	256	Time3	Subject43	42	Time4	Subject45	217	Time5	Subject44	55	Time6	Subject41	147	Time7	Subject41	60	Time8	Subject23	55	Time9
Subject40	71	Time1	Subject42	139	Time2	Subject43	258	Time3	Subject43	43	Time4	Subject45	218	Time5	Subject44	57	Time6	Subject41	148	Time7	Subject41	63	Time8	Subject23	56	Time9
Subject40	75	Time1	Subject42	140	Time2	Subject42	1	Time3	Subject43	47	Time4	Subject45	221	Time5	Subject44	58	Time6	Subject41	150	Time7	Subject41	64	Time8	Subject23	62	Time9
Subject40	76	Time1	Subject42	142	Time2	Subject42	2	Time3	Subject43	48	Time4	Subject45	222	Time5	Subject44	59	Time6	Subject41	151	Time7	Subject41	65	Time8	Subject23	71	Time9
Subject40	78	Time1	Subject42	145	Time2	Subject42	5	Time3	Subject43	49	Time4	Subject45	223	Time5	Subject44	60	Time6	Subject41	152	Time7	Subject41	67	Time8	Subject23	77	Time9
Subject40	80	Time1	Subject42	148	Time2	Subject42	6	Time3	Subject43	52	Time4	Subject45	224	Time5	Subject44	61	Time6	Subject41	153	Time7	Subject41	68	Time8	Subject23	87	Time9
Subject40	81	Time1	Subject42	154	Time2	Subject42	7	Time3	Subject43	53	Time4	Subject45	225	Time5	Subject44	62	Time6	Subject41	155	Time7	Subject41	69	Time8	Subject23	89	Time9
Subject40	82	Time1	Subject42	155	Time2	Subject42	11	Time3	Subject43	55	Time4	Subject45	227	Time5	Subject44	64	Time6	Subject41	156	Time7	Subject41	70	Time8	Subject23	90	Time9
Subject40	84	Time1	Subject42	157	Time2	Subject42	12	Time3	Subject43	57	Time4	Subject45	228	Time5	Subject44	65	Time6	Subject41	157	Time7	Subject41	73	Time8	Subject23	96	Time9
Subject40	86	Time1	Subject42	167	Time2	Subject42	13	Time3	Subject43	58	Time4	Subject45	229	Time5	Subject44	66	Time6	Subject41	164	Time7	Subject41	75	Time8	Subject23	104	Time9
Subject40	90	Time1	Subject42	173	Time2	Subject42	14	Time3	Subject43	59	Time4	Subject45	230	Time5	Subject44	68	Time6	Subject41	166	Time7	Subject41	76	Time8	Subject23	109	Time9
Subject40	91	Time1	Subject42	175	Time2	Subject42	15	Time3	Subject43	60	Time4	Subject45	231	Time5	Subject44	70	Time6	Subject41	172	Time7	Subject41	79	Time8	Subject23	111	Time9
Subject40	92	Time1	Subject42	177	Time2	Subject42	16	Time3	Subject43	62	Time4	Subject45	232	Time5	Subject44	71	Time6	Subject41	173	Time7	Subject41	80	Time8	Subject23	114	Time9
Subject40	93	Time1	Subject42	180	Time2	Subject42	17	Time3	Subject43	63	Time4	Subject45	233	Time5	Subject44	72	Time6	Subject41	175	Time7	Subject41	83	Time8	Subject23	123	Time9
Subject40	94	Time1	Subject42	181	Time2	Subject42	19	Time3	Subject43	65	Time4	Subject45	235	Time5	Subject44	73	Time6	Subject41	177	Time7	Subject41	89	Time8	Subject23	126	Time9
Subject40	95	Time1	Subject42	185	Time2	Subject42	20	Time3	Subject43	66	Time4	Subject45	236	Time5	Subject44	75	Time6	Subject41	178	Time7	Subject41	90	Time8	Subject23	129	Time9
Subject40	99	Time1	Subject42	186	Time2	Subject42	21	Time3	Subject43	70	Time4	Subject45	237	Time5	Subject44	76	Time6	Subject41	179	Time7	Subject41	92	Time8	Subject23	132	Time9
Subject40	100	Time1	Subject42	189	Time2	Subject42	24	Time3	Subject43	71	Time4	Subject45	238	Time5	Subject44	77	Time6	Subject41	180	Time7	Subject41	94	Time8	Subject23	133	Time9
Subject40	102	Time1	Subject42	191	Time2	Subject42	26	Time3	Subject43	73	Time4	Subject45	239	Time5	Subject44	78	Time6	Subject41	181	Time7	Subject41	95	Time8	Subject23	140	Time9
Subject40	104	Time1	Subject42	193	Time2	Subject42	27	Time3	Subject43	74	Time4	Subject45	240	Time5	Subject44	80	Time6	Subject41	183	Time7	Subject41	97	Time8	Subject23	141	Time9
Subject40	106	Time1	Subject42	195	Time2	Subject42	29	Time3	Subject43	76	Time4	Subject45	241	Time5	Subject44	82	Time6	Subject41	184	Time7	Subject41	100	Time8	Subject23	142	Time9
Subject40	108	Time1	Subject42	196	Time2	Subject42	30	Time3	Subject43	77	Time4	Subject45	243	Time5	Subject44	85	Time6	Subject41	187	Time7	Subject41	101	Time8	Subject23	144	Time9
Subject40	109	Time1	Subject42	197	Time2	Subject42	31	Time3	Subject43	79	Time4	Subject45	245	Time5	Subject44	86	Time6	Subject41	189	Time7	Subject41	103	Time8	Subject23	154	Time9
Subject40	110	Time1	Subject42	199	Time2	Subject42	33	Time3	Subject43	80	Time4	Subject45	246	Time5	Subject44	88	Time6	Subject41	190	Time7	Subject41	104	Time8	Subject23	158	Time9
Subject40	112	Time1	Subject42	201	Time2	Subject42	35	Time3	Subject43	81	Time4	Subject45	247	Time5	Subject44	89	Time6	Subject41	191	Time7	Subject41	105	Time8	Subject23	160	Time9
Subject40	116	Time1	Subject42	204	Time2	Subject42	37	Time3	Subject43	82	Time4	Subject45	248	Time5	Subject44	90	Time6	Subject41	193	Time7	Subject41	106	Time8	Subject23	174	Time9
Subject40	117	Time1	Subject42	205	Time2	Subject42	38	Time3	Subject43	83	Time4	Subject45	250	Time5	Subject44	92	Time6	Subject41	194	Time7	Subject41	108	Time8	Subject23	182	Time9
Subject40	118	Time1	Subject42	206	Time2	Subject42	39	Time3	Subject43	85	Time4	Subject45	256	Time5	Subject44	93	Time6	Subject41	195	Time7	Subject41	109	Time8	Subject23	184	Time9
Subject40	124	Time1	Subject42	207	Time2	Subject42	40	Time3	Subject43	86	Time4	Subject45	257	Time5	Subject44	94	Time6	Subject41	196	Time7	Subject41	110	Time8	Subject23	185	Time9
Subject40	125	Time1	Subject42	208	Time2	Subject42	41	Time3	Subject43	93	Time4	Subject45	258	Time5	Subject44	95	Time6	Subject41	197	Time7	Subject41	112	Time8	Subject23	195	Time9
Subject40	127	Time1	Subject42	209	Time2	Subject42	42	Time3	Subject43	94	Time4	Subject45	259	Time5	Subject44	96	Time6	Subject41	198	Time7	Subject41	114	Time8	Subject23	200	Time9
Subject40	128	Time1	Subject42	211	Time2	Subject42	48	Time3	Subject43	95	Time4	Subject44	1	Time5	Subject44	97	Time6	Subject41	201	Time7	Subject41	119	Time8	Subject23	201	Time9
Subject40	129	Time1	Subject42	215	Time2	Subject42	49	Time3	Subject43	97	Time4	Subject44	2	Time5	Subject44	100	Time6	Subject41	202	Time7	Subject41	126	Time8	Subject23	204	Time9
Subject40	130	Time1	Subject42	216	Time2	Subject42	50	Time3	Subject43	99	Time4	Subject44	3	Time5	Subject44	101	Time6	Subject41	203	Time7	Subject41	128	Time8	Subject23	205	Time9
Subject40	133	Time1	Subject42	217	Time2	Subject42	52	Time3	Subject43	100	Time4	Subject44	4	Time5	Subject44	102	Time6	Subject41	205	Time7	Subject41	133	Time8	Subject23	206	Time9
Subject40	135	Time1	Subject42	221	Time2	Subject42	55	Time3	Subject43	102	Time4	Subject44	5	Time5	Subject44	106	Time6	Subject41	206	Time7	Subject41	136	Time8	Subject23	216	Time9
Subject40	137	Time1	Subject42	229	Time2	Subject42	58	Time3	Subject43	104	Time4	Subject44	7	Time5	Subject44	107	Time6	Subject41	209	Time7	Subject41	139	Time8	Subject23	218	Time9
Subject40	139	Time1	Subject42	230	Time2	Subject42	59	Time3	Subject43	107	Time4	Subject44	8	Time5	Subject44	108	Time6	Subject41	210	Time7	Subject41	140	Time8	Subject23	227	Time9
Subject40	140	Time1	Subject42	231	Time2	Subject42	61	Time3	Subject43	109	Time4	Subject44	9	Time5	Subject44	109	Time6	Subject41	211	Time7	Subject41	145	Time8	Subject23	233	Time9
Subject40	142	Time1	Subject42	232	Time2	Subject42	63	Time3	Subject43	110	Time4	Subject44	10	Time5	Subject44	110	Time6	Subject41	212	Time7	Subject41	147	Time8	Subject23	243	Time9
Subject40	144	Time1	Subject42	235	Time2	Subject42	65	Time3	Subject43	112	Time4	Subject44	12	Time5	Subject44	111	Time6	Subject41	216	Time7	Subject41	148	Time8	Subject23	245	Time9
Subject40	145	Time1	Subject42	237	Time2	Subject42	69	Time3	Subject43	113	Time4	Subject44	14	Time5	Subject44	112	Time6	Subject41	217	Time7	Subject41	150	Time8	Subject23	254	Time9
Subject40	147	Time1	Subject42	240	Time2	Subject42	71	Time3	Subject43	117	Time4	Subject44	17	Time5	Subject44	113	Time6	Subject41	221	Time7	Subject41	151	Time8	Subject23	255	Time9
Subject40	148	Time1	Subject42	241	Time2	Subject42	73	Time3	Subject43	118	Time4	Subject44	18	Time5	Subject44	114	Time6	Subject41	223	Time7	Subject41	152	Time8	Subject23	257	Time9
Subject40	150	Time1	Subject42	242	Time2	Subject42	74	Time3	Subject43	121	Time4	Subject44	19	Time5	Subject44	115	Time6	Subject41	224	Time7	Subject41	153	Time8	Subject23	259	Time9
Subject40	152	Time1	Subject42	247	Time2	Subject42	75	Time3	Subject43	122	Time4	Subject44	21	Time5	Subject44	116	Time6	Subject41	229	Time7	Subject41	155	Time8	Subject22	2	Time9
Subject40	153	Time1	Subject42	248	Time2	Subject42	77	Time3	Subject43	123	Time4	Subject44	22	Time5	Subject44	117	Time6	Subject41	231	Time7	Subject41	156	Time8	Subject22	3	Time9
Subject40	157	Time1	Subject42	250	Time2	Subject42	79	Time3	Subject43	124	Time4	Subject44	27	Time5	Subject44	118	Time6	Subject41	232	Time7	Subject41	158	Time8	Subject22	12	Time9
Subject40	158	Time1	Subject42	252	Time2	Subject42	81	Time3	Subject43	125	Time4	Subject44	28	Time5	Subject44	120	Time6	Subject41	233	Time7	Subject41	159	Time8	Subject22	14	Time9
Subject40	159	Time1	Subject42	255	Time2	Subject42	82	Time3	Subject43	127	Time4	Subject44	29	Time5	Subject44	121	Time6	Subject41	236	Time7	Subject41	162	Time8	Subject22	16	Time9
Subject40	162	Time1	Subject42	256	Time2	Subject42	83	Time3	Subject43	128	Time4	Subject44	30	Time5	Subject44	122	Time6	Subject41	238	Time7	Subject41	167	Time8	Subject22	17	Time9
Subject40	167	Time1	Subject42	257	Time2	Subject42	84	Time3	Subject43	132	Time4	Subject44	31	Time5	Subject44	123	Time6	Subject41	239	Time7	Subject41	168	Time8	Subject22	23	Time9
Subject40	168	Time1	Subject42	258	Time2	Subject42	85	Time3	Subject43	133	Time4	Subject44	32	Time5	Subject44	125	Time6	Subject41	241	Time7	Subject41	170	Time8	Subject22	33	Time9
Subject40	170	Time1	Subject42	259	Time2	Subject42	86	Time3	Subject43	136	Time4	Subject44	33	Time5	Subject44	127	Time6	Subject41	242	Time7	Subject41	173	Time8	Subject22	35	Time9
Subject40	171	Time1	Subject42	260	Time2	Subject42	91	Time3	Subject43	138	Time4	Subject44	35	Time5	Subject44	129	Time6	Subject41	243	Time7	Subject41	175	Time8	Subject22	41	Time9
Subject40	172	Time1	Subject41	1	Time2	Subject42	92	Time3	Subject43	142	Time4	Subject44	36	Time5	Subject44	131	Time6	Subject41	245	Time7	Subject41	176	Time8	Subject22	44	Time9
Subject40	173	Time1	Subject41	3	Time2	Subject42	93	Time3	Subject43	143	Time4	Subject44	37	Time5	Subject44	132	Time6	Subject41	246	Time7	Subject41	178	Time8	Subject22	51	Time9
Subject40	176	Time1	Subject41	5	Time2	Subject42	94	Time3	Subject43	144	Time4	Subject44	38	Time5	Subject44	137	Time6	Subject41	247	Time7	Subject41	179	Time8	Subject22	54	Time9
Subject40	179	Time1	Subject41	8	Time2	Subject42	96	Time3	Subject43	145	Time4	Subject44	41	Time5	Subject44	138	Time6	Subject41	252	Time7	Subject41	183	Time8	Subject22	55	Time9
Subject40	181	Time1	Subject41	10	Time2	Subject42	97	Time3	Subject43	147	Time4	Subject44	42	Time5	Subject44	139	Time6	Subject41	257	Time7	Subject41	184	Time8	Subject22	65	Time9
Subject40	182	Time1	Subject41	13	Time2	Subject42	99	Time3	Subject43	149	Time4	Subject44	43	Time5	Subject44	143	Time6	Subject41	258	Time7	Subject41	185	Time8	Subject22	74	Time9
Subject40	184	Time1	Subject41	18	Time2	Subject42	100	Time3	Subject43	153	Time4	Subject44	44	Time5	Subject44	145	Time6	Subject40	2	Time7	Subject41	189	Time8	Subject22	78	Time9
Subject40	185	Time1	Subject41	19	Time2	Subject42	103	Time3	Subject43	154	Time4	Subject44	46	Time5	Subject44	147	Time6	Subject40	3	Time7	Subject41	191	Time8	Subject22	80	Time9
Subject40	188	Time1	Subject41	20	Time2	Subject42	105	Time3	Subject43	155	Time4	Subject44	47	Time5	Subject44	148	Time6	Subject40	9	Time7	Subject41	193	Time8	Subject22	86	Time9
Subject40	189	Time1	Subject41	23	Time2	Subject42	106	Time3	Subject43	156	Time4	Subject44	48	Time5	Subject44	149	Time6	Subject40	10	Time7	Subject41	194	Time8	Subject22	89	Time9
Subject40	190	Time1	Subject41	24	Time2	Subject42	108	Time3	Subject43	158	Time4	Subject44	50	Time5	Subject44	150	Time6	Subject40	12	Time7	Subject41	198	Time8	Subject22	91	Time9
Subject40	191	Time1	Subject41	25	Time2	Subject42	110	Time3	Subject43	159	Time4	Subject44	51	Time5	Subject44	152	Time6	Subject40	13	Time7	Subject41	203	Time8	Subject22	102	Time9
Subject40	193	Time1	Subject41	27	Time2	Subject42	112	Time3	Subject43	160	Time4	Subject44	52	Time5	Subject44	155	Time6	Subject40	14	Time7	Subject41	204	Time8	Subject22	112	Time9
Subject40	194	Time1	Subject41	28	Time2	Subject42	114	Time3	Subject43	163	Time4	Subject44	53	Time5	Subject44	156	Time6	Subject40	18	Time7	Subject41	209	Time8	Subject22	118	Time9
Subject40	195	Time1	Subject41	34	Time2	Subject42	115	Time3	Subject43	165	Time4	Subject44	54	Time5	Subject44	158	Time6	Subject40	19	Time7	Subject41	211	Time8	Subject22	141	Time9
Subject40	198	Time1	Subject41	36	Time2	Subject42	117	Time3	Subject43	166	Time4	Subject44	55	Time5	Subject44	160	Time6	Subject40	29	Time7	Subject41	213	Time8	Subject22	145	Time9
Subject40	199	Time1	Subject41	38	Time2	Subject42	120	Time3	Subject43	167	Time4	Subject44	56	Time5	Subject44	161	Time6	Subject40	31	Time7	Subject41	215	Time8	Subject22	148	Time9
Subject40	200	Time1	Subject41	41	Time2	Subject42	121	Time3	Subject43	168	Time4	Subject44	57	Time5	Subject44	164	Time6	Subject40	33	Time7	Subject41	217	Time8	Subject22	151	Time9
Subject40	201	Time1	Subject41	42	Time2	Subject42	122	Time3	Subject43	169	Time4	Subject44	58	Time5	Subject44	165	Time6	Subject40	34	Time7	Subject41	223	Time8	Subject22	162	Time9
Subject40	202	Time1	Subject41	44	Time2	Subject42	123	Time3	Subject43	170	Time4	Subject44	59	Time5	Subject44	166	Time6	Subject40	35	Time7	Subject41	226	Time8	Subject22	164	Time9
Subject40	204	Time1	Subject41	45	Time2	Subject42	124	Time3	Subject43	171	Time4	Subject44	62	Time5	Subject44	168	Time6	Subject40	36	Time7	Subject41	228	Time8	Subject22	167	Time9
Subject40	205	Time1	Subject41	46	Time2	Subject42	126	Time3	Subject43	173	Time4	Subject44	63	Time5	Subject44	169	Time6	Subject40	37	Time7	Subject41	232	Time8	Subject22	168	Time9
Subject40	207	Time1	Subject41	47	Time2	Subject42	127	Time3	Subject43	177	Time4	Subject44	64	Time5	Subject44	170	Time6	Subject40	39	Time7	Subject41	233	Time8	Subject22	169	Time9
Subject40	211	Time1	Subject41	48	Time2	Subject42	128	Time3	Subject43	178	Time4	Subject44	65	Time5	Subject44	173	Time6	Subject40	40	Time7	Subject41	234	Time8	Subject22	182	Time9
Subject40	212	Time1	Subject41	50	Time2	Subject42	129	Time3	Subject43	179	Time4	Subject44	67	Time5	Subject44	174	Time6	Subject40	41	Time7	Subject41	235	Time8	Subject22	189	Time9
Subject40	213	Time1	Subject41	52	Time2	Subject42	135	Time3	Subject43	180	Time4	Subject44	69	Time5	Subject44	176	Time6	Subject40	42	Time7	Subject41	237	Time8	Subject22	190	Time9
Subject40	214	Time1	Subject41	54	Time2	Subject42	136	Time3	Subject43	181	Time4	Subject44	70	Time5	Subject44	178	Time6	Subject40	43	Time7	Subject41	241	Time8	Subject22	201	Time9
Subject40	215	Time1	Subject41	55	Time2	Subject42	138	Time3	Subject43	182	Time4	Subject44	71	Time5	Subject44	182	Time6	Subject40	44	Time7	Subject41	242	Time8	Subject22	202	Time9
Subject40	216	Time1	Subject41	56	Time2	Subject42	139	Time3	Subject43	183	Time4	Subject44	72	Time5	Subject44	183	Time6	Subject40	45	Time7	Subject41	244	Time8	Subject22	209	Time9
Subject40	218	Time1	Subject41	58	Time2	Subject42	140	Time3	Subject43	186	Time4	Subject44	73	Time5	Subject44	184	Time6	Subject40	46	Time7	Subject41	245	Time8	Subject22	215	Time9
Subject40	219	Time1	Subject41	61	Time2	Subject42	142	Time3	Subject43	187	Time4	Subject44	74	Time5	Subject44	186	Time6	Subject40	47	Time7	Subject41	246	Time8	Subject22	217	Time9
Subject40	220	Time1	Subject41	63	Time2	Subject42	144	Time3	Subject43	188	Time4	Subject44	76	Time5	Subject44	188	Time6	Subject40	50	Time7	Subject41	247	Time8	Subject22	221	Time9
Subject40	221	Time1	Subject41	64	Time2	Subject42	145	Time3	Subject43	189	Time4	Subject44	78	Time5	Subject44	189	Time6	Subject40	51	Time7	Subject41	250	Time8	Subject22	226	Time9
Subject40	225	Time1	Subject41	65	Time2	Subject42	146	Time3	Subject43	190	Time4	Subject44	79	Time5	Subject44	190	Time6	Subject40	53	Time7	Subject41	251	Time8	Subject22	228	Time9
Subject40	227	Time1	Subject41	66	Time2	Subject42	148	Time3	Subject43	191	Time4	Subject44	80	Time5	Subject44	191	Time6	Subject40	54	Time7	Subject41	257	Time8	Subject22	230	Time9
Subject40	230	Time1	Subject41	67	Time2	Subject42	150	Time3	Subject43	194	Time4	Subject44	81	Time5	Subject44	193	Time6	Subject40	55	Time7	Subject41	258	Time8	Subject22	237	Time9
Subject40	231	Time1	Subject41	69	Time2	Subject42	151	Time3	Subject43	195	Time4	Subject44	82	Time5	Subject44	194	Time6	Subject40	57	Time7	Subject41	259	Time8	Subject22	239	Time9
Subject40	232	Time1	Subject41	70	Time2	Subject42	153	Time3	Subject43	197	Time4	Subject44	83	Time5	Subject44	195	Time6	Subject40	58	Time7	Subject41	260	Time8	Subject22	244	Time9
Subject40	236	Time1	Subject41	71	Time2	Subject42	154	Time3	Subject43	199	Time4	Subject44	84	Time5	Subject44	196	Time6	Subject40	61	Time7	Subject40	1	Time8	Subject22	246	Time9
Subject40	238	Time1	Subject41	74	Time2	Subject42	155	Time3	Subject43	200	Time4	Subject44	85	Time5	Subject44	198	Time6	Subject40	64	Time7	Subject40	4	Time8	Subject22	256	Time9
Subject40	240	Time1	Subject41	78	Time2	Subject42	156	Time3	Subject43	201	Time4	Subject44	86	Time5	Subject44	199	Time6	Subject40	65	Time7	Subject40	9	Time8	Subject22	260	Time9
Subject40	243	Time1	Subject41	80	Time2	Subject42	161	Time3	Subject43	202	Time4	Subject44	87	Time5	Subject44	200	Time6	Subject40	66	Time7	Subject40	10	Time8	Subject21	14	Time9
Subject40	244	Time1	Subject41	82	Time2	Subject42	162	Time3	Subject43	205	Time4	Subject44	89	Time5	Subject44	201	Time6	Subject40	70	Time7	Subject40	11	Time8	Subject21	15	Time9
Subject40	248	Time1	Subject41	83	Time2	Subject42	163	Time3	Subject43	206	Time4	Subject44	90	Time5	Subject44	202	Time6	Subject40	72	Time7	Subject40	13	Time8	Subject21	18	Time9
Subject40	249	Time1	Subject41	85	Time2	Subject42	165	Time3	Subject43	210	Time4	Subject44	91	Time5	Subject44	203	Time6	Subject40	74	Time7	Subject40	14	Time8	Subject21	19	Time9
Subject40	251	Time1	Subject41	88	Time2	Subject42	166	Time3	Subject43	211	Time4	Subject44	92	Time5	Subject44	204	Time6	Subject40	77	Time7	Subject40	15	Time8	Subject21	20	Time9
Subject40	253	Time1	Subject41	89	Time2	Subject42	169	Time3	Subject43	215	Time4	Subject44	93	Time5	Subject44	205	Time6	Subject40	80	Time7	Subject40	17	Time8	Subject21	23	Time9
Subject40	255	Time1	Subject41	90	Time2	Subject42	172	Time3	Subject43	217	Time4	Subject44	95	Time5	Subject44	206	Time6	Subject40	81	Time7	Subject40	20	Time8	Subject21	27	Time9
Subject40	256	Time1	Subject41	92	Time2	Subject42	173	Time3	Subject43	218	Time4	Subject44	96	Time5	Subject44	207	Time6	Subject40	83	Time7	Subject40	21	Time8	Subject21	33	Time9
Subject40	257	Time1	Subject41	94	Time2	Subject42	179	Time3	Subject43	219	Time4	Subject44	97	Time5	Subject44	208	Time6	Subject40	84	Time7	Subject40	22	Time8	Subject21	34	Time9
Subject40	259	Time1	Subject41	96	Time2	Subject42	180	Time3	Subject43	221	Time4	Subject44	98	Time5	Subject44	209	Time6	Subject40	85	Time7	Subject40	23	Time8	Subject21	47	Time9
Subject39	1	Time1	Subject41	97	Time2	Subject42	181	Time3	Subject43	222	Time4	Subject44	100	Time5	Subject44	212	Time6	Subject40	86	Time7	Subject40	24	Time8	Subject21	56	Time9
Subject39	3	Time1	Subject41	99	Time2	Subject42	182	Time3	Subject43	229	Time4	Subject44	101	Time5	Subject44	213	Time6	Subject40	89	Time7	Subject40	25	Time8	Subject21	69	Time9
Subject39	4	Time1	Subject41	100	Time2	Subject42	183	Time3	Subject43	231	Time4	Subject44	102	Time5	Subject44	218	Time6	Subject40	92	Time7	Subject40	26	Time8	Subject21	75	Time9
Subject39	7	Time1	Subject41	102	Time2	Subject42	187	Time3	Subject43	232	Time4	Subject44	103	Time5	Subject44	219	Time6	Subject40	93	Time7	Subject40	27	Time8	Subject21	80	Time9
Subject39	9	Time1	Subject41	104	Time2	Subject42	188	Time3	Subject43	233	Time4	Subject44	104	Time5	Subject44	220	Time6	Subject40	94	Time7	Subject40	31	Time8	Subject21	89	Time9
Subject39	12	Time1	Subject41	105	Time2	Subject42	189	Time3	Subject43	234	Time4	Subject44	105	Time5	Subject44	221	Time6	Subject40	95	Time7	Subject40	32	Time8	Subject21	93	Time9
Subject39	15	Time1	Subject41	106	Time2	Subject42	191	Time3	Subject43	235	Time4	Subject44	106	Time5	Subject44	224	Time6	Subject40	98	Time7	Subject40	44	Time8	Subject21	99	Time9
Subject39	16	Time1	Subject41	113	Time2	Subject42	192	Time3	Subject43	238	Time4	Subject44	107	Time5	Subject44	225	Time6	Subject40	99	Time7	Subject40	45	Time8	Subject21	101	Time9
Subject39	17	Time1	Subject41	117	Time2	Subject42	193	Time3	Subject43	239	Time4	Subject44	108	Time5	Subject44	226	Time6	Subject40	101	Time7	Subject40	46	Time8	Subject21	102	Time9
Subject39	19	Time1	Subject41	118	Time2	Subject42	194	Time3	Subject43	241	Time4	Subject44	109	Time5	Subject44	228	Time6	Subject40	105	Time7	Subject40	48	Time8	Subject21	107	Time9
Subject39	20	Time1	Subject41	119	Time2	Subject42	195	Time3	Subject43	242	Time4	Subject44	110	Time5	Subject44	229	Time6	Subject40	106	Time7	Subject40	50	Time8	Subject21	110	Time9
Subject39	23	Time1	Subject41	120	Time2	Subject42	199	Time3	Subject43	243	Time4	Subject44	111	Time5	Subject44	230	Time6	Subject40	108	Time7	Subject40	53	Time8	Subject21	113	Time9
Subject39	26	Time1	Subject41	121	Time2	Subject42	200	Time3	Subject43	244	Time4	Subject44	112	Time5	Subject44	231	Time6	Subject40	109	Time7	Subject40	54	Time8	Subject21	131	Time9
Subject39	27	Time1	Subject41	122	Time2	Subject42	202	Time3	Subject43	250	Time4	Subject44	113	Time5	Subject44	232	Time6	Subject40	113	Time7	Subject40	55	Time8	Subject21	132	Time9
Subject39	28	Time1	Subject41	123	Time2	Subject42	207	Time3	Subject43	251	Time4	Subject44	114	Time5	Subject44	233	Time6	Subject40	115	Time7	Subject40	59	Time8	Subject21	140	Time9
Subject39	30	Time1	Subject41	126	Time2	Subject42	208	Time3	Subject43	252	Time4	Subject44	115	Time5	Subject44	235	Time6	Subject40	119	Time7	Subject40	61	Time8	Subject21	143	Time9
Subject39	32	Time1	Subject41	128	Time2	Subject42	209	Time3	Subject43	253	Time4	Subject44	116	Time5	Subject44	236	Time6	Subject40	120	Time7	Subject40	63	Time8	Subject21	153	Time9
Subject39	33	Time1	Subject41	130	Time2	Subject42	210	Time3	Subject43	254	Time4	Subject44	117	Time5	Subject44	239	Time6	Subject40	121	Time7	Subject40	64	Time8	Subject21	155	Time9
Subject39	36	Time1	Subject41	132	Time2	Subject42	211	Time3	Subject43	257	Time4	Subject44	118	Time5	Subject44	240	Time6	Subject40	122	Time7	Subject40	65	Time8	Subject21	159	Time9
Subject39	37	Time1	Subject41	134	Time2	Subject42	212	Time3	Subject43	258	Time4	Subject44	120	Time5	Subject44	243	Time6	Subject40	124	Time7	Subject40	66	Time8	Subject21	161	Time9
Subject39	38	Time1	Subject41	136	Time2	Subject42	213	Time3	Subject43	259	Time4	Subject44	121	Time5	Subject44	244	Time6	Subject40	128	Time7	Subject40	67	Time8	Subject21	167	Time9
Subject39	39	Time1	Subject41	140	Time2	Subject42	214	Time3	Subject42	2	Time4	Subject44	123	Time5	Subject44	245	Time6	Subject40	129	Time7	Subject40	68	Time8	Subject21	180	Time9
Subject39	46	Time1	Subject41	144	Time2	Subject42	215	Time3	Subject42	3	Time4	Subject44	126	Time5	Subject44	246	Time6	Subject40	131	Time7	Subject40	69	Time8	Subject21	190	Time9
Subject39	49	Time1	Subject41	145	Time2	Subject42	216	Time3	Subject42	4	Time4	Subject44	128	Time5	Subject44	247	Time6	Subject40	132	Time7	Subject40	70	Time8	Subject21	193	Time9
Subject39	52	Time1	Subject41	146	Time2	Subject42	218	Time3	Subject42	5	Time4	Subject44	130	Time5	Subject44	249	Time6	Subject40	133	Time7	Subject40	71	Time8	Subject21	195	Time9
Subject39	53	Time1	Subject41	147	Time2	Subject42	219	Time3	Subject42	9	Time4	Subject44	133	Time5	Subject44	250	Time6	Subject40	134	Time7	Subject40	72	Time8	Subject21	196	Time9
Subject39	60	Time1	Subject41	148	Time2	Subject42	223	Time3	Subject42	10	Time4	Subject44	135	Time5	Subject44	251	Time6	Subject40	135	Time7	Subject40	74	Time8	Subject21	204	Time9
Subject39	61	Time1	Subject41	150	Time2	Subject42	224	Time3	Subject42	12	Time4	Subject44	136	Time5	Subject44	252	Time6	Subject40	137	Time7	Subject40	75	Time8	Subject21	225	Time9
Subject39	62	Time1	Subject41	151	Time2	Subject42	226	Time3	Subject42	13	Time4	Subject44	139	Time5	Subject44	253	Time6	Subject40	138	Time7	Subject40	76	Time8	Subject21	226	Time9
Subject39	64	Time1	Subject41	154	Time2	Subject42	227	Time3	Subject42	15	Time4	Subject44	140	Time5	Subject44	254	Time6	Subject40	142	Time7	Subject40	78	Time8	Subject21	228	Time9
Subject39	66	Time1	Subject41	155	Time2	Subject42	233	Time3	Subject42	16	Time4	Subject44	141	Time5	Subject44	255	Time6	Subject40	144	Time7	Subject40	80	Time8	Subject21	241	Time9
Subject39	68	Time1	Subject41	156	Time2	Subject42	235	Time3	Subject42	17	Time4	Subject44	142	Time5	Subject44	256	Time6	Subject40	145	Time7	Subject40	82	Time8	Subject21	244	Time9
Subject39	69	Time1	Subject41	160	Time2	Subject42	236	Time3	Subject42	20	Time4	Subject44	143	Time5	Subject44	257	Time6	Subject40	146	Time7	Subject40	83	Time8	Subject21	246	Time9
Subject39	72	Time1	Subject41	161	Time2	Subject42	237	Time3	Subject42	23	Time4	Subject44	144	Time5	Subject44	258	Time6	Subject40	148	Time7	Subject40	87	Time8	Subject21	252	Time9
Subject39	73	Time1	Subject41	162	Time2	Subject42	238	Time3	Subject42	24	Time4	Subject44	146	Time5	Subject44	259	Time6	Subject40	153	Time7	Subject40	89	Time8	Subject21	254	Time9
Subject39	74	Time1	Subject41	163	Time2	Subject42	239	Time3	Subject42	25	Time4	Subject44	147	Time5	Subject44	260	Time6	Subject40	161	Time7	Subject40	90	Time8	Subject21	256	Time9
Subject39	76	Time1	Subject41	166	Time2	Subject42	241	Time3	Subject42	30	Time4	Subject44	150	Time5	Subject43	1	Time6	Subject40	162	Time7	Subject40	92	Time8	Subject20	8	Time9
Subject39	80	Time1	Subject41	171	Time2	Subject42	242	Time3	Subject42	31	Time4	Subject44	152	Time5	Subject43	2	Time6	Subject40	164	Time7	Subject40	93	Time8	Subject20	10	Time9
Subject39	82	Time1	Subject41	172	Time2	Subject42	243	Time3	Subject42	36	Time4	Subject44	153	Time5	Subject43	4	Time6	Subject40	165	Time7	Subject40	96	Time8	Subject20	15	Time9
Subject39	83	Time1	Subject41	173	Time2	Subject42	244	Time3	Subject42	39	Time4	Subject44	155	Time5	Subject43	5	Time6	Subject40	166	Time7	Subject40	101	Time8	Subject20	27	Time9
Subject39	88	Time1	Subject41	174	Time2	Subject42	246	Time3	Subject42	40	Time4	Subject44	157	Time5	Subject43	6	Time6	Subject40	167	Time7	Subject40	102	Time8	Subject20	33	Time9
Subject39	94	Time1	Subject41	176	Time2	Subject42	249	Time3	Subject42	42	Time4	Subject44	158	Time5	Subject43	7	Time6	Subject40	168	Time7	Subject40	108	Time8	Subject20	37	Time9
Subject39	101	Time1	Subject41	180	Time2	Subject42	251	Time3	Subject42	45	Time4	Subject44	161	Time5	Subject43	9	Time6	Subject40	177	Time7	Subject40	109	Time8	Subject20	46	Time9
Subject39	103	Time1	Subject41	181	Time2	Subject42	252	Time3	Subject42	48	Time4	Subject44	163	Time5	Subject43	10	Time6	Subject40	178	Time7	Subject40	110	Time8	Subject20	73	Time9
Subject39	109	Time1	Subject41	182	Time2	Subject42	254	Time3	Subject42	51	Time4	Subject44	165	Time5	Subject43	11	Time6	Subject40	179	Time7	Subject40	111	Time8	Subject20	78	Time9
Subject39	114	Time1	Subject41	183	Time2	Subject42	256	Time3	Subject42	53	Time4	Subject44	166	Time5	Subject43	12	Time6	Subject40	180	Time7	Subject40	112	Time8	Subject20	82	Time9
Subject39	115	Time1	Subject41	184	Time2	Subject42	257	Time3	Subject42	54	Time4	Subject44	168	Time5	Subject43	13	Time6	Subject40	181	Time7	Subject40	115	Time8	Subject20	86	Time9
Subject39	117	Time1	Subject41	185	Time2	Subject42	259	Time3	Subject42	55	Time4	Subject44	169	Time5	Subject43	14	Time6	Subject40	183	Time7	Subject40	116	Time8	Subject20	102	Time9
Subject39	118	Time1	Subject41	186	Time2	Subject42	260	Time3	Subject42	56	Time4	Subject44	171	Time5	Subject43	15	Time6	Subject40	184	Time7	Subject40	117	Time8	Subject20	154	Time9
Subject39	121	Time1	Subject41	189	Time2	Subject41	1	Time3	Subject42	59	Time4	Subject44	172	Time5	Subject43	17	Time6	Subject40	185	Time7	Subject40	119	Time8	Subject20	171	Time9
Subject39	123	Time1	Subject41	190	Time2	Subject41	2	Time3	Subject42	60	Time4	Subject44	173	Time5	Subject43	18	Time6	Subject40	186	Time7	Subject40	121	Time8	Subject20	185	Time9
Subject39	124	Time1	Subject41	191	Time2	Subject41	3	Time3	Subject42	61	Time4	Subject44	174	Time5	Subject43	19	Time6	Subject40	189	Time7	Subject40	123	Time8	Subject20	196	Time9
Subject39	125	Time1	Subject41	193	Time2	Subject41	5	Time3	Subject42	62	Time4	Subject44	175	Time5	Subject43	20	Time6	Subject40	191	Time7	Subject40	126	Time8	Subject20	209	Time9
Subject39	126	Time1	Subject41	196	Time2	Subject41	6	Time3	Subject42	63	Time4	Subject44	176	Time5	Subject43	22	Time6	Subject40	192	Time7	Subject40	127	Time8	Subject20	213	Time9
Subject39	132	Time1	Subject41	198	Time2	Subject41	7	Time3	Subject42	64	Time4	Subject44	177	Time5	Subject43	24	Time6	Subject40	195	Time7	Subject40	133	Time8	Subject20	232	Time9
Subject39	134	Time1	Subject41	199	Time2	Subject41	9	Time3	Subject42	65	Time4	Subject44	178	Time5	Subject43	25	Time6	Subject40	198	Time7	Subject40	135	Time8	Subject20	236	Time9
Subject39	136	Time1	Subject41	203	Time2	Subject41	11	Time3	Subject42	66	Time4	Subject44	179	Time5	Subject43	27	Time6	Subject40	199	Time7	Subject40	136	Time8	Subject20	238	Time9
Subject39	137	Time1	Subject41	205	Time2	Subject41	13	Time3	Subject42	67	Time4	Subject44	180	Time5	Subject43	30	Time6	Subject40	203	Time7	Subject40	137	Time8	Subject19	3	Time9
Subject39	138	Time1	Subject41	208	Time2	Subject41	16	Time3	Subject42	68	Time4	Subject44	182	Time5	Subject43	32	Time6	Subject40	210	Time7	Subject40	139	Time8	Subject19	4	Time9
Subject39	142	Time1	Subject41	209	Time2	Subject41	18	Time3	Subject42	70	Time4	Subject44	183	Time5	Subject43	33	Time6	Subject40	213	Time7	Subject40	141	Time8	Subject19	6	Time9
Subject39	144	Time1	Subject41	210	Time2	Subject41	19	Time3	Subject42	73	Time4	Subject44	185	Time5	Subject43	34	Time6	Subject40	217	Time7	Subject40	142	Time8	Subject19	8	Time9
Subject39	147	Time1	Subject41	213	Time2	Subject41	20	Time3	Subject42	75	Time4	Subject44	188	Time5	Subject43	35	Time6	Subject40	224	Time7	Subject40	147	Time8	Subject19	24	Time9
Subject39	148	Time1	Subject41	216	Time2	Subject41	21	Time3	Subject42	76	Time4	Subject44	189	Time5	Subject43	36	Time6	Subject40	228	Time7	Subject40	149	Time8	Subject19	26	Time9
Subject39	149	Time1	Subject41	218	Time2	Subject41	22	Time3	Subject42	77	Time4	Subject44	190	Time5	Subject43	37	Time6	Subject40	229	Time7	Subject40	150	Time8	Subject19	28	Time9
Subject39	150	Time1	Subject41	221	Time2	Subject41	23	Time3	Subject42	78	Time4	Subject44	191	Time5	Subject43	40	Time6	Subject40	230	Time7	Subject40	155	Time8	Subject19	33	Time9
Subject39	151	Time1	Subject41	223	Time2	Subject41	26	Time3	Subject42	82	Time4	Subject44	192	Time5	Subject43	41	Time6	Subject40	231	Time7	Subject40	157	Time8	Subject19	36	Time9
Subject39	152	Time1	Subject41	227	Time2	Subject41	33	Time3	Subject42	85	Time4	Subject44	195	Time5	Subject43	42	Time6	Subject40	234	Time7	Subject40	164	Time8	Subject19	43	Time9
Subject39	154	Time1	Subject41	229	Time2	Subject41	34	Time3	Subject42	89	Time4	Subject44	196	Time5	Subject43	43	Time6	Subject40	239	Time7	Subject40	167	Time8	Subject19	51	Time9
Subject39	155	Time1	Subject41	230	Time2	Subject41	38	Time3	Subject42	90	Time4	Subject44	199	Time5	Subject43	46	Time6	Subject40	240	Time7	Subject40	168	Time8	Subject19	61	Time9
Subject39	156	Time1	Subject41	232	Time2	Subject41	41	Time3	Subject42	91	Time4	Subject44	200	Time5	Subject43	47	Time6	Subject40	246	Time7	Subject40	169	Time8	Subject19	62	Time9
Subject39	158	Time1	Subject41	233	Time2	Subject41	43	Time3	Subject42	93	Time4	Subject44	201	Time5	Subject43	50	Time6	Subject40	247	Time7	Subject40	170	Time8	Subject19	64	Time9
Subject39	163	Time1	Subject41	236	Time2	Subject41	46	Time3	Subject42	94	Time4	Subject44	202	Time5	Subject43	51	Time6	Subject40	249	Time7	Subject40	172	Time8	Subject19	66	Time9
Subject39	167	Time1	Subject41	237	Time2	Subject41	48	Time3	Subject42	95	Time4	Subject44	203	Time5	Subject43	52	Time6	Subject40	252	Time7	Subject40	176	Time8	Subject19	70	Time9
Subject39	168	Time1	Subject41	238	Time2	Subject41	49	Time3	Subject42	96	Time4	Subject44	204	Time5	Subject43	53	Time6	Subject40	254	Time7	Subject40	181	Time8	Subject19	77	Time9
Subject39	174	Time1	Subject41	241	Time2	Subject41	50	Time3	Subject42	100	Time4	Subject44	208	Time5	Subject43	54	Time6	Subject40	258	Time7	Subject40	182	Time8	Subject19	78	Time9
Subject39	176	Time1	Subject41	242	Time2	Subject41	55	Time3	Subject42	101	Time4	Subject44	209	Time5	Subject43	55	Time6	Subject40	259	Time7	Subject40	183	Time8	Subject19	89	Time9
Subject39	177	Time1	Subject41	243	Time2	Subject41	56	Time3	Subject42	103	Time4	Subject44	210	Time5	Subject43	56	Time6	Subject40	260	Time7	Subject40	185	Time8	Subject19	97	Time9
Subject39	179	Time1	Subject41	248	Time2	Subject41	57	Time3	Subject42	111	Time4	Subject44	211	Time5	Subject43	57	Time6	Subject39	1	Time7	Subject40	186	Time8	Subject19	103	Time9
Subject39	184	Time1	Subject41	249	Time2	Subject41	60	Time3	Subject42	113	Time4	Subject44	212	Time5	Subject43	58	Time6	Subject39	3	Time7	Subject40	187	Time8	Subject19	104	Time9
Subject39	186	Time1	Subject41	250	Time2	Subject41	61	Time3	Subject42	114	Time4	Subject44	214	Time5	Subject43	59	Time6	Subject39	4	Time7	Subject40	197	Time8	Subject19	109	Time9
Subject39	187	Time1	Subject41	251	Time2	Subject41	63	Time3	Subject42	115	Time4	Subject44	215	Time5	Subject43	60	Time6	Subject39	5	Time7	Subject40	198	Time8	Subject19	112	Time9
Subject39	190	Time1	Subject41	255	Time2	Subject41	64	Time3	Subject42	117	Time4	Subject44	216	Time5	Subject43	62	Time6	Subject39	6	Time7	Subject40	199	Time8	Subject19	125	Time9
Subject39	191	Time1	Subject41	257	Time2	Subject41	65	Time3	Subject42	118	Time4	Subject44	218	Time5	Subject43	63	Time6	Subject39	7	Time7	Subject40	200	Time8	Subject19	141	Time9
Subject39	192	Time1	Subject41	258	Time2	Subject41	66	Time3	Subject42	119	Time4	Subject44	219	Time5	Subject43	65	Time6	Subject39	8	Time7	Subject40	202	Time8	Subject19	143	Time9
Subject39	193	Time1	Subject41	260	Time2	Subject41	69	Time3	Subject42	121	Time4	Subject44	220	Time5	Subject43	67	Time6	Subject39	9	Time7	Subject40	205	Time8	Subject19	149	Time9
Subject39	197	Time1	Subject40	1	Time2	Subject41	71	Time3	Subject42	122	Time4	Subject44	221	Time5	Subject43	71	Time6	Subject39	10	Time7	Subject40	207	Time8	Subject19	160	Time9
Subject39	198	Time1	Subject40	2	Time2	Subject41	72	Time3	Subject42	123	Time4	Subject44	223	Time5	Subject43	72	Time6	Subject39	13	Time7	Subject40	208	Time8	Subject19	164	Time9
Subject39	200	Time1	Subject40	4	Time2	Subject41	73	Time3	Subject42	124	Time4	Subject44	224	Time5	Subject43	74	Time6	Subject39	14	Time7	Subject40	214	Time8	Subject19	179	Time9
Subject39	201	Time1	Subject40	5	Time2	Subject41	74	Time3	Subject42	125	Time4	Subject44	225	Time5	Subject43	75	Time6	Subject39	18	Time7	Subject40	218	Time8	Subject19	181	Time9
Subject39	205	Time1	Subject40	6	Time2	Subject41	76	Time3	Subject42	127	Time4	Subject44	227	Time5	Subject43	76	Time6	Subject39	20	Time7	Subject40	219	Time8	Subject19	192	Time9
Subject39	206	Time1	Subject40	7	Time2	Subject41	79	Time3	Subject42	128	Time4	Subject44	228	Time5	Subject43	77	Time6	Subject39	24	Time7	Subject40	220	Time8	Subject19	208	Time9
Subject39	209	Time1	Subject40	9	Time2	Subject41	80	Time3	Subject42	129	Time4	Subject44	229	Time5	Subject43	78	Time6	Subject39	25	Time7	Subject40	224	Time8	Subject19	212	Time9
Subject39	212	Time1	Subject40	10	Time2	Subject41	82	Time3	Subject42	130	Time4	Subject44	234	Time5	Subject43	80	Time6	Subject39	26	Time7	Subject40	225	Time8	Subject19	217	Time9
Subject39	215	Time1	Subject40	12	Time2	Subject41	83	Time3	Subject42	134	Time4	Subject44	236	Time5	Subject43	81	Time6	Subject39	27	Time7	Subject40	227	Time8	Subject19	219	Time9
Subject39	220	Time1	Subject40	13	Time2	Subject41	86	Time3	Subject42	135	Time4	Subject44	237	Time5	Subject43	83	Time6	Subject39	30	Time7	Subject40	230	Time8	Subject19	224	Time9
Subject39	222	Time1	Subject40	14	Time2	Subject41	87	Time3	Subject42	138	Time4	Subject44	238	Time5	Subject43	84	Time6	Subject39	31	Time7	Subject40	231	Time8	Subject19	232	Time9
Subject39	224	Time1	Subject40	16	Time2	Subject41	91	Time3	Subject42	139	Time4	Subject44	240	Time5	Subject43	85	Time6	Subject39	32	Time7	Subject40	232	Time8	Subject19	234	Time9
Subject39	226	Time1	Subject40	17	Time2	Subject41	93	Time3	Subject42	141	Time4	Subject44	241	Time5	Subject43	88	Time6	Subject39	33	Time7	Subject40	234	Time8	Subject19	245	Time9
Subject39	229	Time1	Subject40	18	Time2	Subject41	94	Time3	Subject42	142	Time4	Subject44	242	Time5	Subject43	92	Time6	Subject39	35	Time7	Subject40	235	Time8	Subject18	9	Time9
Subject39	231	Time1	Subject40	19	Time2	Subject41	95	Time3	Subject42	143	Time4	Subject44	243	Time5	Subject43	93	Time6	Subject39	37	Time7	Subject40	236	Time8	Subject18	15	Time9
Subject39	232	Time1	Subject40	20	Time2	Subject41	97	Time3	Subject42	145	Time4	Subject44	244	Time5	Subject43	94	Time6	Subject39	38	Time7	Subject40	239	Time8	Subject18	19	Time9
Subject39	235	Time1	Subject40	21	Time2	Subject41	99	Time3	Subject42	147	Time4	Subject44	245	Time5	Subject43	95	Time6	Subject39	40	Time7	Subject40	240	Time8	Subject18	23	Time9
Subject39	237	Time1	Subject40	25	Time2	Subject41	100	Time3	Subject42	152	Time4	Subject44	246	Time5	Subject43	96	Time6	Subject39	41	Time7	Subject40	244	Time8	Subject18	28	Time9
Subject39	238	Time1	Subject40	26	Time2	Subject41	102	Time3	Subject42	155	Time4	Subject44	247	Time5	Subject43	102	Time6	Subject39	43	Time7	Subject40	245	Time8	Subject18	34	Time9
Subject39	242	Time1	Subject40	27	Time2	Subject41	103	Time3	Subject42	158	Time4	Subject44	248	Time5	Subject43	103	Time6	Subject39	47	Time7	Subject40	256	Time8	Subject18	35	Time9
Subject39	243	Time1	Subject40	29	Time2	Subject41	110	Time3	Subject42	160	Time4	Subject44	249	Time5	Subject43	105	Time6	Subject39	49	Time7	Subject40	257	Time8	Subject18	40	Time9
Subject39	244	Time1	Subject40	30	Time2	Subject41	111	Time3	Subject42	162	Time4	Subject44	250	Time5	Subject43	108	Time6	Subject39	51	Time7	Subject40	260	Time8	Subject18	41	Time9
Subject39	245	Time1	Subject40	31	Time2	Subject41	114	Time3	Subject42	163	Time4	Subject44	251	Time5	Subject43	109	Time6	Subject39	52	Time7	Subject39	2	Time8	Subject18	58	Time9
Subject39	248	Time1	Subject40	32	Time2	Subject41	117	Time3	Subject42	166	Time4	Subject44	252	Time5	Subject43	111	Time6	Subject39	54	Time7	Subject39	3	Time8	Subject18	61	Time9
Subject39	249	Time1	Subject40	33	Time2	Subject41	119	Time3	Subject42	168	Time4	Subject44	253	Time5	Subject43	113	Time6	Subject39	56	Time7	Subject39	7	Time8	Subject18	66	Time9
Subject39	254	Time1	Subject40	34	Time2	Subject41	121	Time3	Subject42	169	Time4	Subject44	255	Time5	Subject43	114	Time6	Subject39	59	Time7	Subject39	12	Time8	Subject18	70	Time9
Subject39	256	Time1	Subject40	35	Time2	Subject41	124	Time3	Subject42	170	Time4	Subject44	256	Time5	Subject43	115	Time6	Subject39	60	Time7	Subject39	14	Time8	Subject18	76	Time9
Subject39	259	Time1	Subject40	36	Time2	Subject41	126	Time3	Subject42	171	Time4	Subject44	257	Time5	Subject43	116	Time6	Subject39	61	Time7	Subject39	17	Time8	Subject18	86	Time9
Subject38	1	Time1	Subject40	37	Time2	Subject41	129	Time3	Subject42	174	Time4	Subject44	258	Time5	Subject43	117	Time6	Subject39	63	Time7	Subject39	19	Time8	Subject18	90	Time9
Subject38	2	Time1	Subject40	42	Time2	Subject41	133	Time3	Subject42	176	Time4	Subject44	259	Time5	Subject43	119	Time6	Subject39	64	Time7	Subject39	20	Time8	Subject18	103	Time9
Subject38	5	Time1	Subject40	48	Time2	Subject41	135	Time3	Subject42	177	Time4	Subject44	260	Time5	Subject43	120	Time6	Subject39	65	Time7	Subject39	21	Time8	Subject18	106	Time9
Subject38	7	Time1	Subject40	49	Time2	Subject41	138	Time3	Subject42	178	Time4	Subject43	1	Time5	Subject43	121	Time6	Subject39	66	Time7	Subject39	22	Time8	Subject18	110	Time9
Subject38	8	Time1	Subject40	51	Time2	Subject41	139	Time3	Subject42	182	Time4	Subject43	3	Time5	Subject43	122	Time6	Subject39	67	Time7	Subject39	23	Time8	Subject18	119	Time9
Subject38	13	Time1	Subject40	52	Time2	Subject41	142	Time3	Subject42	184	Time4	Subject43	4	Time5	Subject43	123	Time6	Subject39	68	Time7	Subject39	24	Time8	Subject18	121	Time9
Subject38	16	Time1	Subject40	53	Time2	Subject41	143	Time3	Subject42	186	Time4	Subject43	6	Time5	Subject43	126	Time6	Subject39	77	Time7	Subject39	26	Time8	Subject18	123	Time9
Subject38	17	Time1	Subject40	54	Time2	Subject41	144	Time3	Subject42	189	Time4	Subject43	7	Time5	Subject43	127	Time6	Subject39	78	Time7	Subject39	27	Time8	Subject18	127	Time9
Subject38	19	Time1	Subject40	60	Time2	Subject41	149	Time3	Subject42	190	Time4	Subject43	8	Time5	Subject43	128	Time6	Subject39	84	Time7	Subject39	34	Time8	Subject18	139	Time9
Subject38	20	Time1	Subject40	61	Time2	Subject41	156	Time3	Subject42	192	Time4	Subject43	9	Time5	Subject43	131	Time6	Subject39	89	Time7	Subject39	35	Time8	Subject18	160	Time9
Subject38	21	Time1	Subject40	63	Time2	Subject41	158	Time3	Subject42	193	Time4	Subject43	11	Time5	Subject43	132	Time6	Subject39	90	Time7	Subject39	36	Time8	Subject18	166	Time9
Subject38	22	Time1	Subject40	64	Time2	Subject41	160	Time3	Subject42	195	Time4	Subject43	12	Time5	Subject43	133	Time6	Subject39	91	Time7	Subject39	37	Time8	Subject18	169	Time9
Subject38	23	Time1	Subject40	70	Time2	Subject41	161	Time3	Subject42	201	Time4	Subject43	13	Time5	Subject43	134	Time6	Subject39	92	Time7	Subject39	42	Time8	Subject18	172	Time9
Subject38	24	Time1	Subject40	72	Time2	Subject41	163	Time3	Subject42	202	Time4	Subject43	14	Time5	Subject43	135	Time6	Subject39	94	Time7	Subject39	43	Time8	Subject18	179	Time9
Subject38	26	Time1	Subject40	73	Time2	Subject41	166	Time3	Subject42	203	Time4	Subject43	15	Time5	Subject43	136	Time6	Subject39	95	Time7	Subject39	44	Time8	Subject18	180	Time9
Subject38	27	Time1	Subject40	75	Time2	Subject41	167	Time3	Subject42	204	Time4	Subject43	16	Time5	Subject43	137	Time6	Subject39	97	Time7	Subject39	47	Time8	Subject18	184	Time9
Subject38	29	Time1	Subject40	76	Time2	Subject41	170	Time3	Subject42	207	Time4	Subject43	17	Time5	Subject43	138	Time6	Subject39	103	Time7	Subject39	50	Time8	Subject18	189	Time9
Subject38	31	Time1	Subject40	77	Time2	Subject41	172	Time3	Subject42	209	Time4	Subject43	18	Time5	Subject43	139	Time6	Subject39	104	Time7	Subject39	56	Time8	Subject18	193	Time9
Subject38	33	Time1	Subject40	78	Time2	Subject41	173	Time3	Subject42	210	Time4	Subject43	19	Time5	Subject43	140	Time6	Subject39	108	Time7	Subject39	57	Time8	Subject18	222	Time9
Subject38	34	Time1	Subject40	80	Time2	Subject41	174	Time3	Subject42	211	Time4	Subject43	20	Time5	Subject43	141	Time6	Subject39	110	Time7	Subject39	61	Time8	Subject18	240	Time9
Subject38	37	Time1	Subject40	81	Time2	Subject41	177	Time3	Subject42	212	Time4	Subject43	21	Time5	Subject43	143	Time6	Subject39	112	Time7	Subject39	62	Time8	Subject18	241	Time9
Subject38	42	Time1	Subject40	82	Time2	Subject41	178	Time3	Subject42	213	Time4	Subject43	22	Time5	Subject43	144	Time6	Subject39	113	Time7	Subject39	63	Time8	Subject18	250	Time9
Subject38	44	Time1	Subject40	83	Time2	Subject41	182	Time3	Subject42	215	Time4	Subject43	23	Time5	Subject43	145	Time6	Subject39	118	Time7	Subject39	66	Time8	Subject18	253	Time9
Subject38	48	Time1	Subject40	84	Time2	Subject41	184	Time3	Subject42	217	Time4	Subject43	24	Time5	Subject43	146	Time6	Subject39	119	Time7	Subject39	67	Time8	Subject18	258	Time9
Subject38	51	Time1	Subject40	86	Time2	Subject41	185	Time3	Subject42	218	Time4	Subject43	26	Time5	Subject43	147	Time6	Subject39	120	Time7	Subject39	68	Time8	Subject17	2	Time9
Subject38	54	Time1	Subject40	87	Time2	Subject41	186	Time3	Subject42	221	Time4	Subject43	27	Time5	Subject43	148	Time6	Subject39	121	Time7	Subject39	71	Time8	Subject17	6	Time9
Subject38	55	Time1	Subject40	88	Time2	Subject41	187	Time3	Subject42	222	Time4	Subject43	28	Time5	Subject43	149	Time6	Subject39	122	Time7	Subject39	72	Time8	Subject17	9	Time9
Subject38	57	Time1	Subject40	90	Time2	Subject41	189	Time3	Subject42	225	Time4	Subject43	29	Time5	Subject43	151	Time6	Subject39	123	Time7	Subject39	73	Time8	Subject17	16	Time9
Subject38	58	Time1	Subject40	92	Time2	Subject41	190	Time3	Subject42	226	Time4	Subject43	30	Time5	Subject43	152	Time6	Subject39	124	Time7	Subject39	80	Time8	Subject17	25	Time9
Subject38	59	Time1	Subject40	94	Time2	Subject41	191	Time3	Subject42	231	Time4	Subject43	32	Time5	Subject43	153	Time6	Subject39	125	Time7	Subject39	81	Time8	Subject17	29	Time9
Subject38	61	Time1	Subject40	95	Time2	Subject41	192	Time3	Subject42	232	Time4	Subject43	33	Time5	Subject43	155	Time6	Subject39	126	Time7	Subject39	84	Time8	Subject17	37	Time9
Subject38	62	Time1	Subject40	96	Time2	Subject41	194	Time3	Subject42	233	Time4	Subject43	35	Time5	Subject43	156	Time6	Subject39	128	Time7	Subject39	86	Time8	Subject17	45	Time9
Subject38	66	Time1	Subject40	98	Time2	Subject41	195	Time3	Subject42	234	Time4	Subject43	36	Time5	Subject43	158	Time6	Subject39	129	Time7	Subject39	87	Time8	Subject17	55	Time9
Subject38	69	Time1	Subject40	100	Time2	Subject41	196	Time3	Subject42	236	Time4	Subject43	37	Time5	Subject43	159	Time6	Subject39	130	Time7	Subject39	93	Time8	Subject17	60	Time9
Subject38	72	Time1	Subject40	102	Time2	Subject41	200	Time3	Subject42	238	Time4	Subject43	38	Time5	Subject43	160	Time6	Subject39	131	Time7	Subject39	94	Time8	Subject17	63	Time9
Subject38	73	Time1	Subject40	103	Time2	Subject41	201	Time3	Subject42	239	Time4	Subject43	39	Time5	Subject43	163	Time6	Subject39	132	Time7	Subject39	96	Time8	Subject17	67	Time9
Subject38	74	Time1	Subject40	107	Time2	Subject41	202	Time3	Subject42	240	Time4	Subject43	41	Time5	Subject43	164	Time6	Subject39	133	Time7	Subject39	97	Time8	Subject17	74	Time9
Subject38	75	Time1	Subject40	109	Time2	Subject41	203	Time3	Subject42	243	Time4	Subject43	43	Time5	Subject43	165	Time6	Subject39	135	Time7	Subject39	99	Time8	Subject17	88	Time9
Subject38	78	Time1	Subject40	111	Time2	Subject41	205	Time3	Subject42	244	Time4	Subject43	45	Time5	Subject43	166	Time6	Subject39	136	Time7	Subject39	100	Time8	Subject17	91	Time9
Subject38	81	Time1	Subject40	115	Time2	Subject41	206	Time3	Subject42	245	Time4	Subject43	48	Time5	Subject43	167	Time6	Subject39	137	Time7	Subject39	101	Time8	Subject17	100	Time9
Subject38	82	Time1	Subject40	116	Time2	Subject41	208	Time3	Subject42	248	Time4	Subject43	49	Time5	Subject43	168	Time6	Subject39	138	Time7	Subject39	104	Time8	Subject17	102	Time9
Subject38	84	Time1	Subject40	120	Time2	Subject41	210	Time3	Subject42	249	Time4	Subject43	50	Time5	Subject43	169	Time6	Subject39	139	Time7	Subject39	106	Time8	Subject17	118	Time9
Subject38	87	Time1	Subject40	121	Time2	Subject41	212	Time3	Subject42	250	Time4	Subject43	53	Time5	Subject43	170	Time6	Subject39	141	Time7	Subject39	107	Time8	Subject17	123	Time9
Subject38	89	Time1	Subject40	122	Time2	Subject41	214	Time3	Subject42	252	Time4	Subject43	55	Time5	Subject43	171	Time6	Subject39	142	Time7	Subject39	108	Time8	Subject17	127	Time9
Subject38	91	Time1	Subject40	123	Time2	Subject41	215	Time3	Subject41	1	Time4	Subject43	56	Time5	Subject43	172	Time6	Subject39	144	Time7	Subject39	111	Time8	Subject17	138	Time9
Subject38	98	Time1	Subject40	124	Time2	Subject41	220	Time3	Subject41	2	Time4	Subject43	57	Time5	Subject43	176	Time6	Subject39	145	Time7	Subject39	116	Time8	Subject17	154	Time9
Subject38	99	Time1	Subject40	125	Time2	Subject41	221	Time3	Subject41	5	Time4	Subject43	58	Time5	Subject43	177	Time6	Subject39	146	Time7	Subject39	117	Time8	Subject17	159	Time9
Subject38	102	Time1	Subject40	126	Time2	Subject41	225	Time3	Subject41	6	Time4	Subject43	59	Time5	Subject43	178	Time6	Subject39	147	Time7	Subject39	119	Time8	Subject17	161	Time9
Subject38	104	Time1	Subject40	127	Time2	Subject41	229	Time3	Subject41	7	Time4	Subject43	60	Time5	Subject43	179	Time6	Subject39	150	Time7	Subject39	125	Time8	Subject17	170	Time9
Subject38	106	Time1	Subject40	128	Time2	Subject41	230	Time3	Subject41	8	Time4	Subject43	63	Time5	Subject43	180	Time6	Subject39	154	Time7	Subject39	127	Time8	Subject17	175	Time9
Subject38	107	Time1	Subject40	130	Time2	Subject41	231	Time3	Subject41	9	Time4	Subject43	64	Time5	Subject43	181	Time6	Subject39	155	Time7	Subject39	129	Time8	Subject17	177	Time9
Subject38	110	Time1	Subject40	132	Time2	Subject41	232	Time3	Subject41	10	Time4	Subject43	65	Time5	Subject43	182	Time6	Subject39	157	Time7	Subject39	130	Time8	Subject17	186	Time9
Subject38	111	Time1	Subject40	134	Time2	Subject41	233	Time3	Subject41	14	Time4	Subject43	67	Time5	Subject43	185	Time6	Subject39	161	Time7	Subject39	132	Time8	Subject17	188	Time9
Subject38	112	Time1	Subject40	135	Time2	Subject41	237	Time3	Subject41	18	Time4	Subject43	68	Time5	Subject43	186	Time6	Subject39	162	Time7	Subject39	133	Time8	Subject17	199	Time9
Subject38	113	Time1	Subject40	136	Time2	Subject41	240	Time3	Subject41	19	Time4	Subject43	69	Time5	Subject43	188	Time6	Subject39	164	Time7	Subject39	135	Time8	Subject17	216	Time9
Subject38	114	Time1	Subject40	137	Time2	Subject41	243	Time3	Subject41	20	Time4	Subject43	72	Time5	Subject43	189	Time6	Subject39	166	Time7	Subject39	136	Time8	Subject17	242	Time9
Subject38	119	Time1	Subject40	139	Time2	Subject41	244	Time3	Subject41	21	Time4	Subject43	73	Time5	Subject43	190	Time6	Subject39	167	Time7	Subject39	141	Time8	Subject17	250	Time9
Subject38	121	Time1	Subject40	141	Time2	Subject41	246	Time3	Subject41	22	Time4	Subject43	75	Time5	Subject43	191	Time6	Subject39	173	Time7	Subject39	143	Time8	Subject17	253	Time9
Subject38	122	Time1	Subject40	142	Time2	Subject41	247	Time3	Subject41	23	Time4	Subject43	77	Time5	Subject43	192	Time6	Subject39	174	Time7	Subject39	145	Time8	Subject17	260	Time9
Subject38	123	Time1	Subject40	144	Time2	Subject41	252	Time3	Subject41	28	Time4	Subject43	78	Time5	Subject43	194	Time6	Subject39	175	Time7	Subject39	146	Time8	Subject16	4	Time9
Subject38	125	Time1	Subject40	148	Time2	Subject41	253	Time3	Subject41	30	Time4	Subject43	82	Time5	Subject43	195	Time6	Subject39	177	Time7	Subject39	147	Time8	Subject16	5	Time9
Subject38	126	Time1	Subject40	149	Time2	Subject41	254	Time3	Subject41	31	Time4	Subject43	83	Time5	Subject43	196	Time6	Subject39	178	Time7	Subject39	148	Time8	Subject16	6	Time9
Subject38	127	Time1	Subject40	150	Time2	Subject41	255	Time3	Subject41	32	Time4	Subject43	85	Time5	Subject43	198	Time6	Subject39	180	Time7	Subject39	149	Time8	Subject16	7	Time9
Subject38	129	Time1	Subject40	151	Time2	Subject41	258	Time3	Subject41	35	Time4	Subject43	86	Time5	Subject43	199	Time6	Subject39	183	Time7	Subject39	150	Time8	Subject16	12	Time9
Subject38	133	Time1	Subject40	152	Time2	Subject40	2	Time3	Subject41	36	Time4	Subject43	87	Time5	Subject43	200	Time6	Subject39	184	Time7	Subject39	152	Time8	Subject16	17	Time9
Subject38	137	Time1	Subject40	153	Time2	Subject40	3	Time3	Subject41	37	Time4	Subject43	88	Time5	Subject43	202	Time6	Subject39	185	Time7	Subject39	153	Time8	Subject16	20	Time9
Subject38	139	Time1	Subject40	154	Time2	Subject40	5	Time3	Subject41	38	Time4	Subject43	90	Time5	Subject43	203	Time6	Subject39	187	Time7	Subject39	157	Time8	Subject16	21	Time9
Subject38	140	Time1	Subject40	157	Time2	Subject40	9	Time3	Subject41	40	Time4	Subject43	91	Time5	Subject43	208	Time6	Subject39	188	Time7	Subject39	158	Time8	Subject16	28	Time9
Subject38	142	Time1	Subject40	158	Time2	Subject40	10	Time3	Subject41	41	Time4	Subject43	92	Time5	Subject43	209	Time6	Subject39	190	Time7	Subject39	160	Time8	Subject16	29	Time9
Subject38	146	Time1	Subject40	159	Time2	Subject40	11	Time3	Subject41	42	Time4	Subject43	95	Time5	Subject43	210	Time6	Subject39	193	Time7	Subject39	161	Time8	Subject16	40	Time9
Subject38	147	Time1	Subject40	165	Time2	Subject40	12	Time3	Subject41	45	Time4	Subject43	97	Time5	Subject43	211	Time6	Subject39	194	Time7	Subject39	163	Time8	Subject16	54	Time9
Subject38	148	Time1	Subject40	171	Time2	Subject40	13	Time3	Subject41	46	Time4	Subject43	98	Time5	Subject43	212	Time6	Subject39	195	Time7	Subject39	165	Time8	Subject16	65	Time9
Subject38	150	Time1	Subject40	172	Time2	Subject40	14	Time3	Subject41	47	Time4	Subject43	99	Time5	Subject43	213	Time6	Subject39	197	Time7	Subject39	168	Time8	Subject16	78	Time9
Subject38	151	Time1	Subject40	173	Time2	Subject40	15	Time3	Subject41	52	Time4	Subject43	100	Time5	Subject43	215	Time6	Subject39	198	Time7	Subject39	169	Time8	Subject16	86	Time9
Subject38	152	Time1	Subject40	176	Time2	Subject40	16	Time3	Subject41	56	Time4	Subject43	102	Time5	Subject43	217	Time6	Subject39	199	Time7	Subject39	170	Time8	Subject16	88	Time9
Subject38	154	Time1	Subject40	181	Time2	Subject40	18	Time3	Subject41	57	Time4	Subject43	106	Time5	Subject43	220	Time6	Subject39	200	Time7	Subject39	173	Time8	Subject16	92	Time9
Subject38	159	Time1	Subject40	182	Time2	Subject40	20	Time3	Subject41	59	Time4	Subject43	107	Time5	Subject43	221	Time6	Subject39	204	Time7	Subject39	174	Time8	Subject16	93	Time9
Subject38	160	Time1	Subject40	183	Time2	Subject40	22	Time3	Subject41	61	Time4	Subject43	108	Time5	Subject43	222	Time6	Subject39	205	Time7	Subject39	177	Time8	Subject16	104	Time9
Subject38	161	Time1	Subject40	184	Time2	Subject40	23	Time3	Subject41	65	Time4	Subject43	111	Time5	Subject43	224	Time6	Subject39	206	Time7	Subject39	178	Time8	Subject16	109	Time9
Subject38	168	Time1	Subject40	186	Time2	Subject40	24	Time3	Subject41	67	Time4	Subject43	113	Time5	Subject43	225	Time6	Subject39	208	Time7	Subject39	179	Time8	Subject16	110	Time9
Subject38	170	Time1	Subject40	188	Time2	Subject40	25	Time3	Subject41	68	Time4	Subject43	117	Time5	Subject43	226	Time6	Subject39	210	Time7	Subject39	186	Time8	Subject16	111	Time9
Subject38	171	Time1	Subject40	190	Time2	Subject40	26	Time3	Subject41	72	Time4	Subject43	119	Time5	Subject43	227	Time6	Subject39	211	Time7	Subject39	187	Time8	Subject16	121	Time9
Subject38	172	Time1	Subject40	191	Time2	Subject40	27	Time3	Subject41	73	Time4	Subject43	120	Time5	Subject43	228	Time6	Subject39	213	Time7	Subject39	189	Time8	Subject16	126	Time9
Subject38	174	Time1	Subject40	192	Time2	Subject40	28	Time3	Subject41	75	Time4	Subject43	122	Time5	Subject43	229	Time6	Subject39	214	Time7	Subject39	190	Time8	Subject16	129	Time9
Subject38	178	Time1	Subject40	195	Time2	Subject40	31	Time3	Subject41	80	Time4	Subject43	123	Time5	Subject43	230	Time6	Subject39	215	Time7	Subject39	192	Time8	Subject16	130	Time9
Subject38	179	Time1	Subject40	196	Time2	Subject40	32	Time3	Subject41	81	Time4	Subject43	124	Time5	Subject43	232	Time6	Subject39	217	Time7	Subject39	196	Time8	Subject16	138	Time9
Subject38	180	Time1	Subject40	199	Time2	Subject40	34	Time3	Subject41	83	Time4	Subject43	126	Time5	Subject43	233	Time6	Subject39	223	Time7	Subject39	199	Time8	Subject16	143	Time9
Subject38	182	Time1	Subject40	200	Time2	Subject40	35	Time3	Subject41	84	Time4	Subject43	127	Time5	Subject43	235	Time6	Subject39	224	Time7	Subject39	200	Time8	Subject16	152	Time9
Subject38	185	Time1	Subject40	202	Time2	Subject40	38	Time3	Subject41	85	Time4	Subject43	131	Time5	Subject43	241	Time6	Subject39	231	Time7	Subject39	203	Time8	Subject16	153	Time9
Subject38	189	Time1	Subject40	203	Time2	Subject40	39	Time3	Subject41	87	Time4	Subject43	132	Time5	Subject43	242	Time6	Subject39	234	Time7	Subject39	208	Time8	Subject16	160	Time9
Subject38	190	Time1	Subject40	206	Time2	Subject40	40	Time3	Subject41	88	Time4	Subject43	134	Time5	Subject43	244	Time6	Subject39	235	Time7	Subject39	209	Time8	Subject16	161	Time9
[truncated: 6,264 more rows]

## Sheet: a-i-locked Gamma Amplitu
Volunteer	Time	Bin1	Bin2	Bin3	Bin4	Bin5	Bin6	Bin7	Bin8	Bin9	Bin10	Bin11	Bin12	Bin13	Bin14	Bin15	Time	Bin1	Bin2	Bin3	Bin4	Bin5	Bin6	Bin7	Bin8	Bin9	Bin10	Bin11	Bin12	Bin13	Bin14	Bin15	Time	Bin1	Bin2	Bin3	Bin4	Bin5	Bin6	Bin7	Bin8	Bin9	Bin10	Bin11	Bin12	Bin13	Bin14	Bin15	Time
1	Time1	-0.0130284	0.00763687	0.072881	0.248741	0.0504864	0.00765605	-0.0280276	-0.035964	-0.0481633	-0.0644053	-0.0378356	-0.0245824	-0.0454522	-0.0484305	-0.0280822	Time2	-0.00634844	0.0113877	0.107547	0.050707	0.0454321	0.0345564	-0.0292148	-0.0328528	-0.0187653	-0.0497319	-0.0699746	-0.0528179	-0.0628776	-0.0440023	-0.0245023	Time3	0.00310635	0.031566	0.111646	0.0901009	0.067142	0.00699185	-0.0204156	-0.0355862	-0.0601896	-0.0708583	-0.061018	-0.063276	-0.0455458	-0.0197899	-0.0497123	Time4
2	Time1	-0.00292386	0.00478777	0.0580968	0.356146	0.0487273	0.0206167	-0.0360074	-0.0313258	-0.0370858	-0.0759029	-0.046114	-0.0567284	-0.0248967	-0.0368063	-0.0123632	Time2	-0.00361953	-0.000117892	0.0739517	0.0512465	0.0641141	0.0336371	-0.0021401	-0.0234753	-0.0417252	-0.0426567	-0.0601808	-0.0637227	-0.0380199	-0.0371012	-0.00520365	Time3	0.000602917	0.0311288	0.0956695	0.197189	0.0831205	0.00970187	-0.0111403	-0.0266127	-0.0401548	-0.074116	-0.0791155	-0.060675	-0.0528208	-0.036473	-0.0399958	Time4
3	Time1	-0.0340131	7.13964e-05	0.0753458	0.321482	0.0449403	0.0314128	-0.0532495	-0.031052	-0.0445325	-0.0657228	-0.0284542	-0.0621422	-0.00916056	-0.0351428	-0.00653519	Time2	-0.00830822	0.0228489	0.080332	0.226479	0.0472575	0.0475733	-0.0194828	-0.0176963	-0.0292738	-0.0558704	-0.0688753	-0.0297467	-0.0352623	-0.0335394	-0.0480335	Time3	0.0017044	-0.000933822	0.0874572	0.169623	0.0605133	0.0257882	-0.0291993	-0.0265711	-0.0670985	-0.0628108	-0.0618128	-0.0716653	-0.0567957	-0.0313626	-0.0353717	Time4
4	Time1	-0.0082259	0.00237829	0.0718998	0.242971	0.0577659	0.00809227	-0.034996	-0.0201181	-0.0564001	-0.0543894	-0.0416859	-0.0435702	-0.0219977	-0.0374232	-0.0264556	Time2	-0.00234778	0.00651803	0.0670271	0.0483554	0.0435628	0.0273376	-0.0330481	-0.0374732	-0.0147888	-0.0498518	-0.0745257	-0.0296136	-0.0395216	-0.0223835	-0.0468317	Time3	-0.00126246	-0.00432293	0.0880462	0.0337473	0.0700473	0.0244522	-0.0066514	-0.0416109	-0.0596271	-0.049343	-0.0643049	-0.0741267	-0.031786	-0.00070978	-0.0308476	Time4
5	Time1	-0.0389182	-0.00923043	0.0415708	0.321835	0.0244652	0.0085885	-0.0231407	-0.000571584	-0.0450383	-0.0371852	-0.0299353	-0.0095149	-0.0149546	-0.02945	-0.0223507	Time2	-0.0105775	0.0115332	0.0863568	0.150018	0.0251286	0.0231192	-0.0376794	-0.0242616	-0.0462954	-0.0677318	-0.0455386	-0.0383784	-0.0277078	-0.0455154	-0.0281427	Time3	0.00336789	0.0297381	0.108482	0.19612	0.0920285	0.00337178	0.00152729	-0.0274268	-0.0598339	-0.0639016	-0.0888723	-0.0550492	-0.0237055	-0.00984843	-0.0215734	Time4
6	Time1	-0.0134357	-0.00228045	0.0644601	0.0553973	0.0221469	0.00789637	-0.0156148	-0.0350888	-0.0499586	-0.0429049	-0.053796	-0.0352036	-0.038144	-0.0337808	-0.00454036	Time2	-0.00311703	0.0287494	0.0541205	0.330716	0.0348203	0.00969017	-0.021578	-0.0323246	-0.0295058	-0.0629236	-0.0594751	-0.040521	-0.0335853	-0.0167579	-0.049695	Time3	-0.00792979	-0.000561163	0.0931351	0.151791	0.0936026	0.00924133	0.00407766	-0.0213619	-0.0689575	-0.0683703	-0.0440792	-0.0414285	-0.0265062	-0.0315888	-0.0456684	Time4
7	Time1	-0.015668	-0.00523842	0.0811151	0.186032	0.0405922	0.00676379	-0.015917	-0.0234899	-0.0683544	-0.049035	-0.0357837	-0.0303221	-0.0202514	-0.0212957	-0.0145173	Time2	0.000178255	0.0144858	0.0790421	0.167945	0.030682	0.00431203	-0.00539241	-0.0313651	-0.0316826	-0.0496822	-0.0540314	-0.0498504	-0.0487712	-0.0427826	-0.0452105	Time3	-0.000198329	0.00786196	0.108513	-0.0178848	0.0581099	0.00593862	-0.0337966	-0.0117231	-0.0652084	-0.0739222	-0.0425518	-0.0323622	-0.0455281	-0.00526935	-0.0499824	Time4
8	Time1	-0.0365693	-0.000505644	0.0422021	0.392633	0.0266413	0.00679266	-0.0189992	-0.0263039	-0.0381567	-0.0683169	-0.0289569	-0.0351172	-0.009705	-0.0360306	-0.0330485	Time2	0.000290528	0.00444489	0.089484	0.23506	0.0355665	0.0347978	-0.0295122	-0.012815	-0.0195356	-0.0518679	-0.0369167	-0.0364006	-0.04115	-0.0458184	-0.0182497	Time3	0.00698298	0.0147682	0.112224	0.182549	0.0905319	0.00688901	-0.002003	-0.030283	-0.0684646	-0.0609779	-0.0799538	-0.0606714	-0.0431799	-0.0112641	-0.0229889	Time4
9	Time1	0.000525118	-0.000781993	0.0471621	0.277925	0.0623039	0.00785526	-0.0303458	-0.00587951	-0.0547184	-0.0696312	-0.0523005	-0.0442119	-0.013254	-0.0404504	-0.0333453	Time2	-0.00945533	0.00658675	0.0971483	0.258651	0.0394419	0.0241562	-0.0266214	-0.0103696	-0.0236786	-0.071853	-0.0663878	-0.0326221	-0.0473818	-0.0266422	-0.0330072	Time3	0.00228859	0.00824196	0.0879379	0.0916651	0.0631475	0.007377	-0.01088	-0.0174798	-0.0599097	-0.040955	-0.0763208	-0.0700447	-0.0567724	-0.00744152	-0.0368999	Time4
10	Time1	-0.0288762	-0.00652734	0.0910276	0.0121974	0.0364729	0.0353901	-0.0463039	-0.016929	-0.0634182	-0.063391	-0.0396646	-0.0197897	-0.0112518	-0.0268226	-0.0380693	Time2	-0.000646115	0.0123954	0.0773286	0.238219	0.044388	0.02519	-0.0349739	-0.0320418	-0.0455685	-0.0485641	-0.0370529	-0.0586988	-0.0586572	-0.030407	-0.0109724	Time3	0.00675714	0.00938863	0.0707101	0.0248953	0.0833358	0.00223735	0.00566923	-0.0377232	-0.0583378	-0.0520771	-0.0409659	-0.0751672	-0.0252262	-0.020291	-0.0505611	Time4
11	Time1	-0.0162618	0.00303726	0.0578925	0.208233	0.0222377	-0.00758507	-0.0311091	-0.0108856	-0.0519279	-0.066236	-0.0444526	-0.0247529	-0.0340955	-0.0332932	-0.0071084	Time2	-0.00763758	-0.0055015	0.0855733	0.232317	0.0702405	0.0244	-0.0206884	-0.00807206	-0.058086	-0.05736	-0.079008	-0.0548138	-0.0632589	-0.0416423	-0.032905	Time3	0.00494391	0.00540627	0.0760166	0.282789	0.0738288	0.00363326	-0.00834582	-0.035048	-0.0549974	-0.0655737	-0.0502049	-0.0437814	-0.0247994	-0.0280335	-0.0582593	Time4
12	Time1	-0.0101967	-0.00293778	0.0834407	0.163573	0.0493647	0.0095879	-0.0207528	-0.0106161	-0.0272317	-0.0548419	-0.0403186	-0.040049	-0.0119242	-0.0377477	-0.0258652	Time2	-0.00183384	0.0156959	0.0982158	0.310248	0.0756702	0.00749562	-0.0166317	-0.0350423	-0.0452563	-0.0845779	-0.0448712	-0.0225769	-0.0526443	-0.0327906	-0.0182924	Time3	-0.00348857	0.00672159	0.108801	0.309654	0.0674032	0.00853307	-0.0291292	-0.0415615	-0.0676449	-0.0736917	-0.0594398	-0.0370266	-0.0371321	-0.0276704	-0.049004	Time4
13	Time1	-0.0322293	-0.00693912	0.0834931	0.0525093	0.0545999	0.0170374	-0.0173325	-0.00146333	-0.0289019	-0.0387937	-0.0272604	-0.0224476	-0.00804501	-0.0227864	-0.0185475	Time2	0.00017757	0.0137561	0.0863348	0.285624	0.0365399	0.00374584	-0.00451224	-0.0343453	-0.045352	-0.0673457	-0.0567721	-0.0578278	-0.0415493	-0.0170036	-0.0196607	Time3	0.00110496	0.0281087	0.0778158	0.0616495	0.0673953	0.00433896	-0.0249423	-0.00862918	-0.0304631	-0.0444721	-0.0533009	-0.0510385	-0.0465726	-0.0240053	-0.034849	Time4
14	Time1	-0.0157086	0.00275511	0.0698306	0.239017	0.0547832	0.00508837	-0.0186643	-0.00791689	-0.0621109	-0.0573577	-0.0481773	-0.0185141	-0.0363979	-0.0454842	-0.026382	Time2	0.00796721	0.00516055	0.0889197	0.108228	0.0666312	0.0235682	-0.0103847	-0.0450475	-0.0282454	-0.0607815	-0.0663411	-0.0445339	-0.0562028	-0.0455035	-0.00589427	Time3	-0.00790252	-0.00401619	0.102075	0.0181092	0.077038	-1.27896e-05	-0.00927877	-0.0224904	-0.0542035	-0.0396483	-0.0755983	-0.0496204	-0.054045	-0.0266138	-0.0458419	Time4
15	Time1	-0.0221787	-0.00408764	0.0698501	0.265701	0.041426	0.00878324	-0.0260052	-0.0321982	-0.0446655	-0.0423479	-0.0354136	-0.0319864	-0.0277161	-0.0346592	-0.0305064	Time2	-0.00517402	0.0198224	0.0661227	0.0461212	0.0362517	0.00598158	-0.0187898	-0.0234127	-0.0334028	-0.0426763	-0.0417391	-0.0321374	-0.050491	-0.00487488	-0.0399193	Time3	0.00270958	0.00800456	0.10126	-0.0191007	0.0589162	0.0049589	-0.00318359	-0.017253	-0.0540094	-0.0524823	-0.0711137	-0.0388989	-0.0304799	-0.0109693	-0.0414146	Time4
16	Time1	-0.0285344	-0.002678	0.0653044	0.298233	0.0337994	0.0350913	-0.0313834	-0.00799186	-0.026762	-0.0491182	-0.035992	-0.0140697	-0.014247	-0.0136922	-0.0089133	Time2	-0.00301143	0.00932287	0.104782	0.337149	0.0583729	0.034747	0.000651866	-0.0169334	-0.0541756	-0.0513848	-0.0410047	-0.0491808	-0.0564759	-0.03173	-0.038068	Time3	-0.00639045	0.00063063	0.0688035	0.250615	0.0770983	0.00894106	-0.00783731	-0.017492	-0.0611083	-0.0544822	-0.0778057	-0.0459278	-0.0212719	-0.0361922	-0.0197284	Time4
17	Time1	-0.0239619	-0.00700412	0.0791832	0.109641	0.0631576	-0.00441118	-0.0292899	-0.0176601	-0.0589406	-0.0425805	-0.0601518	-0.0160828	-0.0374303	-0.0477913	-0.00618367	Time2	-0.00414324	0.0130079	0.0733873	0.347952	0.0340527	0.0272744	-0.0316535	-0.043556	-0.0302267	-0.0510648	-0.0667501	-0.0389075	-0.0375383	-0.0440169	-0.0312385	Time3	-0.00125206	0.0295203	0.09756	-0.0265057	0.0869223	0.0076398	-0.0173305	-0.027764	-0.0606393	-0.0346091	-0.0754243	-0.0532796	-0.0221343	-0.030171	-0.0256755	Time4
18	Time1	-0.0281917	0.000294097	0.079632	0.0517427	0.0333213	0.00747203	-0.00974682	-0.00277511	-0.02831	-0.0477002	-0.0349863	-0.0587068	-0.0130767	-0.0466463	-0.00371361	Time2	-0.00509051	0.0269499	0.0951179	0.19706	0.0400619	0.0337326	-0.0309548	-0.0412468	-0.0400575	-0.0595337	-0.0534969	-0.0408192	-0.0450639	-0.0193992	-0.043815	Time3	0.00102861	0.019276	0.0794083	0.0491551	0.0909006	0.000474969	-0.00510657	-0.0227674	-0.0417442	-0.0727751	-0.061268	-0.0359415	-0.0477327	-0.0427758	-0.0215628	Time4
19	Time1	-0.0257157	0.00110989	0.0536141	0.0749335	0.0567835	0.0264146	-0.0307359	0.00251817	-0.0604013	-0.0434606	-0.0626393	-0.0501274	-0.0364905	-0.036538	-0.0107181	Time2	-0.00596337	0.0147751	0.0998236	0.0750875	0.0553811	0.0264504	-0.0296045	-0.0438588	-0.0451603	-0.082507	-0.0652299	-0.0225827	-0.0312595	-0.0283721	-0.0106283	Time3	0.000918625	0.0214615	0.0808379	0.0169465	0.0841168	0.010047	-0.0132905	-0.0179598	-0.057721	-0.0643843	-0.0718441	-0.0425438	-0.0227681	-0.0217792	-0.0357538	Time4
20	Time1	-0.035705	-0.000534393	0.0886464	0.00787528	0.0707214	0.0106248	-0.014635	-0.0453064	-0.0506133	-0.0461222	-0.0563579	-0.0423102	-0.00870393	-0.0190036	-0.00819015	Time2	-0.0059012	0.0145763	0.0902301	0.117426	0.0530842	-0.000591026	0.000285602	-0.0195025	-0.0332941	-0.0717357	-0.0424968	-0.0539479	-0.0275158	-0.0222562	-0.0149932	Time3	-0.00517978	0.011225	0.0785708	-0.0255595	0.0662792	0.00727155	-0.0306174	-0.00783415	-0.0486505	-0.0642482	-0.0681587	-0.0529223	-0.0545792	-0.00851842	-0.0277868	Time4
21	Time1	-0.00117006	0.000238906	0.071933	0.260317	0.04176	-0.0021721	-0.0360978	-0.0361189	-0.0781095	-0.0402859	-0.0627044	-0.0343985	-0.0392477	-0.0357079	-0.0253907	Time2	-0.00964608	0.00746738	0.053452	0.154495	0.0509852	0.00770881	-0.000578511	-0.0050558	-0.0217388	-0.0416265	-0.0512439	-0.0469966	-0.0487691	-0.0345096	-0.0227405	Time3	-0.00887252	0.0311731	0.0965979	0.242791	0.0868798	0.00430207	-0.0224062	-0.00986465	-0.0318741	-0.0566461	-0.0655206	-0.0404548	-0.0279103	-0.0637623	-0.0567676	Time4
22	Time1	-0.00321962	0.0248274	0.0793279	0.386033	0.0280808	0.0230993	-0.0190406	-0.0173475	-0.0524396	-0.0653523	-0.0386752	-0.0387457	-0.0245589	-0.0426406	-0.0487242	Time2	0.00175996	0.0169262	0.0832658	0.0533042	0.0567677	-0.00410864	0.00324857	-0.0197145	-0.0276551	-0.0391422	-0.0557737	-0.0582097	-0.043509	-0.0472735	-0.0313395	Time3	-0.00879393	0.0232539	0.0740637	0.357472	0.0726531	0.0294088	-0.0163235	-0.00583793	-0.0367206	-0.0683751	-0.0720013	-0.0422292	-0.0249814	-0.0521711	-0.0473683	Time4
23	Time1	0.000685169	0.00727048	0.0837794	0.0476981	0.0675463	0.0191239	-0.0102718	-0.0307904	-0.0635747	-0.060322	-0.0325357	-0.0492631	-0.021336	-0.0481873	-0.0248074	Time2	-0.0355757	0.0256618	0.0579451	0.291953	0.0802787	0.0052262	-0.00079986	-0.0211313	-0.0174471	-0.0604687	-0.0617512	-0.0571659	-0.0419939	-0.0573444	-0.0340621	Time3	-0.0260385	0.0264626	0.100493	0.30859	0.0839111	0.0159988	-0.0171193	-0.00695409	-0.0215663	-0.058166	-0.0751348	-0.065091	-0.0354031	-0.0545755	-0.0347662	Time4
24	Time1	-0.0105399	-0.00114168	0.0612935	0.0813628	0.0614591	0.00848653	-0.00735739	-0.0386009	-0.0403988	-0.0470651	-0.0513768	-0.0356881	-0.0213294	-0.0456031	-0.0359174	Time2	-0.0116357	-0.00171711	0.0615236	0.143064	0.0473611	0.000670801	-0.00245893	-0.00918103	-0.0192359	-0.0478159	-0.0643033	-0.0422953	-0.062622	-0.0287596	0.000709523	Time3	-0.00626577	0.0220719	0.0877526	0.158371	0.0908871	0.0105484	-0.0295206	-0.00757323	-0.0544146	-0.0637904	-0.0636039	-0.0710813	-0.0333614	-0.0381003	-0.0498838	Time4
25	Time1	-0.00345141	-0.00131724	0.0568634	0.245514	0.0494863	0.0280534	-0.03206	-0.0287551	-0.0376435	-0.0510336	-0.0401028	-0.0188808	-0.0469272	-0.0288482	-0.0212274	Time2	-0.0207754	0.00141795	0.0848857	0.0983265	0.0590783	0.00194432	-0.00491668	-0.0209609	-0.0541691	-0.0371349	-0.0785485	-0.0481626	-0.0464946	-0.0336634	-0.0296228	Time3	-0.0200797	0.00739138	0.0710373	0.119177	0.0964192	0.00890499	-0.0144509	-0.00604319	-0.0603728	-0.0583337	-0.0855259	-0.0405559	-0.0324342	-0.0521591	-0.0238772	Time4
26	Time1	-0.00756547	0.0179531	0.0773598	0.00666931	0.053599	-0.00357256	-0.0251722	-0.0139517	-0.0366834	-0.0690063	-0.0600337	-0.0258062	-0.0320075	-0.0434232	-0.0480116	Time2	-0.00800482	0.0321351	0.0825792	0.315448	0.0676958	0.0017605	-0.00821367	0.000979966	-0.0185657	-0.0534283	-0.0531754	-0.0503139	-0.0275666	-0.0590601	-0.0186051	Time3	-0.0291967	0.0255807	0.0966438	0.129171	0.0744014	-0.000369682	-0.00258951	-0.00818631	-0.0494203	-0.0347524	-0.0435261	-0.0717115	-0.0239247	-0.037616	-0.0178056	Time4
27	Time1	-0.00100601	0.0117864	0.0836545	0.00506028	0.052096	0.0119745	-0.00756264	-0.01931	-0.0444232	-0.0695767	-0.0519961	-0.0442778	-0.0451022	-0.0180577	-0.0270838	Time2	-0.0220265	0.0342452	0.060095	0.373852	0.0578771	-0.000577261	0.00331296	-0.00898914	-0.0363422	-0.0455146	-0.0571517	-0.0596202	-0.0448807	-0.0403744	-0.0190932	Time3	-0.00183518	0.0269013	0.0806786	0.0320868	0.0749997	-0.0025867	-0.0136235	-0.00360635	-0.0558389	-0.0639531	-0.0572053	-0.0633047	-0.0277466	-0.045192	-0.0526585	Time4
28	Time1	-0.00369665	0.00646327	0.0977386	0.357677	0.0303706	0.00903099	-0.008668	-0.0406294	-0.0494177	-0.0469032	-0.0679684	-0.0440034	-0.0289029	-0.0322203	-0.0119882	Time2	-0.0106909	-0.0024028	0.0553606	0.290009	0.055834	0.00800281	-0.000430374	-0.01656	-0.0273602	-0.0579581	-0.0622196	-0.0567114	-0.0550559	-0.0429258	-0.0243131	Time3	-0.0115127	0.0228296	0.106691	0.0123829	0.0728561	0.0234564	-0.0345779	0.00745544	-0.0313401	-0.0538603	-0.047344	-0.0552993	-0.0223865	-0.0601203	-0.0364137	Time4
29	Time1	-0.00744024	0.0103159	0.0952222	-0.0033628	0.0524763	0.0295381	-0.00534175	-0.0142986	-0.0340275	-0.0565014	-0.0446875	-0.0502743	-0.0462666	-0.0241786	-0.0136751	Time2	-0.0156258	0.020897	0.0828343	0.31676	0.0757376	-0.000293338	-0.00127571	-0.0304377	-0.0209511	-0.0376807	-0.0728094	-0.0386893	-0.0525071	-0.0397246	-0.0141944	Time3	-0.00813462	0.0117536	0.0945067	0.270931	0.0699467	0.0115857	-0.0349052	-0.00269733	-0.0500531	-0.0507738	-0.0773603	-0.0694586	-0.0235007	-0.0263351	-0.0381288	Time4
30	Time1	-0.0294061	0.0107091	0.0712664	0.0857067	0.0257615	0.0156591	0.00215548	-0.0133298	-0.0345979	-0.0672329	-0.0460862	-0.0246279	-0.0332765	-0.00993158	-0.010064	Time2	-0.0267096	0.0103393	0.0642013	0.348357	0.0477313	-0.00174122	-0.00355248	-0.00715663	-0.0301863	-0.0600371	-0.0534173	-0.0423649	-0.0646933	-0.0532333	0.000795502	Time3	-0.00622688	0.00853011	0.11045	-0.0158877	0.0652466	0.00487374	-0.00120022	0.00551993	-0.0539991	-0.0429794	-0.0568069	-0.0392322	-0.0478216	-0.0600147	-0.0263921	Time4
31	Time1	-0.00753706	0.009207	0.087112	0.0894598	0.0365319	-0.00572845	-0.00578837	-0.020528	-0.045269	-0.0629578	-0.0223248	-0.0400168	-0.0297219	-0.0223384	-0.0223812	Time2	-0.0202205	0.0186032	0.0532757	0.00209217	0.0654129	0.00868125	0.00279361	-0.00792777	-0.0329907	-0.042029	-0.0524636	-0.060901	-0.0301585	-0.0292634	-0.0372991	Time3	-0.000949867	0.0395854	0.100913	0.174308	0.0788975	0.0258818	-0.0204692	-0.0325375	-0.064089	-0.0463807	-0.0851189	-0.0409423	-0.0525306	-0.0337013	-0.0481612	Time4
32	Time1	-0.006101	0.00423686	0.077156	0.126836	0.0661109	0.00143158	-0.0278494	-0.00677275	-0.055095	-0.0451093	-0.0486931	-0.0185073	-0.0155704	-0.0333674	-0.0210414	Time2	-0.0134345	0.00122486	0.0495355	-0.0126927	0.0820776	0.00618962	0.000150863	-0.0293892	-0.0389629	-0.0650737	-0.0579134	-0.0481587	-0.0614172	-0.0561748	-0.0261102	Time3	-0.0197238	0.0193075	0.102469	0.0687491	0.0735639	0.012217	-0.0252832	-0.00678832	-0.0601865	-0.0720649	-0.073685	-0.0561829	-0.02458	-0.0631384	-0.0529246	Time4
33	Time1	-0.00874566	0.00875913	0.0882437	0.218692	0.0447697	0.0242818	-0.0382394	-0.0296259	-0.0513201	-0.0623235	-0.0309053	-0.0480098	-0.0241987	-0.0420729	-0.0344579	Time2	-0.0229902	0.0217685	0.0661408	0.325878	0.048333	0.00541996	-0.00450959	0.00316571	-0.0408706	-0.0528781	-0.0417634	-0.0566515	-0.0304256	-0.0435293	-0.0197639	Time3	-0.00753493	0.0241253	0.0906641	0.00854014	0.0876738	0.0189927	-0.0264685	-0.0116082	-0.037315	-0.034978	-0.070627	-0.039205	-0.0510921	-0.0621088	-0.0271586	Time4
34	Time1	0.00630649	0.0150936	0.0741646	0.245993	0.0490612	0.0398592	-0.0323039	-0.0361054	-0.0506314	-0.0748495	-0.0283696	-0.0198503	-0.0168839	-0.0284448	-0.0314019	Time2	-0.0281056	0.00578029	0.0660849	0.0823507	0.0385346	0.000553112	-0.00465517	-0.0157499	-0.00854104	-0.0425139	-0.0609466	-0.0318834	-0.0379232	-0.0436636	-0.0238623	Time3	-0.0267698	0.0134827	0.0819951	0.282555	0.0839821	0.0198223	-0.0281922	-0.00970306	-0.0476125	-0.0585139	-0.0682563	-0.068821	-0.0522375	-0.0555484	-0.0494803	Time4
35	Time1	-0.00814404	0.00285264	0.0882024	0.0496351	0.0667151	0.00780958	-0.0094087	-0.0176321	-0.0649027	-0.062564	-0.0577287	-0.0194661	-0.0300504	-0.0426473	-0.0442335	Time2	-0.0068681	0.030584	0.0631972	0.342745	0.0565851	-0.00163801	-0.000283705	-0.0279011	-0.0503425	-0.0624419	-0.075631	-0.0712039	-0.0618159	-0.0375412	-0.0132574	Time3	-0.00609641	0.034805	0.0994029	0.295878	0.0854923	0.00382222	-0.0281064	0.00621009	-0.0595167	-0.0448662	-0.0569117	-0.0442718	-0.0361392	-0.058895	-0.0311782	Time4
36	Time1	-0.0240906	0.00689547	0.0811978	0.305908	0.0568804	0.0393707	-0.00720873	-0.0067266	-0.0330282	-0.0302113	-0.061028	-0.0205995	-0.0460014	-0.0339907	-0.0304728	Time2	-0.00614641	0.0260845	0.0582494	0.280869	0.0531851	6.98576e-05	-0.00573291	-0.00404086	-0.0386628	-0.0447777	-0.0767593	-0.035515	-0.0546658	-0.0371799	-0.016943	Time3	-0.00660457	0.033581	0.103802	0.259733	0.0731836	0.0111236	-0.013369	-0.0087	-0.0337577	-0.0412155	-0.0453312	-0.057338	-0.0199337	-0.05766	-0.0322864	Time4
37	Time1	-0.00109173	0.0179331	0.0608349	0.015854	0.0495518	0.0292072	-0.0249891	-0.0142561	-0.0531917	-0.0479231	-0.068166	-0.0444021	-0.00508038	-0.0574739	-0.0368711	Time2	-0.0256131	0.00755478	0.0710851	0.080697	0.0629184	0.000672776	-0.00644967	-0.0236794	-0.0478106	-0.0499729	-0.0766598	-0.0399821	-0.0557967	-0.0360369	-0.0129712	Time3	0.00399551	0.00737705	0.0917612	0.369966	0.0693182	0.0166782	-0.0136968	-0.010306	-0.0591658	-0.0391091	-0.0711531	-0.042997	-0.0334736	-0.0474999	-0.0267998	Time4
38	Time1	-0.00434573	0.0148709	0.0855508	0.225541	0.0667308	0.00744733	-0.0169294	-0.0204508	-0.0516255	-0.0560921	-0.0527321	-0.0545737	-0.0242575	-0.0533479	-0.0235302	Time2	-0.010627	0.00792289	0.0883683	0.169351	0.0705972	-0.000111826	-0.00434142	-0.0105951	-0.0238106	-0.0535302	-0.0564648	-0.0654679	-0.0474577	-0.0446071	-0.00739597	Time3	-0.0062817	0.0246026	0.0988699	0.114094	0.0590414	0.00183305	-0.0102657	-0.0126199	-0.0216306	-0.0469532	-0.0660985	-0.0583791	-0.04751	-0.0389929	-0.0220712	Time4
39	Time1	0.00284202	0.00264141	0.0879452	0.355028	0.031264	0.0315124	-0.0354731	-0.00908786	-0.0685525	-0.0775055	-0.0639425	-0.0440662	-0.0436691	-0.0304126	-0.0119942	Time2	-0.00771749	0.0194866	0.076868	0.106251	0.0476728	-7.84003e-05	-0.000632747	-0.0233275	-0.0359911	-0.035062	-0.0797155	-0.0561883	-0.055051	-0.0399393	-0.0130521	Time3	-0.0299308	0.0274386	0.106543	0.00483106	0.0932766	0.0247694	-0.0288681	-0.00900744	-0.0436102	-0.0625094	-0.0551021	-0.0419365	-0.0521008	-0.0423667	-0.0256651	Time4
40	Time1	-0.00386533	-0.00615289	0.0659979	0.354602	0.0434054	0.00532471	-0.014772	-0.0339354	-0.0517702	-0.0432609	-0.0314082	-0.0189231	-0.0396306	-0.0538248	-0.0159611	Time2	-0.0312514	0.0281776	0.0619638	-0.000168047	0.0475066	-0.00328814	0.000762055	-0.000952891	-0.0229068	-0.0519602	-0.0500495	-0.0673418	-0.0518935	-0.0246671	-0.0345775	Time3	-0.0166947	0.0417921	0.109503	0.311755	0.0811114	0.00260829	-0.0343802	-0.00937017	-0.0487183	-0.0765938	-0.0561619	-0.0720764	-0.0317152	-0.0302041	-0.0459511	Time4
41	Time1	-0.011608	0.0164913	0.0709395	0.113046	0.059022	0.0126542	-0.01136	-0.0200769	-0.0456783	-0.0560537	-0.0586255	-0.0309054	-0.0207768	-0.0247255	-0.0110735	Time2	-0.00407752	0.0023521	0.0646663	0.329685	0.07304	-0.00267854	-0.00102615	-0.0114874	-0.0206912	-0.061644	-0.0718657	-0.0645725	-0.0386087	-0.0321639	-0.0240106	Time3	-0.00692786	0.00394295	0.101613	0.0142903	0.0678977	0.0336411	-0.0275013	-0.01059	-0.0596704	-0.0430859	-0.0455541	-0.0725107	-0.0174198	-0.0602974	-0.0523129	Time4
42	Time1	-0.00973753	0.0228807	0.0987973	0.160729	0.058176	0.0185296	-0.025721	-0.0165138	-0.0401249	-0.0695425	-0.0385076	-0.0337207	-0.0446729	-0.063093	-0.0489488	Time2	-0.00887399	0.0322499	0.0901043	0.226833	0.0756841	0.00253015	0.000188192	-0.0203251	-0.0221991	-0.0622832	-0.0710912	-0.0721097	-0.0481331	-0.0222309	-0.00332396	Time3	-0.018378	0.0343161	0.0744827	0.0242348	0.0662574	0.0331254	-0.0186229	-0.00469635	-0.0413917	-0.0491335	-0.0758908	-0.0659596	-0.0277429	-0.0444763	-0.0259074	Time4
43	Time1	0.00610905	0.00676056	0.0940365	0.0168967	0.0364697	0.00874509	-0.0385099	-0.0334243	-0.0407891	-0.0478971	-0.0585189	-0.0327882	-0.0231732	-0.0341168	-0.0265215	Time2	-0.0046568	0.0260586	0.0536443	0.164591	0.0623761	0.00717824	-0.00653623	-0.00961955	-0.0228937	-0.0450591	-0.0427638	-0.033895	-0.0475142	-0.0284996	-0.00962202	Time3	-0.00976678	0.0233769	0.0985128	0.0386069	0.084468	0.0118428	-0.00491768	-0.00665538	-0.0272637	-0.0444409	-0.0513274	-0.0625962	-0.0371814	-0.0505549	-0.046874	Time4
44	Time1	-0.00188939	0.0197766	0.075828	0.34781	0.028865	0.0269869	-0.0342526	-0.0203437	-0.0490889	-0.0526636	-0.031936	-0.0320876	-0.0178626	-0.0534859	-0.0207463	Time2	-0.00362842	0.00161001	0.0658389	0.095652	0.0357526	0.000320233	-0.00584326	-0.0110172	-0.0456524	-0.0557149	-0.0490975	-0.0680346	-0.0317046	-0.0460923	-0.0427249	Time3	0.00161519	0.0140803	0.0972296	0.357906	0.0633867	0.01901	-0.0133705	-0.00489268	-0.0274116	-0.0573539	-0.0606955	-0.0384935	-0.0440191	-0.0492311	-0.0454048	Time4
45	Time1	0.00437711	-0.00840087	0.0909127	0.0769982	0.0454803	0.0286771	-0.0174124	-0.0250877	-0.0442573	-0.0387151	-0.0659852	-0.0450688	-0.0480731	-0.0456293	-0.0222161	Time2	-0.017461	0.00789393	0.0971922	0.158215	0.0479291	-0.00225799	-0.0011061	-0.014197	-0.0175075	-0.0576984	-0.0697003	-0.0515901	-0.0312868	-0.0308169	-0.0397523	Time3	-0.0064051	0.0215748	0.0887374	0.0688112	0.0777487	-0.00302015	-0.029453	-0.00078263	-0.0280336	-0.0635439	-0.0513986	-0.0416638	-0.0483004	-0.042262	-0.0382454	Time4
46	Time1	0.000631416	0.0172516	0.0741912	0.212557	0.0665893	0.00656676	-0.00934069	-0.0369477	-0.049198	-0.0490362	-0.0478615	-0.0305099	-0.0537478	-0.0346883	-0.0209266	Time2	-0.0124376	0.022166	0.0649261	0.166549	0.0362091	-0.00217108	-0.00606609	-0.0213905	-0.0277942	-0.056154	-0.0718053	-0.058639	-0.0597301	-0.00754203	-0.0212446	Time3	-0.0307206	0.0250152	0.0840265	0.263573	0.0911608	0.0320539	0.000124999	-0.027914	-0.0235792	-0.0666502	-0.0623868	-0.051398	-0.0287983	-0.0260192	-0.0293089	Time4
47	Time1	-0.00229832	0.00806167	0.0708926	0.13512	0.0343318	0.00361897	-0.025839	-0.0372574	-0.0377548	-0.0651062	-0.0268952	-0.0375627	-0.0180003	-0.0463354	-0.0424941	Time2	-0.0249471	0.012965	0.0829244	0.0288552	0.0637636	0.0037735	0.00227743	-0.0132924	-0.0236542	-0.0477281	-0.0418028	-0.0461527	-0.0601538	-0.045044	-0.0152187	Time3	-0.0141818	0.0286673	0.0788432	0.118846	0.0906825	0.00598626	-0.0274964	-0.00831302	-0.0453308	-0.0602917	-0.0646664	-0.066147	-0.0468986	-0.0451599	-0.0353883	Time4
48	Time1	-0.0110331	0.00693969	0.0894315	0.114018	0.0429335	0.00924614	-0.0248085	-0.00645706	-0.0324397	-0.064785	-0.0299883	-0.0293058	-0.0261868	-0.0469289	-0.0183495	Time2	-0.0194658	0.0191029	0.0883689	0.237112	0.0721174	0.00453907	-0.00550256	-0.0174515	-0.0480303	-0.045133	-0.0637139	-0.047848	-0.0630254	-0.0503889	-0.032127	Time3	-0.0116005	0.0295876	0.0680043	0.155461	0.0598689	0.017434	0.00475797	-0.00503145	-0.0462124	-0.0529684	-0.0605118	-0.0467214	-0.0354247	-0.0323981	-0.0217253	Time4
49	Time1	-0.0113884	0.0119792	0.0695651	-0.00293056	0.0331671	0.0200776	-0.0202456	-0.0289381	-0.0495997	-0.0699862	-0.0623338	-0.0342275	-0.0248578	-0.028092	-0.0196015	Time2	-0.00123068	0.0161438	0.0880748	0.087051	0.0397984	0.000558575	-0.00460397	-0.0154043	-0.0405429	-0.0393043	-0.061561	-0.0603695	-0.0347266	-0.0449501	-0.0305073	Time3	-0.00882654	0.031237	0.0896926	0.0666592	0.0780792	0.012615	-0.016898	-0.00426995	-0.0439955	-0.0482409	-0.0390899	-0.0407174	-0.0154758	-0.0602336	-0.0463864	Time4
50	Time1	-0.00519177	0.0177994	0.07681	0.210202	0.0579945	0.0122505	-0.0291308	-0.045863	-0.0696696	-0.0666933	-0.0521478	-0.0268809	-0.0242284	-0.0417108	-0.0230502	Time2	-0.00256038	0.00737264	0.0801381	0.188882	0.0643146	0.0076311	-0.0051994	-0.00159622	-0.0237187	-0.0626957	-0.0523082	-0.0515218	-0.0601878	-0.0567015	-0.029153	Time3	-0.00657207	0.0458375	0.0948262	0.0168324	0.0853001	0.00863485	-0.0119224	-0.00628459	-0.0561228	-0.0706913	-0.0728003	-0.0342342	-0.0516031	-0.0474403	-0.0423297	Time4
51	Time1	-0.00427627	0.0081396	0.0668151	0.208646	0.0331859	0.0339255	-0.0227419	-0.0250447	-0.043723	-0.0382403	-0.0574743	-0.0372986	-0.010396	-0.0252165	-0.0349399	Time2	-0.00603045	0.0284933	0.0961209	0.0747418	0.0500665	0.0050025	-0.00432944	-0.0293985	-0.0283596	-0.0514246	-0.0843539	-0.0403172	-0.0501339	-0.0493509	-0.0153118	Time3	-0.0254602	0.0319375	0.101413	0.197682	0.0717782	0.00974458	-0.00832642	-0.00862972	-0.0234431	-0.0682556	-0.0669657	-0.0428429	-0.0169027	-0.0582241	-0.0490671	Time4
52	Time1	-0.0111004	-0.00019226	0.0819837	0.0450523	0.0412385	0.000960593	-0.0304074	-0.0348638	-0.0543027	-0.0490962	-0.0274043	-0.0155751	-0.0337684	-0.0482562	-0.0207956	Time2	-0.0308942	0.0250681	0.0805518	0.330734	0.071887	0.00414837	-0.00818966	-0.0251054	-0.0379368	-0.041052	-0.083387	-0.0362097	-0.0528209	-0.0488747	-0.0145017	Time3	-0.0135807	0.0268328	0.0884337	0.18181	0.0688911	0.0258714	-0.0185804	-0.0233944	-0.0418238	-0.0353833	-0.0771876	-0.0700948	-0.0375332	-0.0661685	-0.0309854	Time4
53	Time1	-0.00808015	0.0186892	0.090606	0.357401	0.0616325	0.0127151	-0.0242507	-0.0441648	-0.0591032	-0.0589467	-0.0492764	-0.0130832	-0.0152207	-0.0154241	-0.0184004	Time2	-0.00848115	0.0240369	0.0750215	0.243185	0.0550765	0.00267322	-0.0264406	-0.00676468	-0.018949	-0.0387804	-0.0556395	-0.0644074	-0.028744	-0.0384517	-0.00775567	Time3	-0.0100232	0.0290711	0.0817064	0.345834	0.0784484	-0.00114432	-0.00862292	-0.00625637	-0.0656491	-0.0536135	-0.074984	-0.035604	-0.0367732	-0.0425461	-0.0629097	Time4
54	Time1	-0.00312909	0.0373005	0.062683	0.358738	0.047427	0.0349604	-0.0234816	-0.0274145	-0.0462448	-0.0494206	-0.0465514	-0.0243972	-0.0325986	-0.0402955	-0.0351115	Time2	-0.00472963	0.0340982	0.0769249	0.367671	0.0492916	0.000716518	-0.0104116	-0.0133326	-0.0232656	-0.0353842	-0.0606308	-0.0403109	-0.0504387	-0.0617464	-0.0195883	Time3	0.00666999	0.0121102	0.0758281	0.173585	0.0850857	0.0248096	-0.0386777	-0.0190561	-0.0363801	-0.0476077	-0.0729977	-0.0366362	-0.0363216	-0.0557049	-0.0243439	Time4
[truncated: 95 more columns]

## Sheet: a-iii-Coulped Position
Volunteer	Coupling Position	Time	Volunteer	Coupling Position	Time	Volunteer	Coupling Position	Time	Volunteer	Coupling Position	Time	Volunteer	Coupling Position	Time	Volunteer	Coupling Position	Time	Volunteer	Coupling Position	Time	Volunteer	Coupling Position	Time	Volunteer	Coupling Position	Time
Subject54	1	Time1	Subject54	3	Time2	Subject54	3	Time3	Subject54	4	Time4	Subject54	1	Time5	Subject54	4	Time6	Subject54	8	Time7	Subject54	4	Time8	Subject54	6	Time9
Subject54	5	Time1	Subject54	5	Time2	Subject54	7	Time3	Subject54	6	Time4	Subject54	2	Time5	Subject54	5	Time6	Subject54	10	Time7	Subject54	7	Time8	Subject54	10	Time9
Subject54	7	Time1	Subject54	11	Time2	Subject54	12	Time3	Subject54	12	Time4	Subject54	5	Time5	Subject54	8	Time6	Subject54	14	Time7	Subject54	9	Time8	Subject54	21	Time9
Subject54	10	Time1	Subject54	13	Time2	Subject54	14	Time3	Subject54	17	Time4	Subject54	7	Time5	Subject54	10	Time6	Subject54	19	Time7	Subject54	10	Time8	Subject54	35	Time9
Subject54	11	Time1	Subject54	16	Time2	Subject54	15	Time3	Subject54	18	Time4	Subject54	8	Time5	Subject54	11	Time6	Subject54	24	Time7	Subject54	12	Time8	Subject54	52	Time9
Subject54	20	Time1	Subject54	25	Time2	Subject54	16	Time3	Subject54	20	Time4	Subject54	10	Time5	Subject54	12	Time6	Subject54	26	Time7	Subject54	16	Time8	Subject54	58	Time9
Subject54	21	Time1	Subject54	42	Time2	Subject54	34	Time3	Subject54	27	Time4	Subject54	15	Time5	Subject54	13	Time6	Subject54	27	Time7	Subject54	19	Time8	Subject54	61	Time9
Subject54	23	Time1	Subject54	54	Time2	Subject54	36	Time3	Subject54	32	Time4	Subject54	17	Time5	Subject54	15	Time6	Subject54	28	Time7	Subject54	20	Time8	Subject54	66	Time9
Subject54	24	Time1	Subject54	56	Time2	Subject54	38	Time3	Subject54	39	Time4	Subject54	18	Time5	Subject54	21	Time6	Subject54	32	Time7	Subject54	24	Time8	Subject54	77	Time9
Subject54	28	Time1	Subject54	57	Time2	Subject54	40	Time3	Subject54	46	Time4	Subject54	22	Time5	Subject54	22	Time6	Subject54	38	Time7	Subject54	26	Time8	Subject54	92	Time9
Subject54	30	Time1	Subject54	63	Time2	Subject54	49	Time3	Subject54	47	Time4	Subject54	23	Time5	Subject54	26	Time6	Subject54	41	Time7	Subject54	27	Time8	Subject54	107	Time9
Subject54	34	Time1	Subject54	69	Time2	Subject54	55	Time3	Subject54	50	Time4	Subject54	27	Time5	Subject54	38	Time6	Subject54	45	Time7	Subject54	32	Time8	Subject54	115	Time9
Subject54	38	Time1	Subject54	70	Time2	Subject54	58	Time3	Subject54	52	Time4	Subject54	30	Time5	Subject54	42	Time6	Subject54	48	Time7	Subject54	33	Time8	Subject54	119	Time9
Subject54	40	Time1	Subject54	72	Time2	Subject54	64	Time3	Subject54	56	Time4	Subject54	42	Time5	Subject54	43	Time6	Subject54	51	Time7	Subject54	42	Time8	Subject54	125	Time9
Subject54	44	Time1	Subject54	73	Time2	Subject54	73	Time3	Subject54	61	Time4	Subject54	50	Time5	Subject54	54	Time6	Subject54	71	Time7	Subject54	45	Time8	Subject54	126	Time9
Subject54	45	Time1	Subject54	74	Time2	Subject54	80	Time3	Subject54	68	Time4	Subject54	52	Time5	Subject54	62	Time6	Subject54	74	Time7	Subject54	47	Time8	Subject54	127	Time9
Subject54	48	Time1	Subject54	80	Time2	Subject54	87	Time3	Subject54	75	Time4	Subject54	56	Time5	Subject54	65	Time6	Subject54	76	Time7	Subject54	52	Time8	Subject54	128	Time9
Subject54	51	Time1	Subject54	81	Time2	Subject54	89	Time3	Subject54	78	Time4	Subject54	60	Time5	Subject54	72	Time6	Subject54	81	Time7	Subject54	53	Time8	Subject54	149	Time9
Subject54	55	Time1	Subject54	82	Time2	Subject54	90	Time3	Subject54	80	Time4	Subject54	62	Time5	Subject54	78	Time6	Subject54	89	Time7	Subject54	56	Time8	Subject54	150	Time9
Subject54	62	Time1	Subject54	86	Time2	Subject54	94	Time3	Subject54	82	Time4	Subject54	66	Time5	Subject54	84	Time6	Subject54	92	Time7	Subject54	59	Time8	Subject54	153	Time9
Subject54	63	Time1	Subject54	94	Time2	Subject54	96	Time3	Subject54	84	Time4	Subject54	68	Time5	Subject54	85	Time6	Subject54	93	Time7	Subject54	68	Time8	Subject54	165	Time9
Subject54	71	Time1	Subject54	95	Time2	Subject54	97	Time3	Subject54	86	Time4	Subject54	72	Time5	Subject54	93	Time6	Subject54	95	Time7	Subject54	70	Time8	Subject54	172	Time9
Subject54	75	Time1	Subject54	102	Time2	Subject54	104	Time3	Subject54	95	Time4	Subject54	73	Time5	Subject54	98	Time6	Subject54	96	Time7	Subject54	71	Time8	Subject54	179	Time9
Subject54	78	Time1	Subject54	108	Time2	Subject54	116	Time3	Subject54	99	Time4	Subject54	79	Time5	Subject54	99	Time6	Subject54	97	Time7	Subject54	72	Time8	Subject54	190	Time9
Subject54	83	Time1	Subject54	121	Time2	Subject54	120	Time3	Subject54	100	Time4	Subject54	80	Time5	Subject54	101	Time6	Subject54	103	Time7	Subject54	74	Time8	Subject54	192	Time9
Subject54	88	Time1	Subject54	125	Time2	Subject54	123	Time3	Subject54	101	Time4	Subject54	86	Time5	Subject54	104	Time6	Subject54	105	Time7	Subject54	76	Time8	Subject54	195	Time9
Subject54	97	Time1	Subject54	131	Time2	Subject54	134	Time3	Subject54	103	Time4	Subject54	88	Time5	Subject54	106	Time6	Subject54	108	Time7	Subject54	80	Time8	Subject54	202	Time9
Subject54	100	Time1	Subject54	132	Time2	Subject54	135	Time3	Subject54	112	Time4	Subject54	89	Time5	Subject54	109	Time6	Subject54	109	Time7	Subject54	81	Time8	Subject54	204	Time9
Subject54	102	Time1	Subject54	134	Time2	Subject54	137	Time3	Subject54	119	Time4	Subject54	95	Time5	Subject54	113	Time6	Subject54	110	Time7	Subject54	89	Time8	Subject54	215	Time9
Subject54	105	Time1	Subject54	136	Time2	Subject54	138	Time3	Subject54	123	Time4	Subject54	100	Time5	Subject54	117	Time6	Subject54	114	Time7	Subject54	91	Time8	Subject54	217	Time9
Subject54	109	Time1	Subject54	138	Time2	Subject54	140	Time3	Subject54	125	Time4	Subject54	106	Time5	Subject54	120	Time6	Subject54	117	Time7	Subject54	92	Time8	Subject54	255	Time9
Subject54	118	Time1	Subject54	151	Time2	Subject54	144	Time3	Subject54	126	Time4	Subject54	107	Time5	Subject54	122	Time6	Subject54	119	Time7	Subject54	96	Time8	Subject53	1	Time9
Subject54	120	Time1	Subject54	153	Time2	Subject54	146	Time3	Subject54	127	Time4	Subject54	113	Time5	Subject54	127	Time6	Subject54	121	Time7	Subject54	105	Time8	Subject53	3	Time9
Subject54	122	Time1	Subject54	154	Time2	Subject54	152	Time3	Subject54	140	Time4	Subject54	116	Time5	Subject54	132	Time6	Subject54	123	Time7	Subject54	115	Time8	Subject53	7	Time9
Subject54	136	Time1	Subject54	155	Time2	Subject54	157	Time3	Subject54	141	Time4	Subject54	119	Time5	Subject54	134	Time6	Subject54	127	Time7	Subject54	119	Time8	Subject53	14	Time9
Subject54	138	Time1	Subject54	167	Time2	Subject54	161	Time3	Subject54	148	Time4	Subject54	120	Time5	Subject54	135	Time6	Subject54	132	Time7	Subject54	120	Time8	Subject53	16	Time9
Subject54	141	Time1	Subject54	171	Time2	Subject54	163	Time3	Subject54	156	Time4	Subject54	122	Time5	Subject54	137	Time6	Subject54	138	Time7	Subject54	121	Time8	Subject53	21	Time9
Subject54	142	Time1	Subject54	173	Time2	Subject54	174	Time3	Subject54	157	Time4	Subject54	127	Time5	Subject54	145	Time6	Subject54	139	Time7	Subject54	122	Time8	Subject53	22	Time9
Subject54	154	Time1	Subject54	179	Time2	Subject54	175	Time3	Subject54	158	Time4	Subject54	130	Time5	Subject54	147	Time6	Subject54	141	Time7	Subject54	124	Time8	Subject53	24	Time9
Subject54	157	Time1	Subject54	181	Time2	Subject54	176	Time3	Subject54	167	Time4	Subject54	134	Time5	Subject54	154	Time6	Subject54	151	Time7	Subject54	125	Time8	Subject53	25	Time9
Subject54	164	Time1	Subject54	183	Time2	Subject54	178	Time3	Subject54	168	Time4	Subject54	136	Time5	Subject54	163	Time6	Subject54	154	Time7	Subject54	129	Time8	Subject53	31	Time9
Subject54	165	Time1	Subject54	192	Time2	Subject54	182	Time3	Subject54	174	Time4	Subject54	137	Time5	Subject54	164	Time6	Subject54	155	Time7	Subject54	133	Time8	Subject53	36	Time9
Subject54	166	Time1	Subject54	193	Time2	Subject54	183	Time3	Subject54	175	Time4	Subject54	139	Time5	Subject54	171	Time6	Subject54	161	Time7	Subject54	134	Time8	Subject53	37	Time9
Subject54	171	Time1	Subject54	194	Time2	Subject54	185	Time3	Subject54	183	Time4	Subject54	147	Time5	Subject54	177	Time6	Subject54	169	Time7	Subject54	137	Time8	Subject53	39	Time9
Subject54	172	Time1	Subject54	201	Time2	Subject54	186	Time3	Subject54	186	Time4	Subject54	150	Time5	Subject54	178	Time6	Subject54	172	Time7	Subject54	139	Time8	Subject53	41	Time9
Subject54	187	Time1	Subject54	202	Time2	Subject54	188	Time3	Subject54	188	Time4	Subject54	154	Time5	Subject54	179	Time6	Subject54	175	Time7	Subject54	140	Time8	Subject53	46	Time9
Subject54	193	Time1	Subject54	206	Time2	Subject54	192	Time3	Subject54	189	Time4	Subject54	166	Time5	Subject54	180	Time6	Subject54	176	Time7	Subject54	142	Time8	Subject53	47	Time9
Subject54	195	Time1	Subject54	211	Time2	Subject54	195	Time3	Subject54	192	Time4	Subject54	167	Time5	Subject54	183	Time6	Subject54	177	Time7	Subject54	144	Time8	Subject53	65	Time9
Subject54	198	Time1	Subject54	220	Time2	Subject54	197	Time3	Subject54	193	Time4	Subject54	171	Time5	Subject54	188	Time6	Subject54	178	Time7	Subject54	145	Time8	Subject53	72	Time9
Subject54	203	Time1	Subject54	221	Time2	Subject54	202	Time3	Subject54	203	Time4	Subject54	172	Time5	Subject54	196	Time6	Subject54	180	Time7	Subject54	151	Time8	Subject53	73	Time9
Subject54	207	Time1	Subject54	222	Time2	Subject54	204	Time3	Subject54	204	Time4	Subject54	173	Time5	Subject54	197	Time6	Subject54	184	Time7	Subject54	152	Time8	Subject53	82	Time9
Subject54	211	Time1	Subject54	238	Time2	Subject54	205	Time3	Subject54	206	Time4	Subject54	184	Time5	Subject54	198	Time6	Subject54	186	Time7	Subject54	153	Time8	Subject53	83	Time9
Subject54	217	Time1	Subject54	239	Time2	Subject54	206	Time3	Subject54	209	Time4	Subject54	190	Time5	Subject54	205	Time6	Subject54	195	Time7	Subject54	161	Time8	Subject53	89	Time9
Subject54	218	Time1	Subject54	241	Time2	Subject54	208	Time3	Subject54	212	Time4	Subject54	191	Time5	Subject54	210	Time6	Subject54	197	Time7	Subject54	169	Time8	Subject53	90	Time9
Subject54	219	Time1	Subject54	246	Time2	Subject54	209	Time3	Subject54	213	Time4	Subject54	192	Time5	Subject54	213	Time6	Subject54	201	Time7	Subject54	171	Time8	Subject53	92	Time9
Subject54	220	Time1	Subject54	252	Time2	Subject54	212	Time3	Subject54	214	Time4	Subject54	195	Time5	Subject54	216	Time6	Subject54	204	Time7	Subject54	172	Time8	Subject53	98	Time9
Subject54	222	Time1	Subject54	254	Time2	Subject54	213	Time3	Subject54	217	Time4	Subject54	196	Time5	Subject54	221	Time6	Subject54	209	Time7	Subject54	174	Time8	Subject53	103	Time9
Subject54	227	Time1	Subject54	256	Time2	Subject54	218	Time3	Subject54	219	Time4	Subject54	200	Time5	Subject54	222	Time6	Subject54	211	Time7	Subject54	175	Time8	Subject53	106	Time9
Subject54	229	Time1	Subject53	12	Time2	Subject54	219	Time3	Subject54	223	Time4	Subject54	201	Time5	Subject54	226	Time6	Subject54	213	Time7	Subject54	183	Time8	Subject53	111	Time9
Subject54	230	Time1	Subject53	16	Time2	Subject54	222	Time3	Subject54	226	Time4	Subject54	203	Time5	Subject54	227	Time6	Subject54	215	Time7	Subject54	186	Time8	Subject53	113	Time9
Subject54	232	Time1	Subject53	18	Time2	Subject54	227	Time3	Subject54	229	Time4	Subject54	205	Time5	Subject54	243	Time6	Subject54	216	Time7	Subject54	190	Time8	Subject53	118	Time9
Subject54	244	Time1	Subject53	19	Time2	Subject54	229	Time3	Subject54	232	Time4	Subject54	206	Time5	Subject54	250	Time6	Subject54	217	Time7	Subject54	191	Time8	Subject53	123	Time9
Subject54	245	Time1	Subject53	25	Time2	Subject54	230	Time3	Subject54	235	Time4	Subject54	207	Time5	Subject54	258	Time6	Subject54	225	Time7	Subject54	193	Time8	Subject53	126	Time9
Subject54	251	Time1	Subject53	27	Time2	Subject54	233	Time3	Subject54	237	Time4	Subject54	217	Time5	Subject53	1	Time6	Subject54	226	Time7	Subject54	195	Time8	Subject53	129	Time9
Subject54	254	Time1	Subject53	33	Time2	Subject54	238	Time3	Subject54	238	Time4	Subject54	220	Time5	Subject53	11	Time6	Subject54	230	Time7	Subject54	197	Time8	Subject53	141	Time9
Subject54	259	Time1	Subject53	36	Time2	Subject54	244	Time3	Subject54	239	Time4	Subject54	238	Time5	Subject53	14	Time6	Subject54	233	Time7	Subject54	199	Time8	Subject53	143	Time9
Subject53	6	Time1	Subject53	42	Time2	Subject54	245	Time3	Subject54	243	Time4	Subject54	240	Time5	Subject53	15	Time6	Subject54	234	Time7	Subject54	200	Time8	Subject53	149	Time9
Subject53	7	Time1	Subject53	44	Time2	Subject54	249	Time3	Subject54	245	Time4	Subject54	245	Time5	Subject53	19	Time6	Subject54	236	Time7	Subject54	201	Time8	Subject53	150	Time9
Subject53	14	Time1	Subject53	48	Time2	Subject54	257	Time3	Subject54	246	Time4	Subject54	250	Time5	Subject53	26	Time6	Subject54	238	Time7	Subject54	202	Time8	Subject53	155	Time9
Subject53	16	Time1	Subject53	49	Time2	Subject54	258	Time3	Subject54	250	Time4	Subject54	251	Time5	Subject53	30	Time6	Subject54	240	Time7	Subject54	204	Time8	Subject53	162	Time9
Subject53	18	Time1	Subject53	51	Time2	Subject53	1	Time3	Subject54	254	Time4	Subject54	252	Time5	Subject53	31	Time6	Subject54	242	Time7	Subject54	206	Time8	Subject53	174	Time9
Subject53	20	Time1	Subject53	55	Time2	Subject53	3	Time3	Subject54	255	Time4	Subject54	256	Time5	Subject53	39	Time6	Subject54	244	Time7	Subject54	207	Time8	Subject53	175	Time9
Subject53	23	Time1	Subject53	68	Time2	Subject53	6	Time3	Subject53	6	Time4	Subject54	257	Time5	Subject53	45	Time6	Subject54	246	Time7	Subject54	210	Time8	Subject53	182	Time9
Subject53	25	Time1	Subject53	71	Time2	Subject53	10	Time3	Subject53	10	Time4	Subject54	258	Time5	Subject53	50	Time6	Subject54	249	Time7	Subject54	216	Time8	Subject53	192	Time9
Subject53	31	Time1	Subject53	73	Time2	Subject53	19	Time3	Subject53	14	Time4	Subject54	260	Time5	Subject53	53	Time6	Subject54	252	Time7	Subject54	218	Time8	Subject53	193	Time9
Subject53	34	Time1	Subject53	81	Time2	Subject53	21	Time3	Subject53	21	Time4	Subject53	2	Time5	Subject53	69	Time6	Subject54	260	Time7	Subject54	221	Time8	Subject53	198	Time9
Subject53	37	Time1	Subject53	83	Time2	Subject53	22	Time3	Subject53	26	Time4	Subject53	6	Time5	Subject53	70	Time6	Subject53	3	Time7	Subject54	223	Time8	Subject53	207	Time9
Subject53	40	Time1	Subject53	84	Time2	Subject53	31	Time3	Subject53	27	Time4	Subject53	13	Time5	Subject53	72	Time6	Subject53	6	Time7	Subject54	224	Time8	Subject53	220	Time9
Subject53	46	Time1	Subject53	87	Time2	Subject53	33	Time3	Subject53	31	Time4	Subject53	16	Time5	Subject53	73	Time6	Subject53	14	Time7	Subject54	227	Time8	Subject53	222	Time9
Subject53	47	Time1	Subject53	92	Time2	Subject53	34	Time3	Subject53	35	Time4	Subject53	17	Time5	Subject53	78	Time6	Subject53	15	Time7	Subject54	233	Time8	Subject53	227	Time9
Subject53	51	Time1	Subject53	94	Time2	Subject53	39	Time3	Subject53	40	Time4	Subject53	25	Time5	Subject53	79	Time6	Subject53	16	Time7	Subject54	240	Time8	Subject53	238	Time9
Subject53	52	Time1	Subject53	96	Time2	Subject53	46	Time3	Subject53	41	Time4	Subject53	28	Time5	Subject53	80	Time6	Subject53	17	Time7	Subject54	245	Time8	Subject53	241	Time9
Subject53	53	Time1	Subject53	100	Time2	Subject53	48	Time3	Subject53	43	Time4	Subject53	29	Time5	Subject53	81	Time6	Subject53	20	Time7	Subject54	246	Time8	Subject53	245	Time9
Subject53	67	Time1	Subject53	101	Time2	Subject53	56	Time3	Subject53	52	Time4	Subject53	30	Time5	Subject53	83	Time6	Subject53	37	Time7	Subject54	247	Time8	Subject53	249	Time9
Subject53	75	Time1	Subject53	110	Time2	Subject53	58	Time3	Subject53	53	Time4	Subject53	32	Time5	Subject53	84	Time6	Subject53	38	Time7	Subject54	248	Time8	Subject53	255	Time9
Subject53	76	Time1	Subject53	115	Time2	Subject53	60	Time3	Subject53	59	Time4	Subject53	35	Time5	Subject53	85	Time6	Subject53	41	Time7	Subject54	249	Time8	Subject53	260	Time9
Subject53	77	Time1	Subject53	117	Time2	Subject53	73	Time3	Subject53	70	Time4	Subject53	40	Time5	Subject53	88	Time6	Subject53	42	Time7	Subject54	253	Time8	Subject52	3	Time9
[truncated: 4,050 more rows]

## Sheet: a-iii-locked Gamma Amplitudes
Volunteer	Time	Bin1	Bin2	Bin3	Bin4	Bin5	Bin6	Bin7	Bin8	Bin9	Bin10	Bin11	Bin12	Bin13	Bin14	Bin15	Time	Bin1	Bin2	Bin3	Bin4	Bin5	Bin6	Bin7	Bin8	Bin9	Bin10	Bin11	Bin12	Bin13	Bin14	Bin15	Time	Bin1	Bin2	Bin3	Bin4	Bin5	Bin6	Bin7	Bin8	Bin9	Bin10	Bin11	Bin12	Bin13	Bin14	Bin15	Time
[truncated: 54 more rows]
[truncated: 95 more columns]

[truncated: 3 more sheets: b, c, d]
