# Supplementary material for: Extreme conditions affect neuronal oscillations of cerebral cortices in humans in the China Space Station and on Earth
Source: Commun Biol. 2022 Sep 30;5:1041. doi: 10.1038/s42003-022-04018-z (PMC9525319; doi:10.1038/s42003-022-04018-z)
Supplement: Supplementary file 6 — Supplementary Data 3 [file 42003_2022_4018_MOESM6_ESM.xlsx]

## Sheet: a-i
Frequency	SpectralData1_Mean	SpectralData1_CIX	SpectralData1_CIS	SpectralData2_Mean	SpectralData2_CIX	SpectralData2_CIS	Significances
0.5	2.00065	-2.00496	6.00627	5.99628	1.97711	10.0154
1	37.0036	32.4491	41.5581	42.0013	38.3206	45.6819
1.5	30.0022	25.6102	34.3942	34.9975	30.9179	39.077
2	22.0002	17.9765	26.024	26.9972	22.8415	31.1528
2.4	17.9957	13.9699	22.0215	22.0004	16.6805	27.3203
2.9	14.9992	10.6064	19.392	20.0008	15.7067	24.2948
3.4	13.0008	8.04275	17.9588	20.0026	15.4814	24.5239	Yes
3.9	11.0006	6.22189	15.7793	18.0048	14.1977	21.8118	Yes
4.4	10.0018	5.82926	14.1743	16.0009	11.9184	20.0835	Yes
4.9	10.0023	4.92538	15.0793	17	12.3169	21.683	Yes
5.4	10.0011	5.62911	14.3731	16.0008	12.4506	19.5509	Yes
5.9	8.99976	3.86252	14.137	14.9956	11.0485	18.9428	Yes
6.3	10.0016	6.00037	14.0028	17.0025	12.0667	21.9383	Yes
6.8	9.99893	6.00362	13.9942	15.9978	12.0547	19.9409	Yes
7.3	9.99834	6.23342	13.7633	16.9983	12.3199	21.6767	Yes
7.8	9.99808	5.22956	14.7666	17.001	12.9573	21.0448	Yes
8.3	10.9981	6.14696	15.8493	19.0018	14.5562	23.4474	Yes
8.8	14.0001	9.87667	18.1236	19.9998	15.2117	24.7878	Yes
9.3	16.9987	12.6419	21.3555	24.0006	19.5228	28.4783	Yes
9.8	19.0024	14.6709	23.3338	25	21.2487	28.7514	Yes
10.3	20.0008	15.1079	24.8937	24.0018	19.7459	28.2576
10.7	18.0033	13.3952	22.6114	23.0018	18.5584	27.4453
11.2	15.0013	11.4828	18.5197	19.9973	15.164	24.8305
11.7	12.0002	7.76373	16.2368	11.9988	7.73807	16.2596
12.2	8.00081	4.39274	11.6089	8.00242	2.65209	13.3528
12.7	6.00102	1.56438	10.4377	5.00029	1.26231	8.73828
13.2	3.00066	-1.31843	7.31976	4.99571	0.68502	9.30641
13.7	2.00223	-2.47882	6.48328	4.00201	-0.28135	8.28536
14.2	0.0014	-4.67456	4.67736	1.99911	-2.8473	6.84551
14.6	-0.99896	-5.26279	3.26487	1.00105	-4.05129	6.05339
15.1	-1.9997	-7.07402	3.07462	3.00036	-0.61236	6.61308
15.6	-3.0022	-6.89039	0.88599	1.99826	-2.87326	6.86978
16.1	-3.0017	-7.04544	1.04203	2.00068	-2.25637	6.25774
16.6	-2.99765	-7.21065	1.21535	2.00119	-2.58425	6.58663
17.1	-4.0006	-8.45286	0.45165	1.99925	-3.21813	7.21664
17.6	-3.00093	-8.06637	2.0645	2.00065	-3.29303	7.29432
18.1	-3.00017	-7.59103	1.5907	1.00161	-4.01402	6.01724
18.6	-2.9963	-7.12402	1.13142	1.99879	-2.08096	6.07854
19	-2.99926	-7.66647	1.66794	1.99951	-2.40231	6.40134
19.5	-3.0022	-7.92557	1.92117	2.00013	-1.8829	5.88315
20	-1.99743	-5.70809	1.71322	2.00152	-2.46002	6.46306
20.5	-3.0005	-8.15049	2.14949	2.00089	-2.43559	6.43737
21	-3.00027	-7.24164	1.2411	2.00262	-3.00245	7.00769
21.5	-3.00039	-7.63597	1.63519	2.00399	-2.58192	6.5899
22	-3.99652	-7.99256	-0.000489033	1.00007	-3.8751	5.87525
22.5	-5.00039	-9.19215	-0.80862	0.000735511	-4.55231	4.55378
22.9	-5.99772	-10.1072	-1.88823	-0.99691	-5.78438	3.79057
23.4	-6.00085	-10.7823	-1.21941	-0.99595	-4.9923	3.00041
23.9	-6.99915	-11.6757	-2.32263	-1.99725	-6.86342	2.86891
24.4	-8.00102	-13.0757	-2.92634	-3.00095	-7.51958	1.51769
24.9	-9.00589	-13.4329	-4.57887	-3.00477	-8.04841	2.03887
25.4	-9.9988	-14.8629	-5.13469	-3.99814	-8.6243	0.62802
25.9	-9.99826	-14.4856	-5.51095	-4.99896	-9.68658	-0.31133
26.4	-9.99656	-14.9062	-5.08691	-5.0004	-9.49807	-0.50272
26.9	-10.9977	-14.9951	-7.00034	-6.0001	-9.99279	-2.00741
27.3	-10.9973	-15.6942	-6.30038	-6.00307	-10.7699	-1.23621
27.8	-11.9995	-16.4138	-7.58515	-6.99815	-11.0878	-2.90846
28.3	-13.0012	-17.4684	-8.53402	-7.00036	-11.7141	-2.2866
28.8	-12.9978	-16.9073	-9.08833	-8.00138	-12.8769	-3.12586
29.3	-13.9945	-17.7815	-10.2074	-8.99581	-13.2084	-4.78321
29.8	-14.9987	-19.5031	-10.4943	-9.00012	-14.2485	-3.7518
30.3	-15.0016	-19.2886	-10.7147	-10.0007	-14.5935	-5.40789
30.8	-15.0007	-18.9105	-11.091	-9.99806	-14.0058	-5.99034
31.3	-15.0006	-19.1478	-10.8533	-11.0024	-15.5701	-6.43472
31.7	-17.0017	-21.1672	-12.8361	-11.9998	-16.9564	-7.0431
32.2	-16.9982	-21.1702	-12.8262	-12.0043	-16.4107	-7.59783
32.7	-16.9994	-20.9178	-13.081	-12.0007	-16.6198	-7.38163
33.2	-16.9912	-21.2813	-12.7011	-12.9994	-16.9775	-9.02137
33.7	-18.0002	-22.9595	-13.0408	-12.9982	-17.0404	-8.95595
34.2	-18.0002	-22.7744	-13.2259	-13.9985	-18.3031	-9.69375
34.7	-18.9978	-23.9228	-14.0729	-14.0036	-18.4399	-9.56722
35.2	-18.9995	-23.7776	-14.2215	-12.999	-17.6267	-8.37141	Yes
35.6	-19.0028	-22.9866	-15.0189	-13.0026	-17.043	-8.96226	Yes
36.1	-21.0018	-25.768	-16.2356	-13.9971	-18.8614	-9.13276	Yes
36.6	-19.9961	-24.5382	-15.4541	-13.0031	-17.641	-8.36523	Yes
37.1	-21.003	-25.4362	-16.5697	-15.0016	-19.3314	-10.6718	Yes
37.6	-21.0003	-25.1388	-16.8617	-15.0011	-19.4076	-10.5947	Yes
38.1	-21.9985	-26.3012	-17.6959	-14.9969	-18.6881	-11.3058	Yes
38.6	-21.9967	-26.4083	-17.5851	-14.9957	-19.8062	-10.1853	Yes
39.1	-22.0007	-26.6868	-17.3145	-15.0001	-19.2878	-10.7123	Yes
39.6	-22.9989	-27.6237	-18.3741	-14.9981	-19.203	-10.7931	Yes
40	-22.9974	-27.2793	-18.7154	-16.0028	-19.6994	-12.3062	Yes
40.5	-22.9991	-27.2464	-18.7517	-17.0017	-20.8917	-13.1118	Yes
41	-23.9988	-28.2024	-19.7951	-18.0048	-22.5294	-13.4802	Yes
41.5	-23.9994	-28.9945	-19.0043	-17.0004	-20.6186	-13.3823	Yes
42	-23.9962	-29.0369	-18.9556	-18.0009	-21.6275	-14.3742	Yes
42.5	-24.0023	-28.0845	-19.92	-17.9989	-22.3602	-13.6376	Yes
43	-24.9954	-29.6018	-20.3889	-18.9997	-22.9677	-15.0318	Yes
43.5	-24.9998	-29.3374	-20.6622	-19.0004	-23.7385	-14.2622	Yes
43.9	-24.9963	-29.3208	-20.6719	-18.9956	-23.2564	-14.7348	Yes
44.4	-25.0002	-30.3604	-19.6399	-18.003	-22.5402	-13.4659	Yes
44.9	-25.9976	-30.1332	-21.862	-19.0006	-23.7975	-14.2037	Yes
45.4	-26.9987	-31.4484	-22.549	-19.9979	-24.3473	-15.6485	Yes
45.9	-25.9994	-30.1491	-21.8497	-19.9973	-24.3	-15.6946	Yes
46.4	-25.9986	-30.2807	-21.7164	-20.001	-24.0629	-15.9392	Yes
46.9	-28.0025	-32.6707	-23.3342	-21.0017	-25.4745	-16.529	Yes
47.4	-28	-32.052	-23.948	-20.999	-25.5105	-16.4874	Yes
47.9	-27.9967	-31.9288	-24.0648	-21.9994	-26.1258	-17.8729	Yes
48.3	-27.9974	-32.9841	-23.0107	-21.0005	-25.4094	-16.5915	Yes
48.8	-28.0046	-32.4342	-23.575	-20.9999	-24.6609	-17.3388	Yes
49.3	-27.9992	-32.5486	-23.4499	-21.0013	-25.6224	-16.3801	Yes
49.8	-28.9973	-32.6471	-25.3476	-23.0053	-26.9758	-19.0348	Yes
50.3	-29.0024	-34.0129	-23.9919	-24.0001	-28.2718	-19.7283
50.8	-29.0013	-33.6653	-24.3372	-24	-28.6829	-19.3171
51.3	-28.9991	-33.7191	-24.2792	-24.9993	-29.657	-20.3416
51.8	-30.0017	-34.4081	-25.5953	-25.0002	-28.733	-21.2674
52.2	-29.9985	-34.33	-25.667	-25.0003	-29.0178	-20.9828
52.7	-29.9998	-34.2299	-25.7696	-25.0026	-29.4693	-20.536
53.2	-30.9992	-35.529	-26.4693	-25.0014	-29.6159	-20.3869
53.7	-31.0006	-35.6211	-26.3801	-25.998	-30.1347	-21.8612
54.2	-30.998	-34.8327	-27.1634	-26.0001	-30.4131	-21.587
54.7	-31.0002	-34.6217	-27.3787	-25.9976	-30.3916	-21.6036
55.2	-31.0024	-35.7575	-26.2474	-25.9961	-30.5048	-21.4873
55.7	-32.001	-36.5015	-27.5006	-25.9965	-31.0801	-20.9128
56.2	-30.9979	-36.4902	-25.5057	-27.0014	-31.2779	-22.7248
56.6	-31.9948	-36.2797	-27.7098	-26.9973	-31.4221	-22.5725
57.1	-31.9986	-37.2144	-26.7827	-26.9984	-31.2658	-22.731
57.6	-32.9996	-37.2722	-28.727	-28.0025	-32.1718	-23.8332
58.1	-32.9997	-37.5481	-28.4512	-27.0004	-31.8664	-22.1345
58.6	-32.002	-36.7168	-27.2871	-28.0016	-32.2422	-23.7609
59.1	-32.9985	-37.9316	-28.0654	-27.999	-31.9275	-24.0705
59.6	-32.9967	-36.6559	-29.3375	-27.9992	-32.5795	-23.4188
60.1	-33.9997	-38.3985	-29.6009	-27.9995	-32.0876	-23.9114	Yes
60.5	-33.0007	-37.2529	-28.7485	-27.0034	-30.3566	-23.6503	Yes
61	-34.0003	-38.263	-29.7377	-26.999	-31.9273	-22.0708	Yes
61.5	-34.0022	-37.7434	-30.261	-27.9995	-31.7342	-24.2647	Yes
62	-34.0002	-38.4231	-29.5773	-27.9993	-31.869	-24.1296	Yes
62.5	-34.0013	-38.7678	-29.2349	-28.0027	-31.807	-24.1984	Yes
63	-34.001	-38.1245	-29.8774	-27.9992	-32.2077	-23.7907	Yes
63.5	-33.9971	-38.24	-29.7542	-28.0008	-32.5034	-23.4982	Yes
64	-33.9991	-38.3093	-29.6888	-28.0005	-32.656	-23.345	Yes
64.5	-33.9968	-38.7134	-29.2802	-27.9992	-31.5004	-24.498	Yes
64.9	-35.0033	-40.3137	-29.6929	-28.0003	-31.8342	-24.1664	Yes
65.4	-34.9996	-39.18	-30.8191	-28.0031	-32.1911	-23.8152	Yes
65.9	-34.9991	-39.4391	-30.5591	-27.9995	-31.7395	-24.2594	Yes
66.4	-34.9959	-39.0972	-30.8947	-27.9977	-32.8711	-23.1242	Yes
66.9	-34.9999	-39.3256	-30.6741	-28.9992	-32.716	-25.2825	Yes
67.4	-35.0001	-39.217	-30.7831	-29.0024	-33.4508	-24.554	Yes
67.9	-35.9988	-40.5593	-31.4384	-28.9986	-33.1	-24.8971	Yes
68.4	-35.0011	-38.8918	-31.1105	-28.9995	-33.9006	-24.0985	Yes
68.8	-35.001	-39.7937	-30.2084	-28.0055	-32.4557	-23.5553	Yes
69.3	-34.9995	-39.1167	-30.8823	-26.9974	-31.4369	-22.5579	Yes
69.8	-36.0012	-39.9328	-32.0696	-30.0028	-34.2642	-25.7415	Yes
70.3	-34.9999	-39.3246	-30.6751	-28.9975	-33.4781	-24.5169	Yes
70.8	-36.0007	-40.5859	-31.4156	-30.0017	-33.5307	-26.4727	Yes
71.3	-36.0018	-40.9388	-31.0648	-30.0036	-34.373	-25.6343	Yes
71.8	-35.9963	-40.329	-31.6636	-29.9998	-34.5515	-25.448	Yes
72.3	-36.0001	-40.7617	-31.2385	-29.0033	-34.1159	-23.8906	Yes
72.8	-36.0002	-40.9935	-31.0068	-28.0021	-32.3494	-23.6549	Yes
73.2	-37.0007	-41.456	-32.5454	-30.0009	-34.1536	-25.8482	Yes
73.7	-35.9997	-40.4968	-31.5026	-29.0003	-33.0458	-24.9548	Yes
74.2	-36.0006	-40.2366	-31.7645	-32.0028	-36.1343	-27.8713
74.7	-35.9971	-39.9698	-32.0245	-30.9968	-36.0585	-25.9351
75.2	-36.0016	-40.3492	-31.6541	-31.9999	-36.7654	-27.2345
75.7	-37.0039	-41.4738	-32.534	-32.0006	-36.6059	-27.3953
76.2	-36.9969	-41.0863	-32.9076	-32.0009	-35.8006	-28.2013
76.7	-37.0019	-41.0735	-32.9304	-30.999	-36.0227	-25.9753
77.1	-35.9991	-39.6403	-32.358	-30.9948	-35.067	-26.9225
77.6	-36.9974	-41.2848	-32.71	-31.9996	-36.2622	-27.737
78.1	-35.9999	-40.012	-31.9878	-31.9977	-35.56	-28.4354
78.6	-37.0007	-41.372	-32.6294	-32.0026	-36.4422	-27.563
79.1	-37.0008	-41.5108	-32.4909	-31.9981	-36.1637	-27.8325
79.6	-37.001	-41.6204	-32.3816	-31.9981	-36.621	-27.3753

## Sheet: a-ii
Frequency	SpectralData1_Mean	SpectralData1_CIX	SpectralData1_CIS	SpectralData2_Mean	SpectralData2_CIX	SpectralData2_CIS	Significances
0.5	2.00056	-2.26635	6.26748	7.0008	2.77615	11.2255
1	36.9989	32.3582	41.6396	42.0021	38.025	45.9792
1.5	29.9977	26.0798	33.9155	34.9992	30.6361	39.3622
2	22.9976	18.9442	27.051	28.0023	23.5925	32.4121
2.4	17.0004	12.8602	21.1406	23.0053	17.6406	28.37
2.9	15.0019	11.1255	18.8784	20.9967	16.7287	25.2647	Yes
3.4	13.0031	8.48562	17.5207	19.0019	14.6994	23.3043	Yes
3.9	11.9999	7.67372	16.3261	17.9995	13.7126	22.2863	Yes
4.4	9.99747	5.93024	14.0647	15.9988	12.4966	19.501	Yes
4.9	9.99782	6.38646	13.6092	16	12.0916	19.9084	Yes
5.4	9.99939	6.37634	13.6224	15.9991	11.8375	20.1607	Yes
5.9	9.00108	4.51764	13.4845	14.9976	10.4387	19.5565	Yes
6.3	9.99858	5.20565	14.7915	18.0041	13.346	22.6622	Yes
6.8	10.0036	5.27662	14.7305	15.9997	12.4107	19.5886	Yes
7.3	10.0019	6.13582	13.8681	16.9988	12.7627	21.2349	Yes
7.8	11.0021	6.552	15.4522	18.9957	14.4896	23.5019	Yes
8.3	11.0019	6.20175	15.8021	16.9998	13.057	20.9426	Yes
8.8	12.9987	8.98761	17.0099	20.0021	14.854	25.1501	Yes
9.3	15.997	12.2966	19.6975	20.9998	17.186	24.8135	Yes
9.8	19.0004	15.4189	22.582	23.9988	19.3583	28.6393
10.3	18.9981	15.0717	22.9244	23.997	20.2141	27.7798
10.7	18.9967	14.7827	23.2108	22.9959	19.4597	26.532
11.2	15.0008	10.3817	19.62	21.0007	16.8863	25.1151
11.7	11.997	7.62729	16.3668	11.9985	7.8064	16.1905
12.2	7.99904	2.7237	13.2744	7.99797	3.93808	12.0579
12.7	5.99942	1.19205	10.8068	5.00001	-0.09135	10.0914
13.2	3.00062	-1.5517	7.55294	6.00068	1.24178	10.7596
13.7	2.00098	-2.51454	6.51649	4.00083	-1.41518	9.41684
14.2	0.00228	-4.22234	4.22689	1.99431	-3.15334	7.14196
14.6	-1.99821	-5.98226	1.98583	1.00272	-3.37571	5.38114
15.1	-2.00142	-6.19651	2.19367	3.00091	-1.4377	7.43952
15.6	-3.00127	-6.84927	0.84673	2.0013	-1.94584	5.94843
16.1	-3.00081	-7.09481	1.0932	1.99884	-2.42326	6.42094
16.6	-2.99914	-7.57269	1.57442	1.99816	-1.79034	5.78667
17.1	-3.00571	-7.45952	1.44811	0.99792	-3.76997	5.76581
17.6	-2.99608	-7.28924	1.29708	2.00317	-2.08438	6.09072
18.1	-3.00271	-7.67035	1.66494	2.00122	-2.02584	6.02829
18.6	-2.99987	-7.6913	1.69156	1.99998	-1.87297	5.87293
19	-2.99965	-7.31897	1.31966	2.00076	-2.18347	6.18498
19.5	-2.99806	-7.09311	1.09699	2.00146	-1.7857	5.78862
20	-2.99865	-7.26363	1.26633	3.00001	-1.49909	7.49912
20.5	-2.99976	-7.09782	1.0983	2.0013	-2.56679	6.56939
21	-3.00182	-7.33506	1.33142	2.00315	-2.27079	6.2771
21.5	-3.99951	-8.34795	0.34892	1.9995	-3.04546	7.04445
22	-3.99849	-8.58284	0.58586	1.00459	-3.63778	5.64696
22.5	-4.99503	-10.2786	0.28855	-0.000816125	-4.074	4.07237
22.9	-6.00525	-10.0389	-1.97158	-1.00074	-5.80299	3.80151
23.4	-5.99987	-10.396	-1.60376	-1.99872	-5.73208	1.73464
23.9	-7.00124	-11.0786	-2.92391	-2.00019	-6.79169	2.79131
24.4	-8.00265	-12.9693	-3.03598	-2.999	-6.83528	0.83728
24.9	-8.99943	-13.214	-4.78482	-4.00094	-8.81871	0.81683
25.4	-8.99964	-12.4736	-5.52568	-4.99953	-8.92892	-1.07014
25.9	-9.00211	-13.8498	-4.15443	-3.99834	-8.41832	0.42164
26.4	-10.0034	-14.6874	-5.31946	-4.99987	-9.23299	-0.76675
26.9	-11.0007	-15.1957	-6.80579	-6.00209	-9.79264	-2.21153
27.3	-11.002	-15.4135	-6.5905	-7.00036	-10.7371	-3.26366
27.8	-12.0006	-16.3473	-7.65402	-6.99939	-11.272	-2.72674
28.3	-11.9986	-16.1853	-7.8119	-7.0011	-11.7043	-2.29785
28.8	-13.0031	-17.6553	-8.35096	-7.9983	-11.8804	-4.11622
29.3	-13.9999	-18.4368	-9.5629	-8.99587	-12.6242	-5.36751
29.8	-15.003	-19.2497	-10.7562	-9.00235	-13.1483	-4.85637
30.3	-15.0028	-19.8643	-10.1414	-10.0011	-14.7741	-5.22812
30.8	-15.0023	-20.06	-9.94472	-10.9996	-15.2794	-6.71978
31.3	-16.0012	-20.3836	-11.6189	-10.0034	-14.1766	-5.83018
31.7	-16.0006	-19.7102	-12.2911	-10.9999	-14.721	-7.2788
32.2	-17.0031	-21.584	-12.4223	-11.9992	-16.3713	-7.62711
32.7	-17.0003	-21.0206	-12.9799	-11.9979	-16.1496	-7.84626
33.2	-18.0004	-23.098	-12.9029	-13.0001	-17.3903	-8.60992
33.7	-17.0029	-22.0097	-11.9962	-13.0032	-17.9961	-8.01027
34.2	-17.9997	-22.572	-13.4275	-14	-18.3228	-9.6772
34.7	-18.9992	-22.9725	-15.0258	-13.0022	-17.2004	-8.80395	Yes
35.2	-19.0021	-23.5489	-14.4553	-11.9948	-16.0648	-7.92481	Yes
35.6	-18.9983	-22.6647	-15.3319	-12.998	-17.1308	-8.86516	Yes
36.1	-20.0017	-24.3944	-15.6089	-13	-17.0801	-8.91993	Yes
36.6	-19.9995	-24.7755	-15.2236	-11.9972	-16.4064	-7.58799	Yes
37.1	-21.0023	-24.8748	-17.1297	-15.0016	-19.0506	-10.9527	Yes
37.6	-22.0035	-25.7751	-18.2319	-16.0004	-20.1316	-11.8692	Yes
38.1	-21.9998	-26.2325	-17.767	-15.0003	-19.2394	-10.7611	Yes
38.6	-22.0006	-26.2928	-17.7085	-16.0021	-19.9454	-12.0588	Yes
39.1	-21.9995	-26.3679	-17.6312	-15.9988	-20.1479	-11.8497	Yes
39.6	-22.0007	-26.4036	-17.5978	-14.9991	-19.3541	-10.6441	Yes
40	-23.0018	-27.8001	-18.2034	-15.9977	-20.1774	-11.8179	Yes
40.5	-23.0004	-26.973	-19.0278	-15.9973	-19.8244	-12.1702	Yes
41	-23.9998	-28.2566	-19.743	-17	-20.9467	-13.0532	Yes
41.5	-23.9989	-28.1787	-19.819	-16.9997	-21.507	-12.4925	Yes
42	-24.0039	-28.7924	-19.2155	-16.9984	-21.2681	-12.7288	Yes
42.5	-24.0014	-28.9451	-19.0577	-17.0024	-21.1851	-12.8197	Yes
43	-24.9992	-28.8137	-21.1846	-17.9969	-22.0104	-13.9834	Yes
43.5	-24.999	-29.4974	-20.5006	-18.0013	-22.1158	-13.8868	Yes
43.9	-24.9999	-29.2585	-20.7413	-19.0011	-23.6654	-14.3368	Yes
44.4	-25.999	-30.1473	-21.8507	-19.0054	-23.0231	-14.9877	Yes
44.9	-26.0023	-30.1168	-21.8877	-19.0018	-23.0041	-14.9994	Yes
45.4	-26.9961	-31.4621	-22.53	-20.9988	-25.4222	-16.5755	Yes
45.9	-26.0034	-30.2598	-21.747	-18.9996	-23.4007	-14.5986	Yes
46.4	-26.9994	-31.3644	-22.6344	-19.9962	-24.4723	-15.5201	Yes
46.9	-27.0004	-32.1683	-21.8326	-20.0001	-23.8741	-16.1261	Yes
47.4	-28.0024	-32.0133	-23.9915	-22.0019	-26.1965	-17.8072
47.9	-27.0028	-31.8362	-22.1694	-21.9992	-26.4791	-17.5192
48.3	-27.9999	-32.8145	-23.1854	-22.9969	-26.8204	-19.1735
48.8	-28.0011	-32.784	-23.2182	-22.9976	-27.7962	-18.199
49.3	-29.0011	-33.1391	-24.8631	-23.9981	-28.7933	-19.2028
49.8	-28.9982	-33.9507	-24.0456	-23.0005	-27.5106	-18.4904
50.3	-28.9982	-33.5612	-24.4352	-24.0027	-28.2599	-19.7455
50.8	-28.9995	-33.1403	-24.8587	-24.9965	-29.0235	-20.9696
51.3	-30.0027	-35.1173	-24.888	-25.0018	-29.6461	-20.3575
51.8	-29.0006	-33.039	-24.9622	-25.0019	-29.0027	-21.0012
52.2	-29.9989	-35.0618	-24.936	-25.0024	-28.6823	-21.3226
52.7	-29.9972	-33.8002	-26.1941	-24.9983	-29.1153	-20.8814
53.2	-30.999	-35.1756	-26.8225	-26.001	-31.144	-20.858
53.7	-30.9996	-34.795	-27.2041	-24.9991	-29.7185	-20.2796
54.2	-30.9994	-35.0169	-26.9819	-26.0026	-29.9643	-22.041
54.7	-31.0005	-35.2873	-26.7137	-25.9966	-30.4297	-21.5635
55.2	-30.9992	-35.4387	-26.5597	-25.9986	-30.4844	-21.5128
55.7	-31.9979	-36.1059	-27.8899	-26.9992	-31.0844	-22.914
56.2	-32.0022	-36.2611	-27.7434	-26.9968	-30.586	-23.4075
56.6	-31.9959	-36.6791	-27.3127	-26.9977	-31.2645	-22.731
57.1	-31.9982	-36.7082	-27.2882	-27.0026	-31.2413	-22.764
57.6	-31.9972	-36.0298	-27.9646	-27.001	-31.0763	-22.9257
58.1	-33.0012	-37.4161	-28.5862	-28.0003	-32.1592	-23.8414
58.6	-31.9981	-36.1688	-27.8275	-26.9978	-31.5771	-22.4185
59.1	-33.0004	-37.3253	-28.6754	-26.9958	-30.6415	-23.3501
59.6	-32.9977	-37.5254	-28.47	-28.0023	-33.204	-22.8007
60.1	-32.9982	-37.2046	-28.7919	-27.996	-32.0942	-23.8978
60.5	-34.0013	-38.4899	-29.5127	-29.0013	-32.955	-25.0477
61	-34.0017	-38.1473	-29.8561	-29.0005	-33.5365	-24.4645
61.5	-33.999	-38.6028	-29.3952	-28.9987	-33.5082	-24.4891
62	-34.0001	-38.2561	-29.744	-28.0006	-31.7595	-24.2417
62.5	-34.0039	-38.3735	-29.6344	-28.9987	-33.4804	-24.5169
63	-35.0022	-38.6555	-31.3488	-29.9977	-34.2426	-25.7527
63.5	-34.0016	-38.3837	-29.6195	-28.0015	-32.1052	-23.8977	Yes
64	-33.9986	-38.4067	-29.5905	-27.9999	-32.4973	-23.5025	Yes
64.5	-33.9963	-38.0507	-29.9418	-27.0015	-30.6007	-23.4023	Yes
64.9	-33.9986	-38.4364	-29.5608	-26.9992	-30.952	-23.0464	Yes
65.4	-33.9997	-39.0691	-28.9303	-26.9987	-31.4195	-22.5779	Yes
65.9	-34.0036	-37.8065	-30.2007	-28.0006	-31.9452	-24.0561	Yes
66.4	-33.9992	-39.1313	-28.8671	-26.997	-31.3008	-22.6932	Yes
66.9	-34.9988	-40.3969	-29.6008	-27.0011	-30.6545	-23.3476	Yes
67.4	-34.9949	-39.3976	-30.5922	-28.0012	-31.6985	-24.3038	Yes
67.9	-34.9941	-39.0273	-30.9608	-27.9976	-32.8045	-23.1907	Yes
68.4	-36.0018	-40.6179	-31.3857	-28.9981	-33.4453	-24.551	Yes
68.8	-36.0014	-39.6834	-32.3194	-29.9973	-34.3832	-25.6114	Yes
69.3	-36.0014	-40.7051	-31.2977	-29.0031	-32.7669	-25.2392	Yes
69.8	-35.9997	-40.0607	-31.9386	-28.9969	-34.4819	-23.5119	Yes
70.3	-35.9982	-40.2876	-31.7089	-28.9969	-33.5531	-24.4407	Yes
70.8	-35.9968	-40.5928	-31.4008	-30.001	-33.8084	-26.1936	Yes
71.3	-35.9986	-40.1785	-31.8188	-29.998	-34.2496	-25.7465	Yes
71.8	-35.999	-39.6653	-32.3326	-30.9985	-35.2241	-26.7729
72.3	-36.9984	-41.5984	-32.3983	-31.0012	-35.7355	-26.2669
72.8	-36.0025	-39.8642	-32.1409	-31.0026	-34.9389	-27.0664
73.2	-35.9991	-40.2353	-31.7629	-30.9997	-35.672	-26.3275
73.7	-37.0014	-41.6736	-32.3292	-31.9977	-36.4249	-27.5706
74.2	-36.9975	-41.7433	-32.2516	-31.0002	-35.3335	-26.6669
74.7	-35.9997	-40.352	-31.6474	-32.0054	-35.9008	-28.1101
75.2	-37.0003	-40.3503	-33.6502	-32.0009	-36.1225	-27.8793
75.7	-35.9988	-40.6865	-31.3111	-30.9967	-34.7634	-27.23
76.2	-36.9999	-41.029	-32.9707	-32.0004	-36.2386	-27.7622
76.7	-36.0002	-40.1352	-31.8652	-32.002	-36.7569	-27.2472
77.1	-36.005	-40.6758	-31.3343	-32.0004	-35.7384	-28.2623
77.6	-37.0005	-41.4057	-32.5953	-31.9944	-36.4092	-27.5796
78.1	-37.0027	-41.8094	-32.196	-31.0009	-35.6502	-26.3516
78.6	-36.9995	-42.1878	-31.8112	-31.0011	-35.0873	-26.9148
79.1	-36.9975	-41.1818	-32.8133	-31.999	-35.5784	-28.4196
79.6	-37.0034	-41.1059	-32.9009	-32.0014	-35.5957	-28.407

## Sheet: a-iii
Volunteer	I-2B	I-2B	II-2B	II-2B
	Resting	Memorizing	Resting	Memorizing
1	18.066	19.3184	10.7175	17.5109
2	10.7799	19.5348	10.845	14.6602
3	13.8004	23.0662	19.3978	11.2724
4	13.953	16.8524	7.75675	3.85274
5	6.40859	8.18213	11.3611	20.6309
6	15.3255	4.03851	17.6072	16.4223
7	-1.57025	18.2314	12.9226	16.5208
8	7.95164	27.4761	-5.11899	11.697
9	5.03112	5.72347	15.4788	17.0573
10	-8.74914	17.9831	0.38364	17.1525
11	12.2965	22.9272	22.3086	19.6266
12	14.8638	17.1672	22.1145	17.5944
13	15.3236	4.87057	11.8471	8.21004
14	15.6171	16.6732	6.12918	20.2766
15	6.68966	14.8259	17.3503	16.8582
16	6.11536	18.5523	2.42713	15.1912
17	7.98792	7.06449	19.3309	18.1235
18	8.97109	9.64997	14.7055	21.9555
19	11.8797	16.6706	18.3226	17.7217
20	9.38526	21.9281	12.3757	15.999
21	2.26744	5.34585	6.06717	18.924
22	10.0824	13.1506	8.42169	19.7549
23	9.48793	15.3596	-2.24493	10.2537
24	2.67261	22.5345	9.02721	16.7288
25	10.6891	23.5902	19.8213	8.33945
26	9.81943	19.2803	13.9378	28.0818
27	14.1793	16.5607	3.19481	17.6579
28	7.691	23.932	10.5912	12.8231
29	22.6225	14.0502	18.4995	8.55283
30	10.4322	13.152	11.095	23.4806
31	7.0628	23.8396	8.04819	13.1232
32	10.26	9.16752	4.30493	11.4116
33	17.6213	17.5422	-1.91321	23.3958
34	11.3411	10.2065	12.3962	19.6897
35	15.6789	18.262	9.25295	12.1453
36	12.4339	14.3307	16.9893	18.7072
37	-4.11399	17.478	12.0625	19.9315
38	12.9844	14.6891	10.5871	13.9028
39	13.7248	19.5501	9.14803	18.5892
40	3.88837	15.514	7.73447	20.9003
41	18.1134	16.6863	2.20758	21.3326
42	-12.823	23.7632	8.04922	10.9414
43	5.28129	18.2504	16.0135	16.8047
44	15.0302	6.92621	0.17936	10.9961
45	9.81994	14.256	11.1674	21.5096
46	14.8174	25.9975	9.811	26.1146
47	10.4585	17.736	7.85316	16.8188
48	23.8798	11.6963	6.43225	15.9932
49	9.62834	22.9822	-1.69703	16.7048
50	8.15782	16.9843	6.36314	12.6297
51	13.1714	16.0262	10.6002	19.8349
52	5.48696	18.386	10.4854	15.8027
53	17.0247	13.5062	5.61111	15.57
54	4.26376	22.7612	11.6524	21.927

## Sheet: b-i
Frequency	SpectralData1_Mean	SpectralData1_CIX	SpectralData1_CIS	SpectralData2_Mean	SpectralData2_CIX	SpectralData2_CIS	Significances
0.5	0.99903	-3.02397	5.02203	6.99977	2.49969	11.4999
1	37.0018	33.339	40.6646	41.999	38.2223	45.7757
1.5	29.9979	25.6759	34.3199	35.0012	31.3872	38.6153
2	22.9998	19.2336	26.7661	28.0015	24.3557	31.6473
2.4	17.9998	14.1184	21.8813	24.0016	19.7148	28.2884	Yes
2.9	14.9967	10.0489	19.9445	20.9941	17.6398	24.3484	Yes
3.4	12.0041	7.6437	16.3645	18.0021	14.1955	21.8086	Yes
3.9	10.9974	6.60318	15.3916	18.9992	15.3697	22.6288	Yes
4.4	11.0002	6.59241	15.408	15.9996	12.7006	19.2987	Yes
4.9	10.0066	6.902	13.1113	15.0034	11.2682	18.7386	Yes
5.4	9.00195	4.91219	13.0917	15.0033	11.2631	18.7435	Yes
5.9	10.003	5.75985	14.2461	15.9952	11.5029	20.4874	Yes
6.3	10.0017	5.97394	14.0295	15.0005	11.6703	18.3307	Yes
6.8	9.99893	6.05474	13.9431	14.9943	12.3031	17.6854	Yes
7.3	10.0003	6.99156	13.0091	13.9987	11.2642	16.7334	Yes
7.8	11.0052	7.74666	14.2637	15.9987	12.1036	19.8938	Yes
8.3	10.9974	6.83556	15.1592	17.0031	12.4347	21.5714	Yes
8.8	12.9986	9.03011	16.9671	18.0021	14.3743	21.6298	Yes
9.3	16.9981	13.1781	20.8182	21	16.4672	25.5328
9.8	19.0049	15.9622	22.0476	23.9979	20.0881	27.9076
10.3	18.9974	16.0044	21.9905	23.0019	19.5675	26.4363
10.7	18.0004	14.6999	21.3008	22.999	18.2306	27.7674
11.2	16.0029	11.991	20.0147	21.002	16.9906	25.0135
11.7	11.0007	7.33403	14.6674	11.9975	8.29877	15.6963
12.2	7.999	4.11601	11.882	7.99794	4.59531	11.4006
12.7	4.99999	1.07959	8.92039	6.006	2.45403	9.55797
13.2	2.99805	-0.45726	6.45336	4.99869	1.6006	8.39679
13.7	1.99534	-1.57852	5.56919	3.99928	0.10088	7.89769
14.2	0.00319	-4.06537	4.07176	1.00029	-3.15779	5.15837
14.6	-2.00153	-5.28933	1.28628	0.998	-3.12487	5.12086
15.1	-1.99821	-5.82386	1.82744	2.99993	-0.63709	6.63695
15.6	-2.00114	-5.1957	1.19342	3.00175	-0.83374	6.83724
16.1	-3.00335	-6.86309	0.85638	2.00074	-1.74511	5.74659
16.6	-3.00303	-6.80938	0.80333	0.99825	-3.05095	5.04745
17.1	-3.0015	-6.69779	0.69479	1.00203	-2.03653	4.0406
17.6	-2.99635	-6.72293	0.73024	2.00201	-2.32861	6.33263
18.1	-3.00003	-6.83526	0.83521	1.00318	-3.14146	5.14781
18.6	-3.00179	-6.60669	0.60312	2.00121	-1.32521	5.32763
19	-3.00192	-6.2901	0.28626	2.00143	-1.41527	5.41813
19.5	-3.00056	-6.39715	0.39602	2.00181	-1.84794	5.85157
20	-2.99882	-7.48126	1.48362	1.99998	-2.49429	6.49425
20.5	-2.00046	-5.1269	1.12598	1.99903	-1.59308	5.59114
21	-3.00787	-7.03157	1.01583	2.00076	-2.42959	6.4311
21.5	-2.99795	-6.43106	0.43515	2.00108	-1.29793	5.30009
22	-4.00333	-8.60158	0.59492	0.99988	-2.02947	4.02923
22.5	-5.00131	-9.11341	-0.88922	-0.00562	-4.52086	4.50962
22.9	-5.99904	-9.55398	-2.4441	-0.99911	-4.44835	2.45014
23.4	-6.99985	-11.2034	-2.79627	-2.00156	-6.55377	2.55066
23.9	-7.00172	-10.4007	-3.60278	-2.00053	-5.32713	1.32606
24.4	-8.00161	-11.9717	-4.03148	-2.99731	-6.74745	0.75282
24.9	-8.99871	-12.9367	-5.06075	-2.99692	-7.38127	1.38742
25.4	-8.99982	-13.6541	-4.34553	-3.99832	-8.48243	0.48579
25.9	-9.99725	-14.1726	-5.82193	-4.99969	-8.37348	-1.62591
26.4	-9.99559	-14.1274	-5.86375	-4.99814	-9.23143	-0.76486
26.9	-11.001	-14.9339	-7.06809	-7.0019	-10.9748	-3.02905
27.3	-11.005	-15.3784	-6.63158	-6.99583	-11.495	-2.49666
27.8	-11.9949	-16.1054	-7.88437	-7.00239	-11.0539	-2.95091
28.3	-12.0004	-15.4787	-8.52202	-8.00029	-12.0524	-3.94822
28.8	-13.0008	-17.4081	-8.59355	-7.99527	-11.6996	-4.29096
29.3	-14.001	-18.5167	-9.48527	-8.00215	-11.5718	-4.43247
29.8	-14.0027	-18.1781	-9.82721	-8.99859	-12.7365	-5.26068
30.3	-14.9984	-19.4615	-10.5352	-9.99775	-13.5192	-6.47629
30.8	-14.9991	-19.4212	-10.577	-11.0059	-15.1024	-6.9094
31.3	-15.0043	-18.5288	-11.4798	-11.0019	-14.5641	-7.43965
31.7	-17.0012	-21.5321	-12.4704	-12.0015	-16.1142	-7.88872
32.2	-16.9983	-20.9849	-13.0118	-12.006	-16.3068	-7.70509
32.7	-17.0005	-21.0968	-12.9043	-10.9973	-14.3089	-7.6857	Yes
33.2	-16.9988	-21.0993	-12.8982	-10.9988	-14.6383	-7.35927	Yes
33.7	-18.0049	-21.5196	-14.4902	-12.9971	-17.0199	-8.9744	Yes
34.2	-17.9979	-21.2657	-14.7302	-12.9991	-16.8561	-9.14214	Yes
34.7	-18.9993	-23.3988	-14.5998	-12.998	-17.6235	-8.37253	Yes
35.2	-19.003	-22.8238	-15.1822	-13.0032	-17.1821	-8.82427	Yes
35.6	-18.9987	-23.1746	-14.8228	-11.9975	-16.2701	-7.72491	Yes
36.1	-20.0046	-23.3393	-16.67	-15.0007	-19.0481	-10.9534	Yes
36.6	-21.0011	-24.4126	-17.5895	-16.0022	-19.7294	-12.275	Yes
37.1	-21.0023	-24.4731	-17.5315	-14.9982	-18.476	-11.5204	Yes
37.6	-21.0005	-24.6432	-17.3576	-13.9999	-17.7811	-10.2188	Yes
38.1	-21.0059	-25.1869	-16.825	-14.9999	-18.7476	-11.2523	Yes
38.6	-21.9964	-26.0007	-17.9922	-14.9991	-18.7207	-11.2776	Yes
39.1	-21.998	-26.4104	-17.5857	-16.0009	-19.3891	-12.6128	Yes
39.6	-22.9992	-27.0394	-18.959	-18.0014	-21.5805	-14.4223	Yes
40	-22.9975	-27.1604	-18.8346	-16.9954	-20.4982	-13.4925	Yes
40.5	-24.0034	-28.4245	-19.5822	-17.999	-21.7259	-14.2721	Yes
41	-24.0006	-28.4698	-19.5315	-17.9982	-21.3772	-14.6191	Yes
41.5	-24.0049	-27.9425	-20.0672	-19.0013	-21.9709	-16.0316	Yes
42	-24.9976	-28.8399	-21.1553	-20.0025	-23.3195	-16.6856	Yes
42.5	-23.9981	-28.9001	-19.0962	-18.0078	-21.4129	-14.6028	Yes
43	-25.0021	-29.8105	-20.1937	-18.001	-22.3156	-13.6863	Yes
43.5	-25.002	-29.525	-20.4789	-20.9991	-24.5696	-17.4286
43.9	-26.0029	-29.8817	-22.1241	-20.9978	-25.7351	-16.2605
44.4	-25.0052	-28.9456	-21.0647	-21.0015	-24.2382	-17.7649
44.9	-26.0003	-29.0722	-22.9284	-22.0016	-24.8363	-19.1668
45.4	-25.9969	-30.4482	-21.5455	-21.9959	-25.4259	-18.5658
45.9	-27.0018	-31.6539	-22.3497	-21.0023	-24.8234	-17.1811
46.4	-27.0042	-31.308	-22.7004	-21.9982	-25.4904	-18.5061
46.9	-26.9976	-30.6662	-23.3289	-21.9979	-26.3482	-17.6476
47.4	-27.003	-30.4446	-23.5613	-21.999	-26.0886	-17.9093
47.9	-28.0037	-31.8751	-24.1324	-22.996	-26.6474	-19.3445
48.3	-28.0051	-31.9434	-24.0669	-23.9986	-28.6752	-19.3221
48.8	-27.9974	-32.4175	-23.5773	-22.9971	-26.8917	-19.1026
49.3	-29.0021	-33.0142	-24.9899	-23.9945	-28.6411	-19.3478
49.8	-29.0022	-33.1937	-24.8107	-23.0023	-26.9317	-19.0729
50.3	-29.0009	-33.0451	-24.9566	-23.0027	-26.7453	-19.2602
50.8	-28.9982	-33.1136	-24.8828	-24.0018	-28.2665	-19.737
51.3	-30.0025	-34.6144	-25.3907	-23.996	-27.5808	-20.4111
51.8	-29.9998	-34.345	-25.6547	-24.9995	-29.3822	-20.6167
52.2	-29.0018	-32.8601	-25.1434	-25.0037	-28.944	-21.0635
52.7	-29.9923	-33.5882	-26.3964	-25.0002	-30.1569	-19.8435
53.2	-31.0035	-34.3518	-27.6552	-25.9999	-30.4319	-21.5678
53.7	-30.9965	-33.8268	-28.1662	-27.0032	-31.2676	-22.7388
54.2	-30.9972	-34.6345	-27.36	-25.9992	-30.5709	-21.4275
54.7	-30.9992	-35.9052	-26.0931	-25.9957	-30.365	-21.6265
55.2	-30.9992	-35.1133	-26.885	-26.9987	-30.762	-23.2353
55.7	-30.9965	-34.8685	-27.1245	-26.0053	-30.2772	-21.7334
56.2	-30.9992	-35.5255	-26.473	-26.0003	-29.3445	-22.656
56.6	-30.9949	-34.8247	-27.1651	-25	-27.9446	-22.0554	Yes
57.1	-32.0005	-35.3205	-28.6804	-26.9981	-31.2184	-22.7778	Yes
57.6	-33.0014	-37.6574	-28.3455	-25.9978	-30.1858	-21.8098	Yes
58.1	-32.0059	-35.9412	-28.0705	-24.9984	-29.8913	-20.1055	Yes
58.6	-31.9918	-35.4627	-28.5209	-26.9984	-29.9301	-24.0668	Yes
59.1	-33.0026	-38.0722	-27.933	-26.0007	-29.3205	-22.681	Yes
59.6	-33.0011	-37.1794	-28.8229	-27.0008	-31.1269	-22.8746	Yes
60.1	-32.9995	-36.8296	-29.1693	-27.004	-31.3793	-22.6287	Yes
60.5	-34.0028	-38.1611	-29.8446	-28.0032	-31.8217	-24.1847	Yes
61	-33.9928	-38.3212	-29.6644	-27.003	-31.0437	-22.9624	Yes
61.5	-32.9994	-37.1538	-28.8451	-26.9996	-30.7986	-23.2006	Yes
62	-33.9976	-37.3284	-30.6668	-30.0002	-32.8818	-27.1186	Yes
62.5	-33.9996	-37.3389	-30.6603	-27.9987	-32.2015	-23.7958	Yes
63	-34.0008	-38.2375	-29.7641	-27.998	-32.4752	-23.5208	Yes
63.5	-33.9979	-37.5977	-30.3981	-28.0042	-31.3233	-24.6852	Yes
64	-34.0019	-38.506	-29.4977	-29.0012	-32.1767	-25.8257	Yes
64.5	-34.9971	-39.3849	-30.6094	-28.9912	-32.3503	-25.6322	Yes
64.9	-33.9962	-38.0392	-29.9532	-27.9974	-31.1796	-24.8151	Yes
65.4	-35.0044	-38.8409	-31.1679	-29.9977	-33.4536	-26.5419	Yes
65.9	-34.9989	-39.0599	-30.9379	-27.9974	-31.4969	-24.4979	Yes
66.4	-34.9988	-39.3658	-30.6318	-29.0001	-32.6535	-25.3468	Yes
66.9	-34.9981	-38.5728	-31.4234	-28.9988	-33.5609	-24.4366	Yes
67.4	-35.9951	-39.1771	-32.8131	-31.0038	-34.1437	-27.8639	Yes
67.9	-35.0023	-38.949	-31.0557	-30.0019	-33.2873	-26.7165
68.4	-35.0001	-39.025	-30.9751	-31.0018	-35.0796	-26.9241
68.8	-35.9982	-39.9544	-32.0419	-31.005	-34.9208	-27.0892
69.3	-35.9987	-40.596	-31.4015	-30.9977	-35.3613	-26.6342
69.8	-35.9978	-39.9391	-32.0566	-30.9982	-34.3341	-27.6624
70.3	-36.0003	-39.7006	-32.2999	-31.003	-35.6392	-26.3667
70.8	-35.998	-38.8134	-33.1826	-31.0003	-35.2818	-26.7188
71.3	-36.0044	-39.618	-32.3909	-30.9967	-35.6187	-26.3747
71.8	-35.999	-39.739	-32.259	-31.0027	-34.8923	-27.1131
72.3	-36.0007	-39.8295	-32.1718	-30.9989	-34.68	-27.3177
72.8	-36.9965	-41.6555	-32.3376	-31.9964	-34.8366	-29.1563
73.2	-36.0001	-40.3756	-31.6247	-31.0045	-34.3254	-27.6835
73.7	-36.0016	-39.0557	-32.9476	-32.0005	-37.156	-26.8449
74.2	-36.001	-39.2493	-32.7527	-31.9985	-35.9125	-28.0845
74.7	-36.9995	-41.2689	-32.7302	-32.0017	-35.6932	-28.3103
75.2	-36.004	-39.5641	-32.4438	-31.9986	-35.1059	-28.8913
75.7	-35.9976	-39.3261	-32.6691	-32.0042	-36.223	-27.7853
76.2	-37.0051	-40.3224	-33.6878	-31.9965	-35.9417	-28.0514
76.7	-36.9988	-41.0735	-32.9241	-32.0046	-35.7595	-28.2498
77.1	-36.9974	-41.434	-32.5608	-31.9983	-35.8347	-28.1619
77.6	-37.0044	-40.297	-33.7119	-32.0019	-35.9933	-28.0104
78.1	-37.0024	-40.0535	-33.9512	-32.001	-35.9846	-28.0174
78.6	-36.9999	-40.6461	-33.3538	-31.9989	-36.0195	-27.9782
79.1	-36.9947	-40.882	-33.1075	-31.9988	-36.5686	-27.429
79.6	-37.0003	-39.74	-34.2606	-32.002	-36.3353	-27.6688

## Sheet: b-ii
Frequency	SpectralData1_Mean	SpectralData1_CIX	SpectralData1_CIS	SpectralData2_Mean	SpectralData2_CIX	SpectralData2_CIS	Significances
0.5	1.99701	-1.97175	5.96577	7.00175	3.57304	10.4305
1	39.0002	34.1789	43.8215	43.0052	39.5197	46.4907
1.5	31.9977	27.9648	36.0305	37.0024	32.9237	41.0811
2	27	23.1399	30.86	31.9969	27.2759	36.7179
2.4	21.9975	17.6248	26.3702	27.9982	24.6417	31.3547	Yes
2.9	19.0002	15.1107	22.8896	25.0058	21.43	28.5816	Yes
3.4	18.0004	14.2963	21.7045	21.9995	18.549	25.4501	Yes
3.9	16.9997	13.7113	20.288	22.002	18.0331	25.971	Yes
4.4	15.9978	12.9397	19.0559	19.9968	16.5478	23.4458	Yes
4.9	15.9985	13.0366	18.9604	20.9969	17.2222	24.7717	Yes
5.4	16	12.2865	19.7136	21.9995	19.5298	24.4693	Yes
5.9	14.002	10.6099	17.394	19.0014	15.3472	22.6556	Yes
6.3	13.9981	10.7318	17.2643	19.9986	16.0315	23.9657	Yes
6.8	15.0011	11.3032	18.6989	19.9995	15.9544	24.0446	Yes
7.3	14.9992	11.3601	18.6383	21.0026	17.612	24.3932	Yes
7.8	16.0003	12.5744	19.4261	20.9947	17.0925	24.897	Yes
8.3	16.9974	13.5047	20.49	22.0016	18.7495	25.2537	Yes
8.8	16.9992	13.0715	20.9269	22.0007	19.1772	24.8243	Yes
9.3	20.9987	17.4495	24.5479	26	21.9138	30.0862	Yes
9.8	21.0022	17.1383	24.866	26.0018	22.604	29.3996
10.3	21.9993	18.4407	25.558	26.0006	22.5764	29.4248
10.7	18.9964	14.5143	23.4784	25.0004	21.3776	28.6232
11.2	17.0061	13.3099	20.7023	22.0053	18.548	25.4627
11.7	13.0044	8.80638	17.2023	12.001	8.46589	15.5361
12.2	7.99919	3.60207	12.3963	8.0003	3.84103	12.1596
12.7	5.99521	1.25333	10.7371	4.99866	0.71136	9.28597
13.2	2.99501	-0.70572	6.69573	5.00293	1.27593	8.72992
13.7	1.99818	-2.29564	6.292	2.99932	-0.25121	6.24984
14.2	0.00166	-3.91819	3.92151	2.00393	-1.5358	5.54367
14.6	-0.99798	-5.21568	3.21973	0.99761	-3.16991	5.16513
15.1	-1.99873	-6.45501	2.45756	3.00219	-1.30835	7.31273
15.6	-2.99962	-7.91852	1.91928	1.99624	-1.76681	5.75929
16.1	-3.00083	-6.74432	0.74267	1.9963	-1.96438	5.95698
16.6	-3.00043	-7.2656	1.26474	1.9987	-1.84359	5.84099
17.1	-4.00108	-7.2756	-0.72656	1.00241	-3.48679	5.49161
17.6	-2.99798	-5.91254	-0.08342	2.00442	-1.67817	5.68701
18.1	-2.99893	-7.80481	1.80695	1.99887	-2.11717	6.11492
18.6	-2.99607	-6.72607	0.73393	2.00154	-2.70258	6.70567
19	-2.99791	-6.92503	0.92921	1.99911	-1.87017	5.86838
19.5	-1.99686	-6.18326	2.18954	2.00115	-1.89644	5.89875
20	-3.00139	-6.39442	0.39164	2.00053	-1.97464	5.9757
20.5	-2.99914	-5.99088	-0.00741	1.00302	-3.42866	5.43469
21	-3.00335	-7.56403	1.55733	2.00242	-1.54355	5.54839
21.5	-4.00104	-8.47541	0.47334	2.00192	-2.01721	6.02105
22	-4.00199	-8.00606	0.00208	0.99898	-2.95609	4.95405
22.5	-4.99458	-9.13868	-0.85049	-0.00422	-3.7891	3.78066
22.9	-4.99894	-8.54145	-1.45642	-0.99961	-5.62812	3.6289
23.4	-7.00428	-10.5076	-3.50099	-2.00197	-5.88329	1.87935
23.9	-7.00009	-10.6503	-3.34988	-2.00037	-6.1939	2.19317
24.4	-7.99736	-12.0961	-3.8986	-2.99819	-7.99425	1.99786
24.9	-8.99738	-13.1847	-4.81001	-3.99804	-7.52568	-0.4704
25.4	-9.00114	-13.5744	-4.4279	-5.002	-9.06348	-0.94052
25.9	-10.0035	-14.2764	-5.73065	-4.9991	-8.51591	-1.48229
26.4	-10.0017	-13.6232	-6.38016	-4.9996	-9.99311	-0.00609
26.9	-10.9998	-13.9725	-8.02712	-6.00053	-10.1847	-1.81631
27.3	-11.0019	-14.473	-7.53071	-7.001	-10.634	-3.36805
27.8	-11.9946	-15.6221	-8.36712	-7.0029	-11.1277	-2.87807
28.3	-11.9965	-16.4085	-7.58455	-7.99748	-11.7017	-4.29322
28.8	-13.0048	-16.7527	-9.25689	-8.00048	-12.2919	-3.70904
29.3	-13.9987	-17.5095	-10.4879	-9.00176	-13.0993	-4.90426
29.8	-13.9985	-18.738	-9.25901	-8.99751	-13.1042	-4.89088
30.3	-14.9978	-19.4089	-10.5868	-10.0058	-13.7597	-6.25194
30.8	-15.0033	-19.4427	-10.5639	-10.9998	-14.5057	-7.49381
31.3	-16.0015	-19.7161	-12.2868	-10.9994	-15.5968	-6.40206
31.7	-17.0023	-21.4264	-12.5783	-11.9991	-15.4715	-8.52674
32.2	-16.0008	-19.4162	-12.5855	-11.9958	-17.0734	-6.91831
32.7	-17.0029	-20.7471	-13.2587	-11.0015	-14.1509	-7.85218	Yes
33.2	-16.9978	-20.7232	-13.2725	-12.0017	-15.2005	-8.80286	Yes
33.7	-17.9997	-22.1322	-13.8673	-12.003	-15.6077	-8.39825	Yes
34.2	-17.9976	-22.2783	-13.7169	-12.0032	-15.6625	-8.34388	Yes
34.7	-19.0025	-22.3477	-15.6572	-13.9939	-17.1152	-10.8725	Yes
35.2	-19.0038	-23.0655	-14.9421	-12.999	-16.2819	-9.71611	Yes
35.6	-19.0003	-23.0471	-14.9535	-12.996	-16.7923	-9.19968	Yes
36.1	-21.0027	-24.0617	-17.9438	-15.9974	-19.2421	-12.7526	Yes
36.6	-21.0018	-24.3975	-17.6061	-13.9991	-17.2338	-10.7644	Yes
37.1	-20.9981	-24.9339	-17.0623	-15.0008	-19.1586	-10.8431	Yes
37.6	-22.0047	-26.0032	-18.0061	-16.0052	-19.4011	-12.6093	Yes
38.1	-22.0029	-25.4289	-18.5769	-16.9994	-20.2459	-13.7529	Yes
38.6	-22.0011	-26.8992	-17.1031	-14.9928	-19.0322	-10.9535	Yes
39.1	-22.9946	-27.0066	-18.9826	-18.0004	-21.4207	-14.5802	Yes
39.6	-22.9979	-26.8256	-19.1701	-16	-20.7133	-11.2867	Yes
40	-22.9991	-26.5457	-19.4526	-16.9952	-20.9699	-13.0205	Yes
40.5	-22.9988	-27.372	-18.6257	-16.9946	-20.1825	-13.8067	Yes
41	-23.0024	-27.1966	-18.8082	-16.9981	-20.7129	-13.2832	Yes
41.5	-24	-27.5608	-20.4391	-19.0027	-22.5906	-15.4148	Yes
42	-23.9979	-28.1659	-19.8299	-18.9988	-22.6967	-15.3009	Yes
42.5	-23.9983	-27.4275	-20.569	-18.9997	-22.7351	-15.2644	Yes
43	-24.9994	-28.4762	-21.5226	-19.0035	-23.1491	-14.8579	Yes
43.5	-24.9935	-29.5935	-20.3937	-19.0003	-22.3609	-15.6397	Yes
43.9	-25.9932	-29.9263	-22.0601	-20.0004	-24.0393	-15.9614	Yes
44.4	-25.0056	-28.9334	-21.0778	-19.9995	-23.1252	-16.8739	Yes
44.9	-26.001	-30.0915	-21.9106	-19.9973	-23.8358	-16.1589	Yes
45.4	-25.9998	-29.7916	-22.208	-19.0038	-22.9605	-15.047	Yes
45.9	-27.0031	-31.6347	-22.3715	-21.9986	-25.738	-18.2592
46.4	-27.0009	-31.08	-22.9218	-22.0019	-26.4087	-17.5951
46.9	-26.9982	-31.6675	-22.3288	-22.0024	-25.2723	-18.7326
47.4	-28.0015	-31.7704	-24.2326	-22.0019	-26.0746	-17.9292
47.9	-28.0012	-32.0935	-23.909	-22.9959	-26.9849	-19.007
48.3	-28.001	-32.1583	-23.8436	-23.0041	-26.5674	-19.4409
48.8	-28.005	-32.0629	-23.9471	-22.9995	-26.9524	-19.0465
49.3	-28.9991	-32.6619	-25.3363	-23.998	-28.1165	-19.8794
49.8	-28.9979	-33.0296	-24.9661	-24.0029	-28.3286	-19.6772
50.3	-29.002	-33.2793	-24.7247	-24.0004	-27.8907	-20.1101
50.8	-28.9932	-33.4609	-24.5255	-23.998	-27.7899	-20.2061
51.3	-29.0037	-33.0031	-25.0043	-23.9995	-28.3563	-19.6427
51.8	-28.9976	-32.606	-25.3891	-25.0024	-28.7154	-21.2895
52.2	-29.997	-33.2891	-26.7049	-24.9989	-29.2771	-20.7208
52.7	-29.9937	-33.9059	-26.0816	-25.9989	-29.2146	-22.7832
53.2	-31.0005	-35.7278	-26.2732	-25.9992	-30.4328	-21.5657
53.7	-30.0027	-33.736	-26.2695	-24.995	-29.0936	-20.8965
54.2	-30.9976	-35.6854	-26.3098	-26.0014	-29.3064	-22.6964
54.7	-30.9988	-33.7704	-28.2272	-27.0023	-31.2277	-22.7769
55.2	-31.0021	-35.5933	-26.4108	-25.9979	-29.7026	-22.2932
55.7	-31.0021	-34.8862	-27.1179	-26.9983	-30.3293	-23.6673
56.2	-31.0011	-34.8278	-27.1744	-27.0037	-30.5385	-23.4689
56.6	-32.0013	-36.2075	-27.7951	-25.0004	-28.1693	-21.8315	Yes
57.1	-32.0011	-35.3381	-28.6641	-26.9971	-30.2184	-23.7758	Yes
57.6	-32.0019	-36.1176	-27.8863	-27.0033	-30.3551	-23.6514	Yes
58.1	-31.9988	-35.5817	-28.4159	-25.9937	-29.2236	-22.7638	Yes
58.6	-33.0008	-37.5793	-28.4223	-26.9972	-30.5116	-23.4828	Yes
59.1	-33.0015	-36.8117	-29.1912	-27.9926	-31.2871	-24.6981	Yes
59.6	-32.999	-37.7704	-28.2276	-26.0014	-30.0259	-21.9768	Yes
60.1	-32.9945	-36.7114	-29.2776	-28.0012	-31.5116	-24.4908	Yes
60.5	-33.9989	-37.8242	-30.1735	-29.0024	-32.0376	-25.9671	Yes
61	-34.0062	-37.736	-30.2763	-28.0018	-32.1068	-23.8968	Yes
61.5	-34.0017	-38.1733	-29.83	-29.0019	-32.3296	-25.6742	Yes
62	-33.9978	-38.0294	-29.9663	-28.9982	-33.079	-24.9174	Yes
62.5	-33.997	-37.3407	-30.6534	-28.9993	-33.0634	-24.9351	Yes
63	-33.9984	-38.3837	-29.6131	-28.0019	-31.7123	-24.2915	Yes
63.5	-33.999	-38.7811	-29.217	-27.0001	-31.3123	-22.6879	Yes
64	-34.0008	-37.4755	-30.5262	-29.0073	-33.6085	-24.4061	Yes
64.5	-33.999	-37.6536	-30.3444	-28.9989	-33.0059	-24.9919	Yes
64.9	-34.0042	-37.9017	-30.1068	-27.9997	-31.1844	-24.815	Yes
65.4	-34.998	-37.8776	-32.1184	-29.9962	-34.098	-25.8944	Yes
65.9	-34.9952	-38.824	-31.1663	-28.9983	-32.3722	-25.6244	Yes
66.4	-35.0003	-38.4377	-31.5629	-30.0011	-33.5967	-26.4054	Yes
66.9	-35.0032	-38.3556	-31.6508	-29.0022	-33.5148	-24.4897	Yes
67.4	-34.9979	-38.4783	-31.5175	-30.0005	-33.3257	-26.6754	Yes
67.9	-34.9986	-39.5209	-30.4764	-28.9961	-33.4249	-24.5674	Yes
68.4	-35.998	-39.6112	-32.385	-30.9999	-34.4219	-27.578	Yes
68.8	-35.9981	-40.197	-31.7992	-30.0001	-33.4347	-26.5654	Yes
69.3	-35.9944	-39.4675	-32.5214	-30.0006	-33.4799	-26.5212	Yes
69.8	-34.9993	-38.7666	-31.232	-31.0005	-35.5803	-26.4207
70.3	-35.0016	-38.805	-31.1983	-30.9972	-34.7917	-27.2027
70.8	-34.9959	-38.6165	-31.3753	-30.9989	-35.0046	-26.9931
71.3	-36.0028	-39.5952	-32.4104	-30.9955	-35.1721	-26.8189
71.8	-36.0015	-40.3613	-31.6416	-31.0019	-34.9257	-27.078
72.3	-35.9983	-40.3655	-31.6311	-31	-34.9885	-27.0115
72.8	-37.0011	-40.7154	-33.2869	-31.9992	-35.7993	-28.1991
73.2	-35.9962	-40.0599	-31.9326	-31.9955	-35.8403	-28.1507
73.7	-36.9981	-41.2585	-32.7377	-31.9995	-36.2167	-27.7823
74.2	-36.9993	-40.2861	-33.7125	-31.9974	-36.3327	-27.662
74.7	-36.0036	-40.859	-31.1483	-31.0007	-34.887	-27.1144
75.2	-37.0064	-41.4361	-32.5767	-31.9983	-35.8341	-28.1624
75.7	-36.9993	-40.2613	-33.7372	-31.9999	-36.4393	-27.5604
76.2	-35.9968	-39.4565	-32.5371	-31.9996	-36.6725	-27.3268
76.7	-36.9989	-41.3081	-32.6896	-31.0028	-34.9386	-27.0671
77.1	-35.9978	-39.4907	-32.5049	-31.9964	-35.5331	-28.4598
77.6	-36.9964	-40.1083	-33.8845	-32.9982	-36.7649	-29.2315
78.1	-35.9971	-38.9896	-33.0046	-32.0019	-36.5753	-27.4285
78.6	-36.9997	-40.7373	-33.2621	-31.9997	-36.3229	-27.6764
79.1	-37.0008	-40.6074	-33.3942	-32.0032	-36.4158	-27.5906
79.6	-37.0044	-40.4097	-33.5992	-32.0047	-35.4332	-28.5762

## Sheet: b-iii
Volunteer	I-2B	I-2B	II-2B	II-2B
	Resting	Memorizing	Resting	Memorizing
1	8.07198	17.7053	14.8546	27.0192
2	9.92702	10.306	16.3394	13.137
3	10.6623	12.2247	24.0985	26.6559
4	16.2279	15.3849	19.9672	22.72
5	13.5793	18.0436	17.1046	27.9725
6	15.0332	10.7414	10.9146	18.549
7	13.2624	15.3583	13.1837	17.7295
8	8.1333	14.7125	16.76	24.6694
9	10.2951	10.4785	8.63266	15.5373
10	13.7979	18.1866	0.42957	15.8164
11	3.76801	11.7439	16.7949	23.5669
12	3.94777	12.9935	19.0604	25.0839
13	5.5999	17.809	16.953	23.6935
14	9.12001	10.0945	12.0214	23.9134
15	10.0111	24.1092	13.3605	19.9536
16	11.4812	14.6048	15.2654	17.3626
17	12.526	9.95104	20.06	23.8264
18	4.85055	18.1288	15.3423	17.2383
19	12.0417	15.6366	18.8744	27.1862
20	9.87093	16.5693	14.6827	13.4681
21	12.9734	10.1228	13.0064	17.5133
22	6.74399	14.522	13.017	22.1769
23	11.148	17.8972	18.447	16.8947
24	6.49529	17.5403	17.8765	14.8139
25	6.2198	21.3001	19.1383	21.5795
26	13.6032	19.4355	16.8718	18.2207
27	9.82267	11.7288	13.1273	17.159
28	10.9664	14.6513	12.9863	22.2769
29	2.03326	21.8276	13.1566	16.8743
30	6.24268	12.8055	10.262	15.9615
31	13.9658	21.8198	12.2256	23.9992
32	12.2276	14.9605	23.1761	28.9625
33	18.504	20.8765	18.8179	24.4336
34	8.97366	18.2423	15.9102	19.3638
35	15.0082	13.7835	15.3493	15.8066
36	8.40804	11.3521	13.8778	15.4581
37	10.4179	11.2322	9.61093	20.7306
38	8.87353	10.5902	17.9285	21.6288

## Sheet: c-i
Volunteer	Condition	0h	4h	8h	12h	16h	20h	24h	28h	32h	36h	48h	52h	56h	60h	72h	Condition	0h	4h	8h	12h	16h	20h	24h	28h	32h	36h	48h	52h	56h	60h	72h
1	Resting	8.07198	11.8743	2.68913	9.59201	16.3011	12.5441	24.8008	13.0134	7.61046	14.8546	18.3194	11.4145	13.1553	15.4761	3.91352	Memorizing	17.7053	14.8742	18.2115	15.2119	20.2281	13.5895	17.6189	11.9909	26.1895	27.0192	18.4292	23.6713	15.7311	24.5592	18.5972
2	Resting	9.92702	9.414	9.54914	3.03914	9.9768	13.2062	12.4577	18.9542	15.2434	16.3394	10.1023	14.862	14.98	13.8823	5.26903	Memorizing	10.306	18.3435	14.0275	14.6547	19.6781	16.7049	15.0846	23.4147	21.0228	13.137	17.6741	24.4652	23.4214	19.6709	17.7326
3	Resting	10.6623	1.42378	6.85227	10.631	4.46952	17.5299	9.4659	14.5017	14.1208	24.0985	15.2561	18.4121	14.5548	14.9886	15.9556	Memorizing	12.2247	15.5039	19.5408	23.015	13.3463	11.2002	15.4682	22.9855	21.741	26.6559	21.1619	20.6657	16.4128	13.3446	21.8258
4	Resting	16.2279	7.83323	4.97914	10.558	14.0506	15.4853	11.08	11.2386	12.7174	19.9672	18.8789	11.2981	11.9144	13.2949	6.94256	Memorizing	15.3849	21.5003	7.41924	23.397	18.6957	23.4345	19.5382	24.4809	17.2237	22.72	17.4781	20.0693	18.2297	11.0843	14.8022
5	Resting	13.5793	3.29734	12.3452	18.7361	8.2236	15.8011	18.5343	14.6408	18.2872	17.1046	12.2405	5.16386	21.879	13.0299	19.0066	Memorizing	18.0436	13.6091	20.9324	19.3083	20.6425	15.3333	13.2858	27.1461	27.8988	27.9725	14.4128	26.4072	17.253	13.6826	15.8163
6	Resting	15.0332	6.3538	14.451	11.7451	10.5039	11.5119	11.4595	9.68912	9.10782	10.9146	14.4576	13.1645	3.40415	15.6925	10.1457	Memorizing	10.7414	19.0336	6.37674	13.3062	20.1465	22.7673	22.995	23.3485	17.8954	18.549	23.4189	15.1465	19.7028	12.8195	14.8688
7	Resting	13.2624	10.757	13.2972	10.5137	10.3072	14.2636	4.87552	17.0657	20.7087	13.1837	13.1577	11.6616	19.5498	14.7559	18.5658	Memorizing	15.3583	14.7219	17.386	22.2491	17.9578	18.1978	10.8365	22.5767	20.0074	17.7295	19.2299	18.8343	18.8676	20.528	21.0405
8	Resting	8.1333	16.5647	5.39387	8.37106	11.7011	10.7319	0.35655	19.2483	9.94519	16.76	7.57091	12.2167	9.89855	6.34171	3.248	Memorizing	14.7125	17.1491	22.6527	18.1231	12.073	12.8223	19.6981	18.7455	22.6055	24.6694	18.2217	21.9708	15.3137	16.964	15.8948
9	Resting	10.2951	11.4301	13.2908	9.70044	13.5619	15.5245	9.47048	17.7439	13.2193	8.63266	4.2742	10.3543	5.45151	9.06396	8.01719	Memorizing	10.4785	14.1293	13.9047	22.7012	17.6664	27.4644	21.7115	18.0463	16.3694	15.5373	17.6876	15.4376	20.4715	21.807	12.5412
10	Resting	13.7979	17.1528	5.52367	16.2987	8.30754	14.7215	10.5085	21.0243	16.8415	0.42957	6.56049	11.1231	13.5968	10.5119	15.0039	Memorizing	18.1866	24.626	14.7762	16.7128	21.4175	16.8711	19.0881	22.2103	20.211	15.8164	19.685	18.1711	24.5037	16.6586	10.8074
11	Resting	3.76801	9.7977	11.3581	12.6664	14.6363	11.4783	15.1749	15.4714	18.1651	16.7949	12.0774	11.1713	10.1175	10.3921	8.90372	Memorizing	11.7439	13.8525	22.0166	21.7861	14.3558	15.673	24.418	20.3067	22.0291	23.5669	20.4184	15.1661	20.2547	18.3776	24.4181
12	Resting	3.94777	9.26286	11.0276	10.0374	11.3707	8.74912	18.9103	14.5097	12.6708	19.0604	2.43543	18.5384	12.9354	14.2818	2.64454	Memorizing	12.9935	9.671	16.2147	19.4355	12.9811	22.9934	19.2544	21.0528	28.2025	25.0839	17.1462	20.2376	19.2897	21.1449	11.3496
13	Resting	5.5999	7.2744	11.8237	1.03098	12.032	16.8285	13.831	12.1389	13.9429	16.953	8.91632	12.2582	9.50731	16.4427	9.58049	Memorizing	17.809	11.6765	14.7196	10.2795	17.8653	17.7308	17.4901	17.3534	22.2066	23.6935	15.501	19.3599	18.2237	14.9799	16.1043
14	Resting	9.12001	8.05048	11.5218	13.5718	19.8541	12.2551	11.4288	10.5344	11.1539	12.0214	16.1201	22.5596	12.4568	8.7808	20.8581	Memorizing	10.0945	8.57892	14.4146	15.7703	13.5298	11.7157	16.0923	22.4302	19.3273	23.9134	9.74054	23.5759	12.1626	15.9633	16.5672
15	Resting	10.0111	14.4397	11.5488	10.5771	13.9263	3.14223	17.812	20.2774	13.5944	13.3605	17.1114	14.8576	7.08167	12.9771	14.4583	Memorizing	24.1092	18.4778	17.6407	8.7903	12.2552	13.9248	14.0189	24.4374	18.0923	19.9536	16.0576	16.3122	13.5783	16.7965	18.5659
16	Resting	11.4812	15.0918	17.5327	11.702	13.4715	7.02808	8.16247	14.4397	14.4461	15.2654	10.8869	15.5223	16.4049	9.38543	3.6422	Memorizing	14.6048	16.9442	16.9096	8.72993	17.26	17.1143	15.9499	11.2486	16.4764	17.3626	16.1062	15.1914	19.8019	15.4542	16.0778
17	Resting	12.526	10.968	2.66648	8.97931	14.4271	13.509	19.0876	14.6898	28.1378	20.06	8.79977	20.3848	10.4968	13.7765	6.85384	Memorizing	9.95104	20.724	16.5822	9.91733	17.1417	22.2383	22.0991	16.1383	18.4338	23.8264	21.8864	19.8132	14.5901	19.7132	24.6106
18	Resting	4.85055	2.74597	9.38955	17.1299	10.3719	14.0901	13.4943	19.6231	19.2715	15.3423	9.93641	12.9881	12.8834	5.45236	5.13916	Memorizing	18.1288	11.5808	15.3717	12.5283	23.0813	20.5264	17.5763	15.2602	13.2726	17.2383	17.7802	21.3112	15.6185	19.7274	16.5521
19	Resting	12.0417	10.4055	6.52745	10.4278	6.66596	5.71983	14.0618	12.6466	17.2869	18.8744	13.0393	12.6408	2.75571	20.0907	7.07015	Memorizing	15.6366	12.4823	18.7101	10.547	18.7117	23.4278	17.6762	18.7764	25.8137	27.1862	13.1566	11.7942	27.3097	25.3004	6.76748
20	Resting	9.87093	9.91893	13.1691	7.60966	11.0346	15.3669	8.0638	13.0069	21.2224	14.6827	12.6877	18.142	3.26946	10.1444	13.1388	Memorizing	16.5693	16.2401	9.49469	12.5964	14.9241	12.2248	15.2119	12.1542	18.9866	13.4681	17.587	21.9224	22.0556	17.9323	14.8774
21	Resting	12.9734	16.0657	12.5747	6.37885	6.636	11.2474	13.5764	15.6276	13.7035	13.0064	19.0632	11.6164	9.90819	12.7728	9.06499	Memorizing	10.1228	12.0673	12.4557	10.9448	18.7639	17.1096	24.4677	25.9464	27.7561	17.5133	17.2653	22.5019	15.2118	14.5623	12.3731
22	Resting	6.74399	17.72	20.9285	11.7527	13.9625	6.68374	11.8886	22.2697	7.14614	13.017	9.26809	12.006	13.0302	12.2222	4.04059	Memorizing	14.522	8.3504	21.4738	10.4531	21.8649	22.6318	19.4345	23.2182	22.358	22.1769	16.6078	17.2198	12.7504	23.4352	14.1644
23	Resting	11.148	3.29724	14.4322	12.0444	8.72174	12.6491	8.97663	13.7874	16.3282	18.447	18.7418	6.8472	16.295	1.96972	2.2644	Memorizing	17.8972	13.2614	16.7166	21.1014	14.1108	18.3555	21.463	20.902	16.0398	16.8947	14.8005	18.4779	18.2828	12.2987	18.9273
24	Resting	6.49529	8.57962	6.67395	12.7715	6.64051	13.5848	16.2828	11.7159	10.0163	17.8765	8.78757	16.9375	8.23745	3.4903	17.0011	Memorizing	17.5403	14.364	11.5214	16.5789	19.3845	25.3198	20.9767	22.1359	19.6266	14.8139	19.1295	18.0076	19.478	24.9632	19.0158
25	Resting	6.2198	9.69198	16.4321	7.4673	17.4231	16.2942	12.8919	9.65191	16.303	19.1383	14.8852	1.04507	16.2694	8.14393	8.29118	Memorizing	21.3001	16.2179	15.1996	16.3358	16.9846	19.7357	13.4274	22.9252	24.0625	21.5795	21.3449	14.9787	17.1619	17.7898	21.2434
26	Resting	13.6032	8.11227	16.0622	12.3553	12.0525	19.7904	14.5518	10.9295	16.2016	16.8718	12.958	18.7755	20.9344	13.2025	1.78511	Memorizing	19.4355	15.098	15.1955	12.3392	18.575	20.1898	18.7971	16.1818	24.95	18.2207	10.0076	15.978	16.3051	12.7655	10.6074
27	Resting	9.82267	4.81545	8.44404	10.4951	7.52121	5.55677	20.4479	9.46348	17.8777	13.1273	13.6293	12.3398	15.2872	13.4176	9.34372	Memorizing	11.7288	10.8694	13.5648	15.213	19.2983	22.2914	18.6088	25.8174	19.3036	17.159	15.2449	16.0009	27.5057	17.0363	9.36109
28	Resting	10.9664	10.8695	9.87472	6.26575	12.3165	15.4283	14.2994	16.1773	19.0068	12.9863	9.62056	6.07916	14.8284	8.93093	4.77556	Memorizing	14.6513	14.6411	17.3842	13.3667	21.1333	12.4494	17.8598	18.8001	15.7171	22.2769	18.3491	12.1331	9.70181	13.7182	11.0959
29	Resting	2.03326	6.26023	12.1483	9.47687	11.0321	10.0175	15.7127	11.2947	16.545	13.1566	12.6293	8.16635	21.6504	8.54574	14.3847	Memorizing	21.8276	16.7054	17.9294	11.6984	19.5761	19.349	20.7187	20.3742	14.7818	16.8743	12.0113	15.8945	23.2433	11.3401	24.5778
30	Resting	6.24268	5.73598	6.27903	-0.29547	8.97112	14.7038	12.8201	25.6791	15.1229	10.262	5.44673	15.815	11.357	13.1509	9.97831	Memorizing	12.8055	18.3351	19.5077	12.2615	12.0816	16.8395	18.9953	24.0785	16.0794	15.9615	19.9621	19.5751	23.5755	25.416	14.7461
31	Resting	13.9658	10.582	8.07561	3.04012	16.4015	12.5022	14.5922	19.026	15.0694	12.2256	16.9843	16.0616	13.7331	19.4089	7.24803	Memorizing	21.8198	16.1983	13.2277	19.6506	19.4991	9.98176	20.2388	22.8627	23.1812	23.9992	12.2943	15.368	19.9337	18.5721	8.43784
32	Resting	12.2276	7.37025	13.1268	6.05138	4.33205	9.58531	16.3574	18.3412	10.6265	23.1761	11.7573	8.91746	8.80798	23.5006	13.6939	Memorizing	14.9605	17.8283	7.92799	15.5912	5.95944	12.2792	21.2846	25.0374	12.5595	28.9625	14.7585	20.5033	17.921	15.5896	14.0793
33	Resting	18.504	11.674	7.87935	15.2005	9.88652	8.01707	10.7444	17.3285	20.7825	18.8179	12.8367	7.24053	21.1974	16.3692	13.7965	Memorizing	20.8765	11.6334	15.4394	17.9365	10.09	17.0415	13.0983	21.4416	26.4187	24.4336	17.7834	19.9673	15.1139	18.5462	22.8934
34	Resting	8.97366	11.1669	-2.45439	17.0417	9.02595	6.92157	8.12279	16.9345	17.4518	15.9102	6.837	5.94259	11.8281	16.6656	7.5232	Memorizing	18.2423	20.7705	14.1422	22.6595	14.5252	11.5062	17.4698	21.3878	19.2872	19.3638	20.5083	20.7341	18.4637	19.3472	19.0755
35	Resting	15.0082	6.75221	8.63759	12.6215	8.06228	13.3815	10.8776	11.5895	17.8292	15.3493	10.343	11.7447	8.01286	11.8921	15.5128	Memorizing	13.7835	16.2211	13.3059	15.427	16.5849	23.1736	19.1437	17.8374	21.2361	15.8066	18.4335	11.6208	22.4631	25.8236	8.23591
36	Resting	8.40804	15.5368	6.99912	14.466	16.0095	11.0084	13.659	18.2935	15.5092	13.8778	8.24839	14.1439	17.0448	13.8313	8.53465	Memorizing	11.3521	14.2721	15.139	17.9018	17.3388	19.4856	17.1248	21.4406	22.65	15.4581	20.2087	15.6457	15.2107	14.1224	12.0199
37	Resting	10.4179	12.5647	3.84094	14.1993	11.5275	11.7603	4.2657	11.9854	8.71426	9.61093	14.9732	10.1848	8.56094	17.2849	9.53711	Memorizing	11.2322	12.7258	15.6033	14.4376	14.6692	20.0675	23.6834	19.1302	20.1373	20.7306	18.662	12.8439	22.8112	18.8287	13.3838
38	Resting	8.87353	9.63355	5.60743	5.2923	11.8122	12.1614	11.3754	14.9089	12.822	17.9285	16.1696	12.3867	11.6842	6.65533	10.5951	Memorizing	10.5902	11.4531	11.2275	20.2931	16.8427	10.7416	16.4351	20.1826	18.8509	21.6288	20.0942	21.2407	19.8675	23.3753	9.67875

## Sheet: c-ii
Volunteer	0h	4h	8h	12h	16h	20h	24h	28h	32h	36h	48h	52h	56h	60h	72h
1	0.88	0.9175	0.85	0.84	0.8375	0.7875	0.7775	0.7375	0.77	0.7875	0.8225	0.8675	0.8375	0.805	0.8375
2	0.8125	0.895	0.9125	0.8025	0.8225	0.78	0.7775	0.7625	0.7725	0.78	0.845	0.8175	0.8525	0.8325	0.8625
3	0.8825	0.91	0.8	0.8025	0.7725	0.8075	0.8325	0.765	0.72	0.78	0.8675	0.9	0.885	0.84	0.8425
4	0.9	0.8925	0.865	0.805	0.795	0.795	0.7875	0.775	0.7525	0.6975	0.8425	0.865	0.8225	0.8375	0.895
5	0.89	0.895	0.8525	0.8	0.845	0.7875	0.8	0.79	0.76	0.73	0.83	0.84	0.8325	0.8525	0.88
6	0.88	0.875	0.8525	0.8375	0.8075	0.8025	0.805	0.79	0.775	0.8	0.8225	0.83	0.8375	0.88	0.88
7	0.8675	0.885	0.89	0.8525	0.81	0.77	0.755	0.775	0.74	0.7225	0.8525	0.88	0.8375	0.87	0.865
8	0.88	0.8375	0.885	0.84	0.8225	0.79	0.81	0.77	0.7675	0.7375	0.855	0.8075	0.8675	0.8325	0.8625
9	0.8575	0.9275	0.87	0.845	0.815	0.78	0.76	0.755	0.755	0.7025	0.83	0.8225	0.825	0.85	0.8575
10	0.8675	0.835	0.875	0.815	0.79	0.785	0.8025	0.8	0.78	0.78	0.8125	0.84	0.8575	0.8875	0.88
11	0.9075	0.9025	0.9	0.845	0.7725	0.8225	0.81	0.77	0.7275	0.7425	0.845	0.8575	0.795	0.795	0.8725
12	0.88	0.9225	0.9075	0.8275	0.7975	0.7725	0.785	0.765	0.7675	0.6925	0.775	0.8225	0.9025	0.85	0.8775
13	0.83	0.845	0.8875	0.8375	0.8325	0.8325	0.795	0.7525	0.7475	0.775	0.8825	0.835	0.83	0.83	0.87
14	0.8725	0.85	0.8625	0.87	0.84	0.8225	0.7975	0.76	0.76	0.755	0.86	0.85	0.825	0.7675	0.84
15	0.855	0.9125	0.8775	0.8525	0.7625	0.83	0.8025	0.7375	0.785	0.72	0.8225	0.88	0.805	0.825	0.865
16	0.8575	0.8675	0.8675	0.805	0.7675	0.82	0.75	0.8	0.78	0.79	0.835	0.84	0.8525	0.8675	0.8675
17	0.8775	0.8975	0.8875	0.8225	0.8025	0.81	0.7475	0.8	0.7525	0.72	0.83	0.86	0.8525	0.8325	0.83
18	0.89	0.9025	0.845	0.8675	0.8125	0.8175	0.7875	0.8125	0.7575	0.7175	0.8325	0.8525	0.84	0.8575	0.815
19	0.8575	0.9	0.8675	0.8025	0.815	0.8225	0.7925	0.765	0.7525	0.825	0.85	0.83	0.855	0.87	0.8325
20	0.8975	0.88	0.8575	0.86	0.8475	0.835	0.77	0.795	0.76	0.74	0.8475	0.785	0.8625	0.855	0.87
21	0.875	0.8875	0.875	0.83	0.845	0.84	0.78	0.785	0.7225	0.75	0.845	0.8075	0.825	0.8675	0.875
22	0.8975	0.88	0.8375	0.7975	0.77	0.8025	0.8075	0.745	0.795	0.705	0.8025	0.8775	0.8325	0.86	0.87
23	0.82	0.8675	0.86	0.8025	0.785	0.785	0.7875	0.7875	0.7875	0.72	0.8425	0.875	0.8025	0.8625	0.89
24	0.83	0.8975	0.8425	0.8275	0.8225	0.82	0.785	0.79	0.7675	0.7325	0.86	0.845	0.8425	0.8775	0.8975
25	0.8925	0.9	0.85	0.83	0.8425	0.81	0.81	0.7875	0.7475	0.7475	0.86	0.835	0.835	0.87	0.855
26	0.8575	0.87	0.8725	0.8425	0.785	0.84	0.7925	0.7975	0.765	0.7675	0.8675	0.7925	0.805	0.88	0.8575
27	0.865	0.885	0.9	0.84	0.8225	0.8025	0.765	0.7575	0.76	0.715	0.83	0.8225	0.8275	0.83	0.87
28	0.9075	0.8925	0.845	0.8125	0.7925	0.84	0.7975	0.75	0.7375	0.7275	0.8425	0.87	0.84	0.765	0.815
29	0.865	0.9175	0.8725	0.8225	0.8025	0.81	0.795	0.7475	0.7625	0.6675	0.87	0.845	0.9025	0.8325	0.86
30	0.8525	0.8675	0.88	0.795	0.8525	0.785	0.7975	0.7475	0.7575	0.73	0.8325	0.815	0.815	0.89	0.8675
31	0.8775	0.8275	0.8375	0.8425	0.8525	0.8	0.7875	0.7325	0.7425	0.72	0.8625	0.86	0.83	0.75	0.855
32	0.8225	0.89	0.8925	0.845	0.8125	0.77	0.7775	0.775	0.7375	0.7825	0.8275	0.8925	0.85	0.82	0.8175
33	0.89	0.8275	0.865	0.7625	0.8125	0.805	0.7825	0.79	0.77	0.7675	0.8225	0.8275	0.8475	0.8525	0.87
34	0.915	0.8825	0.855	0.82	0.8525	0.765	0.7925	0.7575	0.7875	0.8	0.8325	0.835	0.8225	0.85	0.8575
35	0.88	0.885	0.8775	0.8475	0.7575	0.795	0.77	0.7875	0.72	0.7625	0.82	0.84	0.8375	0.8375	0.885
36	0.875	0.8725	0.8925	0.84	0.77	0.84	0.8	0.7725	0.7625	0.76	0.8575	0.8375	0.805	0.9075	0.83
37	0.825	0.85	0.9	0.8225	0.8175	0.765	0.755	0.7925	0.7525	0.7825	0.83	0.855	0.8225	0.855	0.8975
38	0.87	0.885	0.7975	0.835	0.8175	0.845	0.7975	0.775	0.7275	0.6775	0.855	0.895	0.8075	0.865	0.9025
