# Supplementary material for: Extreme conditions affect neuronal oscillations of cerebral cortices in humans in the China Space Station and on Earth
Source: Commun Biol. 2022 Sep 30;5:1041. doi: 10.1038/s42003-022-04018-z (PMC9525319; doi:10.1038/s42003-022-04018-z)
Supplement: Supplementary file 7 — Supplementary Data 4 [file 42003_2022_4018_MOESM7_ESM.xlsx]

## Sheet: a-i
Test	Bin1	Bin2	Bin3	Bin4	Bin5	Bin6	Bin7	Bin8	Bin9	Bin10	Bin11	Bin12	Bin13	Bin14	Bin15
1	-0.106434	-0.000611228	0.0931878	0.505794	0.176259	0.00270021	0.0595719	-0.109642	-0.0651011	-0.12669	-0.0806389	-0.151027	-0.0026544	-0.116512	-0.0782023
2	-0.109682	0.0163567	0.0951043	0.501469	0.170337	-0.0158392	0.0761411	-0.0756257	-0.0638105	-0.142013	-0.0906063	-0.101365	-0.00542121	-0.102553	-0.152492
3	-0.000248796	-0.106042	0.0839081	0.512955	0.161199	-0.00913286	0.0566508	-0.0624136	-0.0869816	-0.0706746	-0.0945874	-0.102506	-0.131912	0.010093	-0.160308
4	-0.113823	0.0583701	0.158275	0.511994	0.0984186	-0.022058	-0.00628727	-0.0732504	-0.129891	-0.102256	-0.0895803	0.0012194	-0.0820619	-0.154033	-0.0550354
5	0.074367	0.00266347	0.180611	0.0949421	0.507124	-0.0148795	-0.11776	-0.0665661	-0.00976066	-0.134732	-0.143625	-0.112544	-0.0528156	-0.104769	-0.102256
6	0.0106369	0.0255451	-0.0394255	-0.000616972	-0.0410432	0.0424504	0.0532706	0.0180193	0.0156304	-0.0699684	-0.00357166	0.0328915	-0.027386	-0.0311668	0.0147344

## Sheet: a-ii
Test	Bin1	Bin2	Bin3	Bin4	Bin5	Bin6	Bin7	Bin8	Bin9	Bin10	Bin11	Bin12	Bin13	Bin14	Bin15
1	-0.0111615	-0.00970537	0.100732	0.513954	0.157735	-0.108228	0.0552224	-0.133265	0.0263359	-0.120143	-0.0804774	-0.114959	-0.0531188	-0.080354	-0.142567
2	-0.107767	0.054217	0.171175	0.502146	0.101076	-0.00446689	-0.00151908	-0.0629339	-0.0726365	-0.0988234	-0.117176	-0.00161497	-0.120971	-0.154378	-0.0863278
3	-0.0174904	0.00782453	0.506963	0.0884903	0.161867	-0.111719	0.0677095	-0.112898	0.0109552	-0.0803208	-0.140326	-0.0684004	-0.125771	-0.0678388	-0.119046
4	-0.0034925	-0.0594558	-0.0512435	-0.00742176	0.0498457	0.0137203	0.0483929	-0.0375392	0.0421098	0.0124559	-0.0176102	-0.0056038	-0.0183147	0.018862	0.0152948
5	0.0397968	0.0414806	-0.0793226	0.0115578	0.0388608	0.0187364	-0.0153005	-0.0354693	0.0212289	0.0284392	-0.0262902	-0.0260387	0.00445266	-0.0119381	-0.0101938
6	0.0197222	0.04332	-0.0312448	0.0122336	0.0483981	-0.0752327	0.000405821	0.00869326	0.0380088	-0.0244969	-0.0204811	-0.0297972	0.0255012	-0.0144382	-0.000592034

## Sheet: a-iii
Test	Bin1	Bin2	Bin3	Bin4	Bin5	Bin6	Bin7	Bin8	Bin9	Bin10	Bin11	Bin12	Bin13	Bin14	Bin15
1	-0.00415307	-0.0241143	0.101827	0.523204	0.181136	-0.111411	0.0593282	-0.128412	-0.0123879	-0.156618	-0.0880932	-0.0944426	-0.0788945	-0.050107	-0.116863
2	0.0536614	-0.00354325	0.175781	0.508605	0.098128	-0.0142516	-0.115634	-0.0633393	-0.108773	0.000862079	-0.0673622	-0.146286	-0.127093	-0.0846513	-0.106105
3	-0.0344599	0.073003	0.49664	0.173409	0.0995872	-0.115286	-0.00756814	-0.15367	-0.0485891	0.00599201	-0.11235	-0.114609	-0.0524351	-0.088341	-0.121323
4	-0.0111827	-0.110418	0.509997	0.17238	0.0946087	0.0520264	-0.0100129	-0.00965978	-0.0791922	-0.100872	-0.137199	-0.117039	-0.140662	-0.048018	-0.0647555
5	0.0111469	0.0352788	-0.0247392	0.0176932	-0.034375	0.0467746	-0.0187861	0.000909211	0.00327669	-0.0457941	-0.005489	-0.0703177	0.0128714	0.0139561	0.0575941
6	0.0197766	0.0230982	0.0293373	0.0171462	0.0118398	0.0406322	-0.0213875	-0.0827999	0.0080509	-0.0292696	-0.0307389	-0.0496612	0.0502501	0.022797	-0.0090711

## Sheet: a-vi
Test	Bin1	Bin2	Bin3	Bin4	Bin5	Bin6	Bin7	Bin8	Bin9	Bin10	Bin11	Bin12	Bin13	Bin14	Bin15
1	0.0695096	-0.0994076	0.173186	0.0842886	0.495324	-0.00321229	-0.00909656	-0.0739949	-0.105294	-0.156243	-0.0620351	-0.0811108	0.0118988	-0.113206	-0.130608
2	-0.0234443	0.00418007	0.49541	0.103875	0.167473	-0.111847	0.076557	-0.0984655	0.000838678	-0.105674	-0.0852818	-0.0706319	-0.127934	-0.163674	-0.061382
3	0.0209403	0.000620275	0.0512588	0.0197373	0.00101862	-0.0302413	0.014449	0.0154245	-0.026586	0.0466001	-0.0440802	-0.00966089	0.0568071	-0.0378422	-0.0784454
4	-0.0103793	-0.030949	-0.00268087	0.0425244	-0.0441696	-0.0267871	-0.00462567	0.0323087	0.0192408	-0.0783686	0.0027732	0.0143965	0.0347141	0.00101702	0.0509854
5	0.0418354	-0.077107	-0.0315887	-0.00578729	0.0126372	-0.0325686	0.0309792	-0.0173892	0.00789649	0.0131052	0.0237679	0.0494471	0.0172725	-0.00480479	-0.0276955
6	-0.0440812	0.0513834	0.0331759	0.0396301	0.00766394	0.0205312	0.029712	0.0183848	-0.000323738	-0.0360519	-0.0522251	0.00509608	0.00613934	-0.0161344	-0.0629004

## Sheet: b-i
Test	Bin1	Bin2	Bin3	Bin4	Bin5	Bin6	Bin7	Bin8	Bin9	Bin10	Bin11	Bin12	Bin13	Bin14	Bin15
1	0.000292644	-0.108699	0.100976	0.487452	0.156449	-0.00921794	0.0589398	-0.0545102	-0.0790246	-0.123229	-0.0643629	-0.1455	-0.108381	-0.120406	0.00922033
2	-0.0082259	0.00237829	0.0718998	0.242971	0.0577659	0.00809227	-0.034996	-0.0201181	-0.0564001	-0.0543894	-0.0416859	-0.0435702	-0.0219977	-0.0374232	-0.0264556
3	0.0435678	-0.00193911	0.168601	0.102753	0.509486	-0.106292	-0.0235821	-0.111943	-0.0497361	-0.135841	-0.0637482	-0.0826209	-0.107491	0.00592006	-0.147135
4	-0.0098352	-0.00809729	0.489373	0.0988866	0.162107	-0.117607	0.0523221	-0.121929	-0.0823692	-0.0976143	-0.154132	-0.0775194	-0.0996475	-0.0434768	0.00953836
5	0.0119186	-0.0425938	0.00758729	0.0535093	0.0101701	-0.0280443	0.0369074	0.0297612	-0.0334742	0.00296959	0.00482303	0.0173326	-0.0389685	-0.0741679	0.0422695
6	-0.0739664	-0.0116113	0.048271	0.030768	-0.0355814	0.0114697	0.0185148	0.0352829	-0.0455437	0.0334232	-0.0253659	0.0149327	0.04264	0.00120926	-0.0444429

## Sheet: b-ii
Test	Bin1	Bin2	Bin3	Bin4	Bin5	Bin6	Bin7	Bin8	Bin9	Bin10	Bin11	Bin12	Bin13	Bin14	Bin15
1	0.000290528	0.00444489	0.089484	0.23506	0.0355665	0.0347978	-0.0295122	-0.012815	-0.0195356	-0.0518679	-0.0369167	-0.0364006	-0.04115	-0.0458184	-0.0182497
2	-0.100651	-0.00745311	0.107211	0.17184	0.510201	0.0514107	-0.0327102	-0.000405686	-0.111944	-0.081393	-0.0757668	-0.146726	-0.0593584	-0.105022	-0.119232
3	-0.084279	0.0425373	0.027937	0.0171788	-0.0465906	0.0183465	0.0580341	0.00379154	-0.0120263	-0.022081	-0.0325115	-0.0312729	0.00641413	0.0512353	0.00328681
4	0.0109957	0.0238139	0.0138676	0.0300146	0.0547288	-0.0186263	-0.048269	-0.0920333	0.011059	-0.0300464	0.0559147	0.000209763	0.0303191	-0.0408832	-0.00106511
5	-0.0810579	0.0563786	-0.0325189	-0.00591916	0.024935	-0.0352062	0.0331719	-0.000892672	0.00533169	0.045197	-0.0493712	-0.035033	0.0435224	0.015411	0.0160515
6	0.0108827	-0.000726154	-0.0734363	0.0153343	-0.0428679	0.0313661	-0.0436084	0.0495961	-0.045044	0.0333718	0.00588198	0.0383211	0.00974323	0.0536117	-0.0424262

## Sheet: b-iii
Test	Bin1	Bin2	Bin3	Bin4	Bin5	Bin6	Bin7	Bin8	Bin9	Bin10	Bin11	Bin12	Bin13	Bin14	Bin15
1	-0.00887252	0.0311731	0.0965979	0.242791	0.0868798	0.00430207	-0.0224062	-0.00986465	-0.0318741	-0.0566461	-0.0655206	-0.0404548	-0.0279103	-0.0637623	-0.0567676
2	-0.0263243	-0.121703	0.104817	0.174709	0.491268	0.0550945	-0.0338822	-0.00225159	-0.0962585	-0.0770617	-0.0434487	-0.10436	-0.148779	-0.0484228	-0.123397
3	-0.0259289	-0.115143	0.506842	0.17408	0.116663	0.054306	0.00592772	0.00670273	-0.0850494	-0.114321	-0.104253	-0.0701173	-0.139813	-0.141918	-0.0679788
4	0.0804181	-0.116275	0.155407	0.0951999	0.511484	0.00219302	-0.0147514	-0.157723	0.00953558	-0.101658	-0.0655267	-0.0598121	-0.137072	-0.119563	-0.0818565
5	0.0266546	0.0235981	0.0100932	-0.0355267	-0.0128295	0.00710534	-0.0753103	0.0404809	-0.042133	0.00336148	0.0118277	0.0195195	-0.0252749	0.0521253	-0.00369168
6	-0.0333728	0.0286003	0.0456364	-0.000106405	-0.000379434	-0.0450303	-0.0760775	0.0594856	0.0107582	0.0400156	-0.0409784	0.014481	0.0151207	0.00945977	-0.0276126

## Sheet: b-vi
Test	Bin1	Bin2	Bin3	Bin4	Bin5	Bin6	Bin7	Bin8	Bin9	Bin10	Bin11	Bin12	Bin13	Bin14	Bin15
1	-0.0201829	-0.00978388	0.507578	0.0928535	0.194902	-0.113863	0.0482154	0.000698217	-0.154826	-0.0745746	-0.0995136	-0.0634204	-0.120434	-0.0761414	-0.111507
2	-0.027042	0.046487	0.000623748	0.0107687	0.00951157	-0.02841	0.00306786	0.0213857	-0.0444999	0.0662146	0.0036705	-0.070466	0.012873	0.0449043	-0.0490891
3	0.0466468	-0.0403512	0.0232312	0.0108821	0.0426537	-0.0345938	-0.0747513	0.0132778	0.00416772	-0.00346495	-0.0326256	0.0237792	0.00821614	-0.0346356	0.047568
4	-0.00148653	0.0127918	0.0535288	-0.0385336	-0.0576335	0.0172778	-0.0905524	0.00636697	-0.0404607	-0.0260734	0.0306669	0.0249009	0.0133085	0.053366	0.0425324
5	0.0409965	0.00260919	0.0163752	-0.0788909	0.042194	0.0343693	0.00975001	-0.0121361	-0.036051	0.0306405	0.0198704	-0.0428628	0.00681491	0.00345144	-0.0371307
6	0.021573	-0.0289359	0.00209372	0.0327288	-0.0415473	-0.062391	0.0167388	-0.0227481	0.0360323	-0.00249705	0.0355245	0.0140066	-0.0293463	-0.00335475	0.0321227

## Sheet: c
Test	Middle stage	Middle stage	End stage	End stage
	Ground	Space	Ground	Space
1	0.6	0.49615	0.54615	0.38846
2	0.66538	0.60769	0.63846	0.43077
3	0.72308	0.54615	0.59231	0.51154
4	0.71923	0.55385	0.65385	0.48846
5	0.77692	0.65769	0.64231	0.51538
6	0.65769	0.62692	0.7
7	0.62692
8	0.60385

## Sheet: d
Test	Coupled	Coupled	Decoupled	Decoupled
	Resting	Memorizing	Resting	Memorizing
1	10.6901	16.1296	7.55932	15.6008
2	8.85082	12.211	9.04823	14.0748
3	8.10789	14.1744	13.2235	16.5189
4	13.2947	12.2564	13.3843	15.8531
5	8.95279	16.5782	10.7497	10.53
6	15.3566	18.0775	8.3341	13.9242
7	12.2177	10.8709	6.24583	12.5586
8	8.0586	10.9752	10.8781	14.5093
9	6.58866	15.0139	9.82438	16.0989
10	11.8993	12.2564	10.1724	13.1912
11	5.96777	15.6323	9.30755	15.5955
12	8.58266	12.0296	9.33936	12.8661
13	7.12944	16.5061	8.63718	14.5584
14	11.5421	16.8333	10.3569	20.1442
15	16.8391	16.6625	11.681	17.7644
16	12.3904	16.0379	8.95777	10.4721
17	5.96172	16.2771	7.93025	17.2391
18	16.2522	17.0881	10.4292	14.067
19	14.7384	13.7485	10.2142	17.3524
20	5.44527	15.0937	10.0571	18.6334
21	10.2791	18.4291	14.2899	10.1063
22	9.62411	17.8426	13.3087	14.9928
23	7.59595	17.9349	11.8031	15.4387
24	7.25147	16.8387
25	12.6274	9.49372

[truncated: 2 more sheets: e, f]
